# Supplementary material for: Phylogenomics of Globally Spread Clonal Groups 14 and 15 of Klebsiella pneumoniae
Source: Microbiol Spectr. 2023 Apr 26;11(3):e03395-22. doi: 10.1128/spectrum.03395-22 (PMC10269502; doi:10.1128/spectrum.03395-22)
Supplement: Supplemental file 2 — Tables S1 to S6. Download spectrum.03395-22-s0002.xlsx, XLSX file, 0.9 MB [file spectrum.03395-22-s0002.xlsx]

## Sheet: Table S1_final genome dataset
Table S1. Epidemiological and genomic characteristics of the final 235 CG14 and CG15 K. pneumoniae genomes analysed in this study.
											ST, CPS & LPS						VIRULENCE GENES									BETA-LACTAMS															COLISTIN		FLUOROQUINOLONES				AMINOGLYCOSIDES
																										CARBAPENEMASES				ESBLs			pAmpC		Narrow Beta-lactamases				Porins
Strain	Assembly	BioSample	BioProject	Year of isolation	Origin	Infection (type)	Source	World Region	Country	City	ST	wzi	KL	OL	O type	Subclade	Yersiniabactin	YbST	aerobactin	salmochelin	colibactin	rmpA/rmpA2	mrk	kfuABC	Kpi usher-chaperone	NDM	KPC	OXA-48-like	VIM/IMP	CTX-M	SHV or TEM	OXA/GES/VEB	DHA	CMY	SHV	OXA	TEM	OTHER	OmpK35	OmpK36	Chromosomal mutations	Plasmid-mediated	PMQRs	ParC-80I/84G	GyrA-83	GyrA-87	16S rRNA MT	AAC(6')	AAC(3)
TUM1811	GCA_003176295.1	SAMD00115697	PRJDB6851	2003	Human	NA	NA	NA	NA	NA	ST14	wzi16	KL16	NP	NP	CG14-II	ybt 10; ICEKp4	107	-	-	-	-	+	+	+	-	-	-	-	-	-	-	-	-	SHV-123* (incomplete)	-	TEM-9	-	OmpK35-0%	WT	-	-	-	-	GyrA-83Y	-	-	-	-
k787	GCA_900085025.1	SAMEA2273603	PRJEB5065	2004	Human	Infection	blood	Europe	United Kingdom	NA	ST14	wzi16	KL16	O1v1	O1	CG14-II	ybt 10; ICEKp4	106	-	-	-	-	+	+	+	-	-	-	-	-	-	-	-	-	SHV-1	-	-	-	WT	WT	-	-	-	-	GyrA-83Y	-	-	-	-
H1122	GCA_013504725.1	SAMN07682274	PRJNA408270	2010	Human	Infection	urine	Europe	Portugal	NA	ST14	wzi16	KL16	O1v1	O1	CG14-II	ybt 10; ICEKp4	107-1LV	-	-	-	-	+	+	+	-	-	-	-	-	SHV-106	-	-	-	-	-	TEM-1D	SCO-1	WT	WT	-	-	-	-	GyrA-83F	-		-	Aac3-IIa
GR113	GCA_900501435.1	SAMEA3649732	PRJEB10018	2013	Human	Infection	blood	Europe	Greece	NA	ST14	wzi16	KL16	O1v1	O1	CG14-II	ybt 10; ICEKp4	107-1LV	-	-	-	-	+	+	+	-	-	-	-	-	-	-	-	-	SHV-100	-	-	-	WT	WT	-	-	-	-	-	-	-	-	-
GR116	GCA_900502265.1	SAMEA3649735	PRJEB10018	2013	Human	Infection	wound secretion	Europe	Greece	NA	ST14	wzi16	KL16	O1v1	O1	CG14-II	ybt 10; ICEKp4	106	-	-	-	-	+	+	+	-	-	-	-	-	-	-	-	-	SHV-1	-	-	-	WT	WT	-	-	-	-	-	-	-	-	-
K1	GCA_001483055.1	SAMN04075711	PRJNA296441	2011	Human	Infection (sepsis)	blood	Northern America	USA	Chicago	ST14	wzi16	KL16	O2v1	O2	CG14-II	-	0	-	-	-	-	+	+	+	-	-	-	-	-	-	-	-	-	SHV-28	-	-	-	WT	WT	-	-	-	-	-	-		-	-
SKLX003155	GCA_002934745.1	SAMN07513381	PRJNA398567	2012	Human	Infection (pneumonia)	sputum	Eastern Asia	China	Hangzhou	ST14	wzi16	KL16	O1v1	O1	CG14-II	-	0	-	-	-	-	+	+	+	-	-	-	-	-	-	-	-	-	SHV-28	-	-	-	WT	WT	-	-	-	-	-	-	-	-	-
DE005	GCA_900512495.1	SAMEA3512032	PRJEB10018	2013	Human	Infection	lower respiratory tract secrection	Europe	Germany	NA	ST14	wzi16	KL16	O1v1	O1	CG14-II	-	0	-	-	-	-	+	+	+	-	-	OXA-48	-	CTX-M-15	-	-	-	-	SHV-28	OXA-1	TEM-1D	-	WT	WT	MgrB-49%	-	QnrB1	-	-	-	-	Aac(6')-Ib-cr	Aac3-IIa
CHS140	GCA_001031795.1	SAMN03280283	PRJNA271899	2014	Human	NA	NA	Northern America	USA	NA	ST14	wzi16	KL16	O1v1	O1	CG14-II	-	0	-	-	-	-	+	+	+	-	-	-	-	-	-	-	-	-	SHV-28	-	-	-	WT	WT	-	-	-	-	-	-		-	-
CZ010	GCA_900508435.1	SAMEA3729917	PRJEB10018	2014	Human	Colonization	wound secretion	Europe	Czech Republic	NA	ST14	wzi2	KL2	O1v1	O1	CG14-I	-	0	-	-	-	-	+	+	+	-	-	-	-	-	-	-	DHA-1	-	SHV-28	OXA-1	TEM-1D	-	WT	WT	-	-	QnrB4	-	GyrA-83Y	-	-	Aac(6')-Ib-cr	Aac3-IIa
DE003	GCA_900512305.1	SAMEA3512030	PRJEB10018	2013	Human	Infection	catheter	Europe	Germany	NA	ST14	wzi2	KL2	O1v1	O1	CG14-I	-	0	-	-	-	-	+	+	+	-	-	-	-	CTX-M-15	-	-	-	-	SHV-28	-	TEM-1D	-	WT	WT	-	-	QnrB1	-	-	GyrA-87G	-	-	-
ES245	GCA_900517445.1	SAMEA3649561	PRJEB10018	2014	Human	Infection	blood	Europe	Spain	NA	ST14	wzi2	KL2	O1v1	O1	CG14-I	-	0	-	-	-	-	+	+	+	-	-	-	-	-	-	-	-	-	SHV-1	-	-	-	WT	WT	-	-	-	-	-	-	-	-	-
GR078	GCA_900501335.1	SAMEA3649697	PRJEB10018	2014	Human	Infection	blood	Europe	Greece	NA	ST14	wzi2	KL2	O1v1	O1	CG14-I	-	0	-	-	-	-	+	+	+	-	-	-	-	-	-	-	-	-	SHV-1	-	-	-	OmpK35-64%	WT	-	-	-	-	-	-	-	-	-
IE039	GCA_900506405.1	SAMEA3727589	PRJEB10018	2014	Human	Infection	urine	Europe	Ireland	NA	ST14	wzi2	KL2	O1v1	O1	CG14-I	-	0	-	-	-	-	+	+	+	-	-	-	-	-	-	-	-	-	SHV-1	-	-	-	WT	WT	-	-	-	-	-	-	-	-	-
IT093	GCA_900515055.1	SAMEA3515122	PRJEB10018	2013	Human	Infection	urine	Europe	Italy	NA	ST14	wzi2	KL2	O1v1	O1	CG14-I	-	0	-	-	-	-	+	+	+	-	-	-	-	CTX-M-36	-	-	-	-	SHV-28	-	-	-	WT	WT	-	-	QnrB19	-	-	-	-	Aac(6')-Ib	-
IT215	GCA_900514385.1	SAMEA3515243	PRJEB10018	2014	Human	Infection	urine	Europe	Italy	NA	ST14	wzi2	KL2	O1v1	O1	CG14-I	-	0	-	-	-	-	+	+	+	-	-	-	-	-	-	-	-	-	SHV-28	-	-	-	WT	WT	-	-	-	-	-	-	-	-	-
RS037	GCA_900505205.1	SAMEA3721158	PRJEB10018	2014	Human	Infection	urine	Europe	Serbia	NA	ST14	wzi2	KL2	O1v1	O1	CG14-I	-	0	-	-	-	-	+	+	+	-	-	-	-	-	-	-	-	-	SHV-123 (incomplete)		-	-	WT	WT	-	-	-	-	-	-	-	Aac(6')-Im	-
TR130	GCA_900507405.1	SAMEA3729660	PRJEB10018	2014	Human	Infection	lower respiratory tract secrection	Western Asia	Turkey	NA	ST14	wzi2	KL2	O1v1	O1	CG14-I	-	0	-	-	-	-	+	+	+	-	-	-	-	-	-	-	-	-	SHV-1	-	TEM-1D	-	WT	WT	-	-	-	-	-	-	-	-	Aac3-IId*?
TR282	GCA_900508155.1	SAMEA3729879	PRJEB10018	2013	Human	Infection	urine	Western Asia	Turkey	NA	ST14	wzi2	KL2	O1v1	O1	CG14-I	-	0	-	-	-	-	+	+	+	-	-	-	-	-	-	-	-	-	SHV-28	-	-	-	WT	WT	-	-	-	-	-	-	-	-	-
TR307	GCA_900508295.1	SAMEA3729901	PRJEB10018	2013	Human	Infection	blood	Western Asia	Turkey	NA	ST14	wzi2	KL2	O1v1	O1	CG14-I	-	0	-	-	-	-	+	+	+	-	-	-	-	CTX-M-3	-	-	-	-	SHV-1	-	-	-	WT	WT	-	-	-	-	-	-	-	-	-
JHCK1	GCA_000316265.2	SAMN01939166	PRJNA176122	1980	Human	Infection (meningitis)	cerebrospinal fluid	South America	Argentina	NA	ST14	wzi2	KL2	O1v1	O1	CG14-I	-	0	-	-	-	-	+	+	+	-	-	-	-	-	-	-	-	-	SHV-28	OXA-9	TEM-1D	SCO-1	WT	WT	-	-	-	-	-	-	-	Aac(6')-Ib	Aac3-IIa
CHS66	GCA_000694235.1	SAMN02581368	PRJNA234235	2013	Human	NA	urine	Northern America	USA	North Carolina	ST14	wzi2	KL2	O1v1	O1	CG14-I	-	0	-	-	-	-	+	+	+	-	-	-	-	CTX-M-15	SHV-7	-	-	-	-	OXA-1	TEM-1D	-	WT	WT	-	-	Qnr-S1;QnrB1	-	-	GyrA-87G	-	Aac(6')-Ib-cr	-
MGH124	GCA_001033925.1	SAMN03280409	PRJNA271899	2014	Human	NA	NA	NA	NA	NA	ST14	wzi2	KL2	O1v1	O1	CG14-I	-	0	-	-	-	-	+	+	+	-	-	-	-	-	-	-	-	-	SHV-28	-	-	-	WT	WT	-	-	-	-	-	-		-	-
50884375	GCA_001463475.1	SAMN04158327	PRJNA295003	2014	Human	NA	urine	Europe	Norway	NA	ST14	wzi2	KL2	O1v1	O1	CG14-I	-	0	-	-	-	-	+	+	+	-	-	OXA-162	-	CTX-M-15	-	-	-	-	SHV-28	-	TEM-1D	-	WT	WT	-	-	QnrB1	-	-	-		-	-
23	GCA_001709295.1	SAMN04448241	PRJNA296771	2014	Human	NA	tracheal aspirate	Northern America	USA	Minnesota	ST14	wzi2	KL2	O1v1	O1	CG14-I	-	0	-	-	-	-	+	+	+	-	-	OXA-48	-	CTX-M-15; CTX-M-14	-	-	-	-	SHV-28	-	TEM-1D	-	WT	WT	-	-	QnrB1	-	-	-	-	-	-
Kp45	GCA_002102655.1	SAMN05603854	PRJNA339728	1980	Human	Infection	neck	Europe	Portugal	NA	ST14	wzi2	KL2	O1v1	O1	CG14-I	-	0	-	-	-	-	+	+	+	-	-	-	-	-	-	-	-	-	SHV-28	-	-	-	WT	WT	PmrB-34%	-	-	-	-	-		-	-
NU-CRE265	GCA_002271285.1	SAMN07370821	PRJNA395086	2015	Human	Infection (necrotizing fasciitis)	skin and soft tissue	Northern America	USA	Chicago, IL	ST14	wzi2	KL2	O1v1	O1	CG14-I	-	0	-	-	-	-	+	+	+	-	KPC-3	-	-	-	-	-	-	-	SHV-28	OXA-9	-	-	WT	WT	-	-	-	-	GyrA-83F	-	-	-	-
AUH_KIMP216	GCA_002776375.1	SAMN07661247	PRJNA407701	2013	Human	NA	NA	Western Asia	Lebanon	NA	ST14	wzi2	KL2	O1/O2v1	unknown	CG14-I	-	0	-	-	-	-	+	+	+	-	-	-	-	CTX-M-15	-	-	-	-	SHV-28	OXA-1	TEM-1D	-	WT	WT	-	-	QnrB1	-	-	GyrA-87Y		Aac(6')-Ib-cr	-
COL-Kpn118	GCA_002853975.1	SAMN06629695	PRJNA378654	2003	Human	Infection	NA	South America	Colombia	Barranquilla	ST14	wzi2	KL2	O1v1	O1	CG14-I	-	0	-	-	-	-	+	+	+	-	-	-	-	-		-	-	-	SHV-86 (incomplete)	-	TEM-1D	-	WT	WT	-	-	QnrB19	-	GyrA-83Y	-		-	-
k1970	GCA_900085325.1	SAMEA2273784	PRJEB5065	2008	Human	Infection	blood	Europe	United Kingdom	NA	ST14	wzi2	KL2	O1v1	O1	CG14-I	-	0	-	-	-	-	+	+	+	-	-	-	-	-	-	-	-	-	SHV-28	-	-	-	WT	WT	-	-	-	-	-	-		-	-
KP4284	GCA_900493005.1	SAMEA23997418	PRJEB19226	2016	Human	NA	NA	South-eastern Asia	Thailand	NA	ST14	wzi2	KL2	O1v1	O1	CG14-I	-	0	-	-	-	-	+	+	+	-	-	-	-	CTX-M-15	-	-	-	-	SHV-28	-	TEM-1D	-	WT	WT	-	-	QnrB6	-	-	-		AAC(6')-Ib-cr;AAC(6')-Ib7	-
k30	GCA_900084665.1	SAMEA2273516	PRJEB5065	2001	Human	Infection	blood	Europe	United Kingdom	NA	ST14	-	KL2	O1v1	O1	CG14-I	-	0	-	-	-	-	+	+	+	-	-	-	-	-	-	-	-	-	SHV-123 (incomplete)	-	TEM-1D	-	WT	WT	-	-	-	-	GyrA-83Y	-		-	Aac3-IId
k248	GCA_900084705.1	SAMEA2273528	PRJEB5065	2001	Human	Infection	blood	Europe	United Kingdom	NA	ST14	-	KL2	O1v1	O1	CG14-I	-	0	-	-	-	-	+	+	+	-	-	-	-	-	SHV-12 (incomplete)	-	-	-	-	-	-	-	WT	WT	-	-	-	-	GyrA-83Y	-		-	-
PT019	GCA_900502775.1	SAMEA3649837	PRJEB10018	2014	Human	Infection	sputum	Europe	Portugal	NA	ST14	wzi2	KL2	O1v1	O1	CG14-I	ybt 10; ICEKp4	106-1LV	-	-	-	-	+	+	+	-	KPC-3	-	-	-	-	-	-	-	SHV-28	-	TEM-1D	-	WT	WT	-	-	-	-	-	-	-	-	-
SB2390	GCA_000689275.1	SAMEA3139002	PRJEB4159	2002	Human	NA	urine	Caribbean	Curacao	NA	ST14	wzi2	KL2	O1v1	O1	CG14-I	ybt 10; ICEKp4	106	-	-	-	-	+	+	+	-	-	-	-	-	-	-	-	-	-	-	-	-	WT	WT	-	-	-	-	-	-	-	AAC(6')-Il	-
Kp2948	GCA_002102665.1	SAMN05604756	PRJNA339728	2010	Human	Infection	wound	Europe	Portugal	NA	ST14	wzi2	KL2	O1/O2v1	unknown	CG14-I	ybt 10; ICEKp4	106-1LV	-	-	-	-	+	+	+	-	KPC-3	-	-	-		-	-	-	SHV-217 (incomplete)	OXA-9	TEM-1D	-	WT	WT	PmrB-29%	-	-	-	-	-	-	Aac(6')-Ib	-
COL-Kpn41	GCA_002850805.1	SAMN06629618	PRJNA378654	2006	Human	Infection	NA	South America	Colombia	Medellin	ST14	wzi2	KL2	O1v1	O1	CG14-I	ybt 10; ICEKp4	106-1LV	-	-	-	-	+	+	+	-	KPC-2	-	-	-	SHV-12 (incomplete)	-	-	-	-	-	TEM-1D	-	OmpK35-24%	WT	-	-	-	-	GyrA-83Y	-	-	Aac(6')-Il	Aac3-IIa
COL-Kpn33	GCA_002850935.1	SAMN06629610	PRJNA378654	2006	Human	Infection	NA	South America	Colombia	Bogota	ST14	wzi2	KL2	O1v1	O1	CG14-I	ybt 10; ICEKp4	106	-	-	-	-	+	+	+	-	-	-	-	-	-	-	-	-	SHV-123 (incomplete)	-	TEM-1D	-	OmpK35-24%	OmpK36-18%	-	-	-	-	GyrA-83Y	-	-	Aac(6')-Il	Aac3-IIa
KPMYH-1125	GCA_900492895.1	SAMEA23983168	PRJEB19226	2016	Human	NA	NA	South-eastern Asia	Thailand	NA	ST14	wzi2	KL2	O1v1	O1	CG14-I	ybt 10; ICEKp4	99-4LV	-	-	-	-	+	+	+	-	-	-	-	-	SHV-12	-	-	-	-	-	-	-	WT	WT	-	-	QnrS1	-	-	-		-	Aac3-IId
H49	GCA_013620865.1	SAMN07682276	PRJNA408270	2003	Human	Infection	urine	Europe	Portugal	NA	ST14	wzi2	KL2	O1v1	O1	CG14-I	ybt 10; ICEKp4	106-1LV	-	-	-	-	+	+	+	-	-	-	-	-	TEM-24	-	-	-	SHV-1	-	-	-	WT	WT	-	-	-	-	-	-		-	-
NUHL24835	GCA_001521895.1	SAMN04421276	PRJNA309157	2014	Human	NA	urine	Eastern Asia	China	Jiangxi	ST14	wzi2	KL2	O1v1	O1	CG14-I	ybt 13; ICEKp2	299-1LV	-	-	-	-	+	+	+	NDM-5	-	-	-	CTX-M-15	-	-	-	-	SHV-28	-	-	-	OmpK35-32%	OmpK36TD	-	-	-	-	-	-		-	-
PB256	GCA_900092675.1	SAMEA3531822	PRJEB11403	2015	Human	Infection	sputum	South-eastern Asia	Thailand	NA	ST14	wzi2	KL2	O1v1	O1	CG14-I	ybt 13; ICEKp2	299-1LV	-	-	-	-	+	+	+	-	-	-	-	CTX-M-15	-	-	-	-	SHV-28	OXA-1	TEM-1D	-	WT	WT	-	-	-	-	-	-		Aac(6')-Ib-cr	Aac3-IIa
CHS175	GCA_001185865.1	SAMN03280316	PRJNA271899	2014	Human	NA	NA	Northern America	USA	NA	ST14	wzi2	KL2	O1v1	O1	CG14-I	-	0	-	-	-	-	+	+	+	NDM-1	-	-	-	CTX-M-15	-	-	-	-	SHV-28	OXA-1	-	-	WT	OmpK36GD	-	-	QnrB1	ParC-80I	GyrA-83Y	GyrA-87G	ArmA	Aac(6')-Ib-cr	Aac3-IId
TR002	GCA_900507615.1	SAMEA3727723	PRJEB10018	2014	Human	Infection	puncture fluids	Western Asia	Turkey	NA	ST14	wzi2	KL2	O1v1	O1	CG14-I	ybt 14; ICEKp5	140	-	-	-	-	+	+	+	-	-	OXA-232	-	-	-	-	-	-	SHV-28	OXA-1	-	-	WT	OmpK36GD	-	-	QnrB1	ParC-80I	GyrA-83Y	GyrA-87G	ArmA	Aac(6')-Ib-cr	-
UK065	GCA_900503895.1	SAMEA3720940	PRJEB10018	2014	Human	Infection	urine	Europe	United Kingdom	NA	ST14	wzi2	KL2	O1v1	O1	CG14-I	ybt 14; ICEKp5	140	-	-	-	-	+	+	+	-	-	OXA-232	-	CTX-M-15	-	-	-	-	SHV-123 (incomplete)	OXA-1; OXA-9	TEM-1D	-	OmpK35-69%	OmpK36GD	-	-	-	ParC-80I	GyrA-83Y	GyrA-87G	-	Aac(6')-Ib	Aac3-IId
KP617	GCA_001307175.1	SAMN04044480	PRJNA295237	2013	Human	Infection (pneumonia)	NA	Eastern Asia	Korea	Seoul	ST14	wzi2	KL2	O1v1	O1	CG14-I	ybt 14; ICEKp5	140	-	-	-	-	+	+	+	NDM-1	-	OXA-232	-	-	-	-	-	-	SHV-28	OXA-1	-	-	WT	OmpK36GD	-	-	QnrB1	ParC-80I	GyrA-83Y	GyrA-87G	ArmA	Aac(6')-Ib-cr	-
U25	GCA_001463165.1	SAMN03780451	PRJNA288422	2010	Human	Infection (UTI)	urine	Southern Asia	India	Chennai	ST14	wzi2	KL2	O1v1	O1	CG14-I	ybt 14; ICEKp5	140	-	-	-	-	+	+	+	-	-	-	-	-	-	-	-	-	SHV-28	OXA-1	-	-	WT	OmpK36GD	-	-	-	ParC-80I	GyrA-83Y	GyrA-87G	-	Aac(6')-Ib-cr	-
U41	GCA_001574505.1	SAMN04498375	PRJNA312481	2015	Human	Infection (UTI)	urine	Western Asia	Saudi Arabia	Makkah	ST14	wzi2	KL2	O1v1	O1	CG14-I	ybt 14; ICEKp5	140-1LV	-	-	-	-	+	+	+	NDM-1	-	-	-	CTX-M-15	-	-	-	-	SHV-11	-	TEM-1D	-	WT	OmpK36GD	-	-	-	ParC-80I	GyrA-83Y	GyrA-87G	ArmA	Aac(6')-Ib-cr	Aac3-IId
11	GCA_001709275.1	SAMN04448229	PRJNA296771	2013	Human	NA	urine	Northern America	USA	Pennsylvania	ST14	wzi2	KL2	O1v1	O1	CG14-I	ybt 14; ICEKp5	140	-	-	-	-	+	+	+	NDM-1	-	OXA-232	-	CTX-M-15	-	-	-	-	SHV-28; SHV-11	OXA-1; OXA-9	TEM-1D	-	WT	OmpK36GD	-	-	QnrB1	ParC-80I	GyrA-83Y	GyrA-87G	ArmA	Aac(6')-Ib-cr;Aac(6')-Ib7;Aac(6')-Ib	Aac3-IId
KPN528	GCA_002156785.1	SAMN06437491	PRJNA376414	2012	Human	NA	respiratory	Northern America	USA	Houston	ST14	wzi2	KL2	O1v1	O1	CG14-I	ybt 14; ICEKp5	138-3LV	-	-	-	-	+	+	+	NDM-1	-	-	-	CTX-M-15	-	-	-	-	SHV-28; SHV-11	OXA-1 (2x)	-	-	WT	OmpK36GD	MgrB-87%	-	QnrB1	ParC-80I	GyrA-83Y	GyrA-87G	ArmA	Aac(6')-Ib-cr;AAC(6')-Ib7	Aac3-IId
CREC003-1	GCA_002239715.1	SAMN07203007	PRJNA389557	2015	Human	Infection	rectal swab	South-eastern Asia	Thailand	NA	ST14	wzi2	KL2	O1v1	O1	CG14-I	ybt 14; ICEKp5	140	-	-	-	-	+	+	+	NDM-1	-	OXA-232	-	CTX-M-15	-	-	-	-	SHV-28	OXA-1; OXA-9	TEM-1D	-	WT	OmpK36GD	-	-	QnrB1	ParC-80I	GyrA-83Y	GyrA-87G	ArmA	Aac(6')-Ib*	-
KPCRETH30	GCA_002246395.1	SAMN07450555	PRJNA389557	2016	Human	Infection	rectal swab	South-eastern Asia	Thailand	Bangkok	ST14	wzi2	KL2	O1v1	O1	CG14-I	ybt 14; ICEKp5	140	-	-	-	-	+	+	+	NDM-1	-	OXA-232	-	CTX-M-15	-	-	-	-	SHV-28	OXA-1	-	-	OmpK35-66%	OmpK36GD	-	-	QnrB1	ParC-80I;ParC-84G	GyrA-83Y	GyrA-87G	ArmA	Aac(6')-Ib-cr	-
k2671	GCA_900085945.1	SAMEA2273878	PRJEB5065	2011	Human	Infection	blood	Europe	United Kingdom	NA	ST14	wzi2	KL2	O1v1	O1	CG14-I	ybt 14; ICEKp5	140	-	-	-	-	+	+	+	-	-	-	-	CTX-M-15	-	-	-	-	SHV-11*?	OXA-1; OXA-9	-	-	WT	OmpK36GD	-	-	-	ParC-80I	GyrA-83Y	GyrA-87G		Aac(6')-Ib-cr	Aac3-IIa
ST-14:K118	GCA_002510095.1	SAMN06106887	PRJNA355910	2013	Human	NA	urine	Southern Africa	South Africa	Pretoria	ST14	wzi2	KL2	O1v1	O1	CG14-I	ybt 14; ICEKp5	151	-	-	-	-	+	+	+	-	-	-	-	CTX-M-15	-	-	-	-	SHV-1	OXA-1	TEM-1D	-	WT	WT	-	-	QnrB1	-	-	-	-	Aac(6')-Ib-cr	Aac3-IIa
COL-Kpn30	GCA_002850955.1	SAMN06629607	PRJNA378654	2006	Human	Infection	NA	South America	Colombia	Medellin	ST14	wzi2	KL2	O1v1	O1	CG14-I	ybt 15; ICEKp11	231-1LV	-	-	-	-	+	+	+	-	-	-	-	-	-	-	-	-	SHV-230 (incomplete)	-	-	-	WT	WT	-	-	-	-	-	-	-	AAC(6')-Ian	Aac3-IIa
DE008	GCA_900512605.1	SAMEA3512035	PRJEB10018	2014	Human	Colonization	urine	Europe	Germany	NA	ST14	wzi2	KL2	O1v1	O1	CG14-I	ybt 9; ICEKp3	174-1LV	-	-	-	-	+	+	+	-	-	-	-	CTX-M-15	-	-	-	-	SHV-28	-	-	-	OmpK35-17%	WT	-	-	-	-	GyrA-83Y	-	-	-	-
DE047	GCA_900512525.1	SAMEA3512074	PRJEB10018	2014	Human	Colonization	urine	Europe	Germany	NA	ST14	wzi2	KL2	O1v1	O1	CG14-I	ybt 9; ICEKp3	174-1LV	-	-	-	-	+	+	+	-	-	-	-	CTX-M-15	-	-	-	-	SHV-28	-	-	-	OmpK35-17%	OmpK36-28%	-	-	QnrB1	-	GyrA-83Y	-	-	-	-
BP737	GCA_002967835.1	SAMN08605584	PRJNA400267	2018	Human	Infection (bacteremia)	blood	Southern Asia	India	NA	ST14	wzi2	KL2	O1v1	O1	CG14-I	ybt 9; ICEKp3	174-1LV	-	-	-	-	+	+	+	-	-	OXA-181	-	CTX-M-15	-	-	-	-	SHV-123 (incomplete)	-	-	-	OmpK35-37%	OmpK36GD	-	-	-	-	-	-	-	-	-
FR050	GCA_900511715.1	SAMEA3500035	PRJEB10018	2014	Human	Colonization	NA	Europe	France	NA	ST14	wzi2	KL2	O1v1	O1	CG14-I	ybt 9; ICEKp3	183-1LV	-	-	-	-	+	+	+	-	-	-	-	CTX-M-15	-	-	-	-	SHV-28	OXA-1	-	-	WT	WT	-	-	QnrB1	-	-	-	-	Aac(6')-Ib-cr	-
HR062	GCA_900506075.1	SAMEA3721094	PRJEB10018	2014	Human	Infection	urine	Europe	Croatia	NA	ST14	wzi2	KL2	O1v1	O1	CG14-I	ybt 9; ICEKp3	183-1LV	-	-	-	-	+	+	+	-	-	-	-	CTX-M-15	-	-	-	-	SHV-28	OXA-1	-	-	WT	WT	-	-	-	-	-	-	-	Aac(6')-Ib-cr	Aac3-IIa
HR101	GCA_900505005.1	SAMEA3721131	PRJEB10018	2013	Human	Infection	abscess	Europe	Croatia	NA	ST14	wzi2	KL2	O1v1	O1	CG14-I	ybt 9; ICEKp3	183-1LV	-	-	-	-	+	+	+	-	-	-	-	CTX-M-15	-	-	-	-	SHV-28	OXA-1	-	-	WT	WT	-	-	-	-	-	-	-	Aac(6')-Ib-cr	Aac3-IIa
Q5_Kp	GCA_003346435.1	SAMN09710281	PRJNA482637	2013	Environment	-	lettuce	Northern Africa	Algeria	Bejaia	ST14	wzi2	KL2	O1v1	O1	CG14-I	ybt 9; ICEKp3	183-1LV	-	-	-	-	+	+	+	-	-	-	-	CTX-M-15	-	-	-	-	SHV-28	OXA-1	-	-	WT	WT	-	-	QnrB1	-	-	-		Aac(6')-Ib-cr	Aac3-IIa
SCPM-O-B-7851 (KPI-3014)	GCA_002211125.1	SAMN07179228	PRJNA269675	2014	NA	-	NA	NA	NA	NA	ST2174 (SLV ST14)	wzi2	KL2	O1v1	O1	CG14-I	-	0	iuc 1	iro 1	-	rmpA2_5-54%	+	+	+	-	-	-	-	-	SHV-2(incomplete)	-	-	-	-	-	TEM-1D	-	OmpK35-84%	WT	-	-	-	-	GyrA-83F	-	-	-	-
SKLX2722	GCA_001701575.1	SAMN05170670	PRJNA322421	2012	Human	NA	sputum	Eastern Asia	China	NA	ST2316 (SLV ST14)	wzi2	KL2	O1v1	O1	CG14-I	-	0	-	-	-	-	+	+	+	-	-	-	-	CTX-M-9	-	-	-	-	SHV-28	OXA-1	TEM-1D	-	WT	WT	-	-	Qnr-S1	-	-	-	-	Aac(6')-Ib-cr	Aac3-IId
PO906	GCA_002186595.1	SAMN05960880	PRJNA351846	2013	Human	Infection (Sepsis)	blood	Western Africa	Nigeria	NA	ST14	wzi396	NP	O1v2	O1	CG14-I	ybt 10; ICEKp4	95-3LV	-	-	-	-	+	+	+	-	-	-	-		-	-	-	-	SHV-28	OXA-1	TEM-1	-	WT	WT	-	-	-	-	-	-	-	-	Aac3-IIa
k2135	GCA_900086485.1	SAMEA2273773	PRJEB5065	2009	Human	Infection	blood	Europe	United Kingdom	NA	ST15	wzi178	NP	O1v2	O1		-	-	-	-	-	-	+	+	+	-	-	-	-	-	-	-	-	-	SHV-28	-	TEM-1D	-	OmpK35-21%	WT	-	-	-	ParC-80I	GyrA-83F	GyrA-87A	-	-	-
MH17-011M	GCA_003115335.1	SAMD00112948	PRJDB6655	2017	Human	Infection	blood	South-eastern Asia	Viet Nam	Hanoi	ST15	wzi10	KL10	O1v1	O1		ybt 13; ICEKp2	299-3LV	-	-	-	-	+	+	+	-	KPC-2	-	-	CTX-M-15	-	-	-	-	SHV-28	OXA-1	TEM-1D	-	OmpK35-64%	WT	-	-	-	ParC-80I	GyrA-83F	GyrA-87A	-	AAC(6')-Ib-cr	AAC(3)-IId
MH16-444M	GCA_003115255.1	SAMD00112944	PRJDB6655	2016	Human	Infection	blood	South-eastern Asia	Viet Nam	Hanoi	ST15	wzi10	KL10	O1/O2v1	unknown		ybt 16; ICEKp12	237	-	-	-	-	+	+	+	-	KPC-2	-	-	-	-	-	-	-	SHV-28	-	-	-	OmpK35-40%	WT	-	-	QnrB6	ParC-80I	GyrA-83F	GyrA-87A	-	AAC(6')-Ib-cr;AAC(6')-Ib7	-
IT399	GCA_900515625.1	SAMEA3538835	PRJEB10018	2014	Human	Infection	blood	Europe	Italy	NA	ST15	wzi118	KL146	O1v2	O1		-	-	-	-	-	-	+	+	+	-	-	-	-	-	SHV-12	-	-	-	-	-	TEM-1D	-	WT	WT	-	-	QnrS1	ParC-80I	GyrA-83F	GyrA-87A	-	AAC(6')-Ib-cr	AAC(3)-IId
CHS112	GCA_001031325.1	SAMN03280255	PRJNA271899	2014	Human	NA	NA	Northern America	USA	NA	ST15	wzi118	KL146	O1v2	O1		-	-	-	-	-	-	+	+	+	-	-	-	-	-	SHV2	-	-	-	-	-	TEM-1D	-	WT	WT	-	-	QnrB6	ParC-80I	GyrA-83F	GyrA-87A	-	AAC(6')-Ib-cr	AAC(3)-IId
MGH101	GCA_001033725.1	SAMN03280398	PRJNA271899	2014	Human	NA	NA	NA	NA	NA	ST15	wzi118	KL146	O1v1	O1		-	-	-	-	-	-	+	+	+	-	-	-	-	-	SHV-2 (2x)	-	-	-	-	-	TEM-1D	-	WT	OmpK36-25%	-	-	QnrB6	ParC-80I	GyrA-83F	GyrA-87A	-	AAC(6')-Ib-cr	AAC(3)-IId
ES150	GCA_900501185.1	SAMEA3649466	PRJEB10018	2014	Human	Colonization	Wound Secretion	Europe	Spain	NA	ST15	wzi24	KL39	O1v1	O1	CG15-IIA	-	-	-	-	-	-	+	+	+	-	-	OXA-48	-	-	-	-	-	-	SHV-28	OXA-1	-	-	WT	WT	-	-	-	ParC-80I	GyrA-83F	GyrA-87A	-	AAC(6')-Ib-cr	-
H1119	GCA_011090325.1	SAMN07682351	PRJNA408270	2010	Human	Infection (UTI)	urine	Europe	Portugal	Porto	ST15	wzi24	KL39	O1v1	O1	CG15-IIA	-	-	-	-	-	-	+	+	+	-	-	-	-	-	SHV-2	-	-	-	-	-	-	-	WT	WT	-	-	-	ParC-80I	GyrA-83F	GyrA-87A	-	-	AAC(3)-I
RO077	GCA_900504275.1	SAMEA3720986	PRJEB10018	2014	Human	Infection	urine	Europe	Romania	NA	ST15	wzi151	KL48	O1v1	O1	CG15-IIA	-	-	-	-	-	-	+	+	+	-	-	-	-	-	-	-	-	-	SHV-28	OXA-1	TEM-1D	-	WT	WT	-	-	QnrB1	ParC-80I	GyrA-83F	GyrA-87A	-	AAC(6')-Ib-cr	-
CY006	GCA_900503785.1	SAMEA3672978	PRJEB10018	2014	Human	Infection	urine	Western Asia	Cyprus	NA	ST15	wzi24	KL24	O1v1	O1	CG15-IIA	-	-	-	-	-	-	+	+	+	-	-	OXA-48	-	-	-	-	-	-	SHV-28	OXA-1	-	-	WT	WT	-	-	QnrB1	ParC-80I	GyrA-83F	GyrA-87A	-	AAC(6')-Ib-cr	AAC(3)-IIa
ES052	GCA_900516335.1	SAMEA3538924	PRJEB10018	2013	Human	Infection	wound secretion	Europe	Spain	NA	ST15	wzi24	KL24	O1/O2v1	unknown	CG15-IIA	-	-	-	-	-	-	+	+	kpiGF	-	-	OXA-48	-	CTX-M-15	-	-	DHA-1	-	SHV-28	-	TEM-1D	-	OmpK35-64%	WT	-	-	QnrB4	ParC-80I	GyrA-83F	GyrA-87A	-	-	AAC(3)-IIa
ES080	GCA_900516585.1	SAMEA3538952	PRJEB10018	2013	Human	Infection	urine	Europe	Spain	NA	ST15	wzi24	KL24	O1v1	O1	CG15-IIA	-	-	-	-	-	-	+	+	kpiGF	-	-	-	VIM-1	-	-	-	-	-	-	OXA-9	TEM-1D	-	OmpK35-64%	WT	-	-	-	ParC-80I	GyrA-83F	GyrA-87A	-	-	AAC(3)-IId
ES119	GCA_900501035.1	SAMEA3649435	PRJEB10018	2014	Human	Infection	urine	Europe	Spain	NA	ST15	wzi24	KL24	O1v1	O1	CG15-IIA	-	-	-	-	-	-	+	+	kpiGF	-	-	-	-	-	-	-	-	-	-	OXA-9	TEM-1D	SCO-1	OmpK35-64%	WT	-	-	-	ParC-80I	GyrA-83F	GyrA-87A	-	AAC(6')-Ib	AAC(3)-IId
ES133	GCA_900501155.1	SAMEA3649449	PRJEB10018	2014	Human	Infection	urine	Europe	Spain	NA	ST15	wzi24	KL24	O1v1	O1	CG15-IIA	-	-	-	-	-	-	+	+	kpiGF	-	-	-	VIM-1	-	-	-	-	-	SHV-28	OXA-9	TEM-1D	SCO-1	OmpK35-64%	WT	-	-	-	ParC-80I	GyrA-83F	GyrA-87A	-	-	AAC(3)-IIa
ES273	GCA_900517395.1	SAMEA3649607	PRJEB10018	2013	Human	Infection	urine	Europe	Spain	NA	ST15	wzi24	KL24	O1v1	O1	CG15-IIA	-	-	-	-	-	-	+	+	kpiGF	-	-	-	-	-	-	-	-	-	SHV-28	-	-	-	OmpK35-64%	WT	-	-	-	ParC-80I	GyrA-83F	GyrA-87A	-	-	-
IT046	GCA_900513045.1	SAMEA3515078	PRJEB10018	2013	Human	Infection	blood	Europe	Italy	NA	ST15	wzi24	KL24	O1v1	O1	CG15-IIA	-	-	-	-	-	-	+	+	+	-	KPC-3	-	-	-	-	-	-	-	SHV-28	OXA-9*	TEM-1D	-	WT	WT	-	-	-	ParC-80I	GyrA-83F	GyrA-87A	armA	-	-
IT089	GCA_900514205.1	SAMEA3515118	PRJEB10018	2013	Human	Infection	urine	Europe	Italy	NA	ST15	wzi24	KL24	O1v1	O1	CG15-IIA	-	-	-	-	-	-	+	+	+	-	-	-	-	-	-	-	-	-	SHV-28*	-	-	-	WT	WT	-	-	-	-	-	-	-	-	-
PL034	GCA_900510205.1	SAMEA3499990	PRJEB10018	2014	Human	Infection	urine	Europe	Poland	NA	ST15	wzi24	KL24	O1v1	O1	CG15-IIA	-	-	-	-	-	-	+	+	+	-	-	-	-	CTX-M-15	-	-	-	-	SHV-28	OXA-1;OXA-9	TEM-1D	-	WT	WT	-	-	QnrB1	ParC-80I	GyrA-83F	GyrA-87A	-	AAC(6')-Ib?	-
PL041	GCA_900511485.1	SAMEA3499931	PRJEB10018	2014	Human	Infection	wound secretion	Europe	Poland	NA	ST15	wzi24	KL24	O1v1	O1	CG15-IIA	-	-	-	-	-	-	+	+	+	-	-	-	-	CTX-M-15	-	-	-	-	SHV-28	OXA-1;OXA-9	TEM-1D	-	WT	WT	-	-	-	ParC-80I	GyrA-83F	GyrA-87A	armA	AAC(6')-Ib-cr	AAC(3)-IId
RO045	GCA_900504025.1	SAMEA3720955	PRJEB10018	2013	Human	Infection	urine	Europe	Romania	NA	ST15	wzi24	KL24	O1v1	O1	CG15-IIA	-	-	-	-	-	-	+	+	+	-	-	-	-	CTX-M-15	-	-	-	-	SHV-28	OXA-1	TEM-1D	-	OmpK35-59%	OmpK36GD	-	-	-	ParC-80I	GyrA-83F	GyrA-87A	-	AAC(6')-Ib-cr	AAC(3)-IId*
SK007	GCA_900510645.1	SAMEA3500075	PRJEB10018	2013	Human	Colonization	throat swab	Europe	Slovakia	NA	ST15	wzi24	KL24	O1v1	O1	CG15-IIA	-	-	-	-	-	-	+	+	+	-	-	-	-	CTX-M-15	-	-	-	-	SHV-28	OXA-1;OXA-9	-	-	OmpK35-64%	OmpK36-8%	-	-	-	ParC-80I	GyrA-83F	GyrA-87A	-	AAC(6')-Ib*	AAC(3)-IIa
UK133	GCA_900503295.1	SAMEA3673097	PRJEB10018	2014	Human	Infection	urine	Europe	United Kingdom	NA	ST15	wzi24	KL24	O1v1	O1	CG15-IIA	-	-	-	-	-	-	+	+	+	-	-	-	-	CTX-M-15	-	-	-	-	SHV-28	OXA-1	TEM-1D	-	WT	-	-	-	QnrB1	-	-	-	-	AAC(6')-Ib-cr	-
UCI96	GCA_001034365.1	SAMN03280431	PRJNA271899	2014	Human	NA	NA	NA	NA	NA	ST15	wzi24	KL24	O1v1	O1	CG15-IIA	-	-	-	-	-	-	+	+	+	-	-	-	-	-	-	-	-	-	SHV-28	-	TEM-1D	-	WT	WT	-	-	-	-	-	-	-	-	-
ST-15:E041	GCA_002416705.1	SAMN06106848	PRJNA355910	2013	Human	NA	urine	Southern Africa	South Africa	Pretoria	ST15	wzi24	KL24	O1v1	O1	CG15-IIA	-	-	-	-	-	-	+	+	+	-	-	-	-	CTX-M-15	-	-	-	-	SHV-28	OXA-1	TEM-1D	SCO	WT	WT	-	-	QnrS1	-	-	-	-	AAC(6')-Ib-cr	AAC(3)-IIa (2x)
COL-Kpn27	GCA_002851015.1	SAMN06629604	PRJNA378654	2006	Human	infection	NA	South America	Colombia	Medellin	ST15	wzi24	KL24	O1v1	O1	CG15-IIA	-	-	-	-	-	-	+	+	+	-	-	-	-	-	SHV2A*	-	-	-	SHV-1	-	-	-	WT	WT	PmrB-34%	-	-	-	-	-	-	-	-
COL-Kpn94	GCA_002854215.1	SAMN06629671	PRJNA378654	2012	Human	infection	NA	South America	Colombia	Cali	ST15	wzi24	KL24	O1v1	O1	CG15-IIA	-	-	-	-	-	-	+	+	+	-	KPC-2	-	-	-	SHV-12	-	-	-		-	-	-	WT	WT	-	-	QnrB19	ParC-80I	GyrA-83F	GyrA-87A	-	AAC(6')-Ib-cr;AAC(6')-Ib7	-
k1100	GCA_900084165.1	SAMEA2273653	PRJEB5065	2005	Human	Infection	blood	Europe	United Kingdom	NA	ST15	wzi24	KL24	O1v1	O1	CG15-IIA	-	-	-	-	-	-	+	+	+	-	-	-	-	-	-	-	-	-	SHV-28	-	-	-	WT	WT	-	-	-	ParC-80I	GyrA-83F	GyrA-87A	-	-	-
k1806	GCA_900084615.1	SAMEA2273749	PRJEB5065	2008	Human	Infection	blood	Europe	United Kingdom	NA	ST15	wzi24	KL24	O2v1	O2	CG15-IIA	-	-	-	-	-	-	+	+	+	-	-	-	-	CTX-M-15	-	-	-	-	SHV-28	OXA-1;OXA-9	TEM-1D	-	WT	WT	-	-	-	ParC-80I	GyrA-83F	GyrA-87A	armA	-	AAC(3)-IIa
k2325	GCA_900085555.1	SAMEA2273810	PRJEB5065	2010	Human	Infection	blood	Europe	United Kingdom	NA	ST15	wzi24	KL24	O1v1	O1	CG15-IIA	-	-	-	-	-	-	+	+	+	-	-	-	VIM-4	CTX-M-15	-	-	-	-	SHV-28	OXA-1	-	-	OmpK35-89%	WT	-	-	-	ParC-80I	GyrA-83F	GyrA-87A	-	AAC(6')-Ib-cr;AAC(6')-Il	-
k2235	GCA_900085995.1	SAMEA2273885	PRJEB5065	2009	Human	Infection	blood	Europe	United Kingdom	NA	ST15	wzi24	KL24	O1v1	O1	CG15-IIA	-	-	-	-	-	-	+	+	+	-	-	-	-	CTX-M-15	-	-	-	-	SHV-28	OXA-1	-	-	WT	WT	-	-	-	ParC-80I	GyrA-83F	GyrA-87A	-	AAC(6')-Ib-cr	AAC(3)-IIa
PB466	GCA_900092985.1	SAMEA3531850	PRJEB11403	2015	Human	Infection	urine	South-eastern Asia	Thailand	NA	ST15	wzi24	KL24	O1v1	O1	CG15-IIA	-	-	-	-	-	-	+	+	+	-	-	-	-	CTX-M-15	SHV-2A	-	-	-	SHV-28	-	TEM-1D	-	WT	WT	-	-	QnrB6	ParC-80I	GyrA-83F	GyrA-87A	-	AAC(6')-Ib-cr;AAC(6')-Ib7	-
W2-4-ERG4	GCA_900093275.1	SAMEA3531878	PRJEB11403	2015	Environment	-	canal	South-eastern Asia	Thailand	NA	ST15	wzi24	KL24	O1v1	O1	CG15-IIA	-	-	-	-	-	-	+	+	+	-	-	-	-	-	-	-	-	-	SHV-28*	-	-	-	WT	WT	-	-	QnrS1	-	-	-	-	-	AAC(3)-IId
HE124	GCA_900181235.1	SAMEA2609434	PRJEB6574	2010/2012	Human	Infection	blood	Southern Asia	Pakistan	NA	ST15	wzi24	KL24	O1v1	O1	CG15-IIA	-	-	-	-	-	-	+	+	+	-	-	-	-	CTX-M-15	-	-	-	-	SHV-28	-	TEM-1D	-	WT	WT	-	-	QnrB1	-	-	-	-	-	-
KP14	GCA_900493645.1	SAMEA4364588	PRJEB19226	2016	Human	NA	NA	South-eastern Asia	Thailand	NA	ST15	wzi24	KL24	O1v1	O1	CG15-IIA	-	-	-	-	-	-	+	+	+	-	-	OXA-232	-	-	-	-	DHA-1	-	SHV-28	OXA-1	-	-	WT	WT	-	-	QnrB4	ParC-80I	GyrA-83F	GyrA-87A	-	AAC(6')-Ib-cr;AAC(6')-Ib7	-
k2329	GCA_900085575.1	SAMEA2273812	PRJEB5065	2010	Human	Infection	blood	Europe	United Kingdom	NA	ST15-1LV (phoE allele missing)	wzi24	KL24	O1v1	O1	CG15-IIA	-	-	-	-	-	-	+	+	+	-	-	-	-	CTX-M-15	-	-	-	-	SHV-28	OXA-1	-	-	WT	WT	-	-	QnrB1	ParC-80I	GyrA-83F	GyrA-87A	-	AAC(6')-Ib-cr	AAC(3)-IIa
BAMC 07-18	GCA_000764635.1	SAMN02776996	PRJNA247286	2010	Human	Infection	wound	Northern America	USA	San Antonio, TX	ST3611 (SLV ST15)	wzi24	KL24	O1v1	O1	CG15-IIA	-	-	-	-	-	-	+	+	+	-	-	-	-	CTX-M-15	-	-	-	-	SHV-28	-	TEM-1D	-	WT	WT	-	-	-	ParC-80I	GyrA-83F	GyrA-87A	-	-	AAC(3)-IIa
44	GCA_013620905.1	SAMN07682348	PRJNA408270	2013	Human	Infection (UTI)	urine	Europe	Portugal	Porto	ST15	wzi24	KL24	O1v1	O1	CG15-IIA	ybt 10; ICEKp4	28	-	-	-	-	+	+	+	-	-	OXA-48	-	CTX-M-15	-	-	-	-	SHV-28	OXA-1	TEM-1D	-	WT	WT	-	-	-	ParC-80I	GyrA-83F	GyrA-87A	-	AAC(6')-Ib-cr	-
AT029	GCA_900511255.1	SAMEA3499901	PRJEB10018	2014	Human	Infection	wound secretion	Europe	Austria	NA	ST15	wzi24	KL24	O1v1	O1	CG15-IIA	ybt 10; ICEKp4	28-1LV	-	-	-	-	+	+	+	NDM-1	-	-	-	CTX-M-55	-	-	-	-	SHV-28	OXA-1	-	-	OmpK35-0%	WT	-	-	-	ParC-80I	GyrA-83F	GyrA-87A	rmtC	AAC(6')-Ib-cr	-
BE025	GCA_900506785.1	SAMEA3727615	PRJEB10018	2014	Human	Infection	urine	Europe	Belgium	NA	ST15	wzi24	KL24	O1v1	O1	CG15-IIA	ybt 10; ICEKp4	28	-	-	-	-	+	+	+	-	-	-	-	CTX-M-88*	-	-	-	-	SHV-28	OXA-1	TEM-1D	-	OmpK35-88%	WT	-	-	-	ParC-80I	GyrA-83F	GyrA-87A	-	AAC(6')-Ib-cr	-
BE075	GCA_900506895.1	SAMEA3727663	PRJEB10018	2014	Human	Infection	lower respiratory tract secrection	Europe	Belgium	NA	ST15	wzi24	KL24	O1v1	O1	CG15-IIA	ybt 10; ICEKp4	97-4LV	-	-	-	-	+	+	+	-	-	-	-	CTX-M-15	-	-	-	-	SHV-28	OXA-9*	TEM-1D	-	WT	WT	-	-	QnrS1	ParC-80I	GyrA-83F	GyrA-87A	-	AAC(6')-Ib	AAC(3)-IIa
BE076	GCA_900506905.1	SAMEA3727664	PRJEB10018	2013	Human	Infection	urine	Europe	Belgium	NA	ST15	wzi24	KL24	O1v1	O1	CG15-IIA	ybt 10; ICEKp4	28	-	-	-	-	+	+	+	-	-	OXA-48	-	CTX-M-15	-	-	-	-	SHV-28	OXA-1	TEM-1D	-	OmpK35-59%	OmpK36GD	-	-	-	ParC-80I	GyrA-83F	GyrA-87A	-	AAC(6')-Ib-cr	AAC(3)-IId
DE020	GCA_900512275.1	SAMEA3512047	PRJEB10018	2014	Human	Infection	blood	Europe	Germany	NA	ST15	wzi24	KL24	O1v1	O1	CG15-IIA	ybt 10; ICEKp4	28	-	-	-	-	+	+	+	-	-	-	-	CTX-M-15	-	-	-	-	SHV-28	OXA-1	TEM-1D	-	WT	OmpK36-19%	-	-	-	ParC-80I	GyrA-83F	GyrA-87A	-	AAC(6')-Ib-cr	-
DE086	GCA_900512715.2	SAMEA3512114	PRJEB10018	2014	Human	Infection	urine	Europe	Germany	NA	ST15	wzi24	KL24	O1v1	O1	CG15-IIA	ybt 10; ICEKp4	28	-	-	-	-	+	+	+	-	-	-	-	CTX-M-15	-	-	-	-	SHV-28	-	TEM-1D	-	WT	WT	-	-	-	ParC-80I	GyrA-83F	GyrA-87A	-	-	AAC(3)-IId
ES219	GCA_900517265.1	SAMEA3649536	PRJEB10018	2014	Human	Infection	urine	Europe	Spain	NA	ST15	wzi24	KL24	O1v1	O1	CG15-IIA	ybt 10; ICEKp4	25-1LV	-	-	-	-	+	+	+	-	-	-	-	CTX-M-15	-	-	-	-	SHV-28	OXA-1	TEM-1D	-	WT	WT	-	-	-	ParC-80I	GyrA-83F	GyrA-87A	-	AAC(6')-Ib-cr	-
HR029	GCA_900505915.1	SAMEA3721040	PRJEB10018	2013	Human	Infection	wound secretion	Europe	Croatia	NA	ST15	wzi24	KL24	O1v1	O1	CG15-IIA	ybt 10; ICEKp4	28	-	-	-	-	+	+	+	-	-	-	-	CTX-M-15	-	-	-	-	SHV-28	OXA-1	TEM-1D	-	OmpK35-42%	OmpK36-0%	-	-	-	ParC-80I	GyrA-83F	GyrA-87A	-	AAC(6')-Ib-cr	AAC(3)-IId
HR047	GCA_900505935.1	SAMEA3721075	PRJEB10018	2014	Human	Infection	wound secretion	Europe	Croatia	NA	ST15	wzi24	KL24	O1v1	O1	CG15-IIA	ybt 10; ICEKp4	28	-	-	-	-	+	+	+	-	-	-	-	CTX-M-15	-	-	-	-	SHV-28	OXA-1	TEM-1D	-	WT	OmpK36-34%	-	-	-	ParC-80I	GyrA-83F	GyrA-87A	-	AAC(6')-Ib-cr	AAC(3)-IId
HR072	GCA_900506155.1	SAMEA3721104	PRJEB10018	2014	Human	Infection	urine	Europe	Croatia	NA	ST15	wzi24	KL24	O1v1	O1	CG15-IIA	ybt 10; ICEKp4	28	-	-	-	-	+	+	+	-	-	-	-	-	-	-	-	-	SHV-28	-	-	-	WT	WT	-	-	-	ParC-80I	GyrA-83F	GyrA-87A	-	-	AAC(3)-IId
IT023	GCA_900512855.1	SAMEA3538584	PRJEB10018	2013	Human	Colonization	lower respiratory tract secrection	Europe	Italy	NA	ST15	wzi24	KL24	O1v1	O1	CG15-IIA	ybt 10; ICEKp4	28-1LV	-	-	-	-	+	+	+	-	-	-	-	CTX-M-15	-	OXA-10	-	CMY-16	SHV-28	-	-	-	OmpK35-59%	WT	-	-	-	ParC-80I	GyrA-83F	GyrA-87A	-	-	AAC(3)-IId
IT071	GCA_900513305.1	SAMEA3515101	PRJEB10018	2013	Human	Infection	blood	Europe	Italy	NA	ST15	wzi24	KL24	O1v1	O1	CG15-IIA	ybt 10; ICEKp4	28	-	-	-	-	+	+	+	-	-	-	-	CTX-M-15	-	OXA-10	-	CMY-16	SHV-28	OXA-1	TEM-1D	-	WT	WT	-	-	-	ParC-80I	GyrA-83F	GyrA-87A	-	AAC(6')-Ib-cr	AAC(3)-IId
IT107	GCA_900514725.1	SAMEA3515136	PRJEB10018	2013	Human	Infection	urine	Europe	Italy	NA	ST15	wzi24	KL24	O1v1	O1	CG15-IIA	ybt 10; ICEKp4	28	-	-	-	-	+	+	+	-	KPC-2?	-	-	-	-	-	-	-	SHV-28	-	TEM-1D	-	OmpK35-22%	WT	-	-	-	ParC-80I	GyrA-83F	GyrA-87A	-	AAC(6')-Ib	-
IT299	GCA_900515855.1	SAMEA3538667	PRJEB10018	2014	Human	Colonization	urine	Europe	Italy	NA	ST15	wzi24	KL24	O1v1	O1	CG15-IIA	ybt 10; ICEKp4	28	-	-	-	-	+	+	+	-	-	-	-	CTX-M-15	-	-	-	-	SHV-28	OXA-1	-	-	WT	WT	-	-	-	ParC-80I	GyrA-83F	GyrA-87A	-	AAC(6')-Ib-cr	-
ME001	GCA_900513835.1	SAMEA3538544	PRJEB10018	2014	Human	Infection	lower respiratory tract secrection	Europe	Montenegro	NA	ST15	wzi24	KL24	O1v1	O1	CG15-IIA	ybt 10; ICEKp4	28	-	-	-	-	+	+	+	-	-	-	-	CTX-M-15	-	-	-	-	SHV-28	OXA-1	TEM-1D	-	WT	WT	-	-	-	ParC-80I	GyrA-83F	GyrA-87A	-	AAC(6')-Ib-cr	-
RO016	GCA_900504525.1	SAMEA3673117	PRJEB10018	2014	Human	Infection	urine	Europe	Romania	NA	ST15	wzi24	KL24	O1v1	O1	CG15-IIA	ybt 10; ICEKp4	28	-	-	-	-	+	+	+	-	-	OXA-48	-	CTX-M-15	-	-	-	-	SHV-28	OXA-1	TEM-1D	-	OmpK35-59%	OmpK36GD	-	-	-	ParC-80I	GyrA-83F	GyrA-87A	-	AAC(6')-Ib-cr	AAC(3)-IIa*?
RO033	GCA_900504635.1	SAMEA3673134	PRJEB10018	2013	Human	Infection	lower respiratory tract secrection	Europe	Romania	NA	ST15	wzi24	KL24	O1v1	O1	CG15-IIA	ybt 10; ICEKp4	28	-	-	-	-	+	+	+	-	-	OXA-48	-	CTX-M-15	-	-	-	-	SHV-28	OXA-1	TEM-1D	-	OmpK35-59%	OmpK36GD	-	-	-	ParC-80I	GyrA-83F	GyrA-87A	-	AAC(6')-Ib-cr	AAC(3)-IId
RO064	GCA_900504125.1	SAMEA3720973	PRJEB10018	2013	Human	Infection	urine	Europe	Romania	NA	ST15	wzi24	KL24	O1v1	O1	CG15-IIA	ybt 10; ICEKp4	28	-	-	-	-	+	+	+	-	-	OXA-48	-	CTX-M-15	-	-	-	-	SHV-28	-	-	-	OmpK35-59%	OmpK36GD	-	-	-	ParC-80I	GyrA-83F	GyrA-87A	-	-	-
RO100	GCA_900504545.1	SAMEA3721017	PRJEB10018	2013	Human	Infection	urine	Europe	Romania	NA	ST15	wzi24	KL24	O1v1	O1	CG15-IIA	ybt 10; ICEKp4	28	-	-	-	-	+	+	+	-	-	-	-	-	-	-	-	-	SHV-28	OXA-1	TEM-1D	-	OmpK35-59%	WT	-	-	-	ParC-80I	GyrA-83F	GyrA-87A	-	AAC(6')-Ib-cr	AAC(3)-IId
Kp1210	GCA_002508285.1	SAMN07733419	PRJNA412970	2016	Human	Infection (UTI)	urine	Europe	Belgium	Namur	ST2728 (SLV ST15)	wzi24	KL24	O1v1	O1	CG15-IIA	ybt 10; ICEKp4	28	-	-	-	-	+	+	+	-	-	OXA-519	-	CTX-M-15	-	-	-	-	SHV-28	OXA-1	-	-	OmpK35-19%	WT	-	-	-	ParC-80I	GyrA-83F	GyrA-87A	-	AAC(6')-Ib-cr	-
TR200	GCA_900508705.1	SAMEA3729775	PRJEB10018	2014	Human	Infection (Sepsis)	blood	Western Asia	Turkey	NA	ST15	wzi24	KL24	O1v1	O1	CG15-IIA	ybt 10; ICEKp4	28-2LV	-	-	-	-	+	+	+	-	-	OXA-48	-	CTX-M-15	-	-	-	-	SHV-11	OXA-1	TEM-1D	-	WT	OmpK36-11%	-	-	QnrB9	ParC-80I	GyrA-83F	GyrA-87A	armA	AAC(6')-Ib-cr	-
KPOII-1	GCA_001597095.1	SAMN03281029	PRJNA252925	2012	Human	NA	rectum	Europe	Netherlands	Groningen	ST15	wzi24	KL24	O1v1	O1	CG15-IIA	ybt 10; ICEKp4	97-4LV	-	-	-	-	+	+	+	-	-	-	-	CTX-M-15	-	-	-	-	SHV-28	OXA-1	TEM-1D	-	WT	WT	PmrB-35%	-	QnrB1	ParC-80I	GyrA-83F	GyrA-87A	-	AAC(6')-Ib-cr	AAC(3)-IIa
Kp703	GCA_002102635.1	SAMN05603853	PRJNA339728	1980	Human	Infection	urine	Europe	Portugal	NA	ST15	wzi24	KL24	O1v1	O1	CG15-IIA	ybt 10; ICEKp4	1-7-2LV	-	-	-	-	+	+	+	-	-	-	-	-	-	-	-	-	SHV-28	-	TEM-1D	-	WT	WT	-	-	-	-	-	-	-	-	-
UCI116	GCA_002152825.1	SAMN04521866	PRJNA271899	2015	Human	NA	NA	Northern America	USA	Massachusetts, Boston	ST15	wzi24	KL24	O1v1	O1	CG15-IIA	ybt 10; ICEKp4	28	-	-	-	-	+	+	+	-	-	-	-	CTX-M-15	-	-	-	-	SHV-28	OXA-1	TEM-1D	-	WT	WT	-	-	-	ParC-80I	GyrA-83F	GyrA-87A	-	AAC(6')-Ib-cr	-
C3-D9-12	GCA_002189165.1	SAMN06205255	PRJNA360233	2016	Human	Infection (UTI)	urine	Northern Africa	Tunisia	Sousse	ST15	wzi24	KL24	O1v1	O1	CG15-IIA	ybt 10; ICEKp4	162	-	-	-	-	+	+	+	-	-	OXA-48	-	-	-	-	-	-	SHV-28	OXA-1	-	-	WT	WT	MgrB-85%	-	-	ParC-80I	GyrA-83F	GyrA-87A	-	AAC(6')-Ib-cr	AAC(3)-IIa
KPPSTH04	GCA_002248595.1	SAMN07450694	PRJNA389557	2016	Human	infection	sputum	South-eastern Asia	Thailand	Bangkok	ST15	wzi24	KL24	O1v1	O1	CG15-IIA	ybt 10; ICEKp4	28	-	-	-	-	+	+	+	-	-	-	-	CTX-M-15	-	-	-	-	SHV-28	-	TEM-1D	-	WT	WT	-	-	QnrB6	ParC-80I	GyrA-83F	GyrA-87A	-	AAC(6')-Ib-cr;AAC(6')-Ib7	AAC(3)-IId
KPPUTH05	GCA_002249165.1	SAMN07450701	PRJNA389557	2016	Human	infection	urine	South-eastern Asia	Thailand	Bangkok	ST15	wzi24	KL24	O1/O2v1	unknown	CG15-IIA	ybt 10; ICEKp4	28-1LV	-	-	-	-	+	+	+	-	-	-	-	CTX-M-15	-	-	-	-	SHV-28	-	TEM-1D	-	OmpK35-19%	WT	-	-	QnrB6	ParC-80I	GyrA-83F	GyrA-87A	-	AAC(6')-Ib-cr;AAC(6')-Ib7	-
ST-15:K104	GCA_002417545.1	SAMN06106884	PRJNA355910	2013	Human	NA	NA	Southern Africa	South Africa	Pretoria	ST15	wzi24	KL24	O1v1	O1	CG15-IIA	ybt 10; ICEKp4	162-1LV	-	-	-	-	+	+	+	-	-	-	-	CTX-M-15	-	-	-	-	SHV-28	OXA-1	TEM-1D	-	WT	WT	-	-	-	ParC-80I	GyrA-83F	GyrA-87A	-	AAC(6')-Ib-cr	AAC(3)-IIa
MGH81	GCA_001033455.1	SAMN03280384	PRJNA271899	2014	Human	NA	NA	NA	NA	NA	ST15-1LV (phoE allele missing)	wzi24	KL24	O1v1	O1	CG15-IIA	ybt 10; ICEKp4	162	-	-	-	-	+	+	+	-	-	-	-	CTX-M-15	SHV-5	OXA-10	-	-	-	-	-	-	OmpK35-70%	OmpK36-10%	-	-	QnrB4	ParC-80I	GyrA-83F	GyrA-87A	-	AAC(6')-IIc	AAC(3)-II
AUH-KIMP158	GCA_002866645.1	SAMN07173927	PRJNA388272	2013	Human	NA	NA	Western Asia	Lebanon	NA	ST15	wzi24	KL24	O1v1	O1	CG15-IIA	ybt 10; ICEKp4	28	-	-	-	-	+	+	+	-	-	OXA-48	-	-	-	-	-	-	SHV-28	-	-	-	WT	WT	-	-	-	ParC-80I	GyrA-83F	GyrA-87A	-	-	-
WUSM_KP_65	GCA_003195815.1	SAMN09266866	PRJNA473122	2017	Human	Infection	urine	Northern America	USA	St. Louis, Missori	ST15	wzi24	KL24	O1v1	O1	CG15-IIA	ybt 10; ICEKp4	162	-	-	-	-	+	+	+	-	-	-	-	CTX-M-33	-	-	-	-	SHV-28	-	TEM-1D	-	OmpK35-70%	OmpK36-0%	-	-	-	ParC-80I	GyrA-83F	GyrA-87A	-	-	AAC(3)-IIa
e1602	GCA_900086025.1	SAMEA2273886	PRJEB5065	2007	Human	Infection	blood	Europe	United Kingdom	NA	ST15	wzi24	KL24	O1v1	O1	CG15-IIA	ybt 10; ICEKp4	28	-	-	-	-	+	+	+	-	-	-	-	-	-	-	-	-	SHV-28	-	TEM-1D	-	WT	WT	-	-	-	ParC-80I	GyrA-83F	GyrA-87A	-	-	AAC(3)-IId
k1679	GCA_900086395.1	SAMEA2273731	PRJEB5065	2007	Human	Infection	blood	Europe	United Kingdom	NA	ST15	wzi24	KL24	O1v1	O1	CG15-IIA	ybt 10; ICEKp4	1-7-3LV	-	-	-	-	+	+	+	-	-	-	-	-	-	-	-	-	SHV-28	-	TEM-1D	-	WT	WT	-	-	-	-	GyrA-83Y	GyrA-87A	-	-	-
k1786	GCA_900086475.1	SAMEA2273746	PRJEB5065	2008	Human	Infection	blood	Europe	United Kingdom	NA	ST15	wzi24	KL24	O1v1	O1	CG15-IIA	ybt 10; ICEKp4	28-1LV	-	-	-	-	+	+	+	-	-	-	-	-	-	-	-	-	SHV-28	-	TEM-1D	-	WT	WT	-	-	-	ParC-80I	GyrA-83F	GyrA-87A	-	-	AAC(3)-IId
MAH-3	GCA_900291505.1	SAMEA104428988	PRJEB20782	2012	Human	Infection	wound secretion	Europe	France	NA	ST15	wzi24	KL24	O1v1	O1	CG15-IIA	ybt 10; ICEKp4	28-1LV	-	-	-	-	+	+	+	-	-	OXA-48	-	CTX-M-15	-	-	-	-	SHV-28	-	-	-	OmpK35-59%	OmpK36GD	-	-	-	ParC-80I	GyrA-83F	GyrA-87A	-	-	AAC(3)-IIa
KP12	GCA_900493705.1	SAMEA4364586	PRJEB19226	2016	Human	NA	NA	South-eastern Asia	Thailand	NA	ST15	wzi24	KL24	O1v1	O1	CG15-IIA	ybt 10; ICEKp4	19-1LV	-	-	-	-	+	+	+	-	-	-	-	CTX-M-15	-	-	-	-	SHV-28	OXA-1	TEM-1D	-	WT	WT	-	-	-	ParC-80I	GyrA-83F	GyrA-87A	-	AAC(6')-Ib-cr	-
RO049	GCA_900504045.1	SAMEA3720959	PRJEB10018	2013	Human	Infection	urine	Europe	Romania	NA	ST15	wzi24	KL24	O1v1	O1	CG15-IIA	ybt 13; ICEKp2	299-4LV	iuc 1	-	-	rmpA2_8*-60%	+	+	+	-	-	-	-	CTX-M-15	-	-	-	-	SHV-28	OXA-1	TEM-1D	-	WT	OmpK36GD	-	-	-	ParC-80I	GyrA-83F	GyrA-87A	-	AAC(6')-Ib-cr	AAC(3)-IIa
k1557	GCA_900084075.1	SAMEA2273706	PRJEB5065	2007	Human	Infection	blood	Europe	United Kingdom	NA	ST15	wzi24	KL24	O1v1	O1	CG15-IIA	ybt 13; ICEKp2	299	-	-	-	-	+	+	+	-	-	-	-	CTX-M-15	-	-	-	-	SHV-28	OXA-9 (2x)	TEM-1D	-	WT	WT	-	-	-	ParC-80I	GyrA-83F	GyrA-87A	-	AAC(6')-Ib	AAC(3)-IIa
k1303	GCA_900084095.1	SAMEA2273676	PRJEB5065	2006	Human	Infection	blood	Europe	United Kingdom	NA	ST15	wzi24	KL24	O1v1	O1	CG15-IIA	ybt 13; ICEKp2	299	-	-	-	-	+	+	+	-	-	-	-	CTX-M-15	-	-	-	-	SHV-28	OXA-9 (2x)	TEM-1D	-	WT	WT	-	-	-	ParC-80I	GyrA-83F	GyrA-87A	-	AAC(6')-Ib	-
ME007	GCA_900513905.1	SAMEA3538549	PRJEB10018	2014	Human	Infection	central venous catheter	Europe	Montenegro	NA	ST15	wzi24	KL24	O1v1	O1	CG15-IIA	ybt 9; ICEKp3	183-1LV	-	-	-	-	+	+	+	-	-	-	-	CTX-M-15	-	-	-	-		OXA-1;OXA-9	TEM-1D	-	OmpK35-87%	WT	-	MCR-9.1	QnrB1	ParC-80I	GyrA-83F	GyrA-87A	armA	AAC(6')-IIc,AAC(6')-Ib	AAC(3)-IId
G292	GCA_002187335.1	SAMN05960912	PRJNA351846	2012	Human	Infection (Sepsis)	blood	Western Africa	Nigeria	NA	ST15	wzi24	KL24	O1v1	O1	CG15-IIA	ybt 9; ICEKp3	183-2LV	-	-	-	-	+	+	+	-	-	-	-	CTX-M-15	-	-	-	-	SHV-28	OXA-1	-	-	OmpK35-64%	WT	-	-	-	ParC-80I	GyrA-83F	GyrA-87A	-	AAC(6')-Ib-cr	AAC(3)-IIa
KPAPP277	GCA_900493435.1	SAMEA4394724	PRJEB19226	2016	Human	NA	NA	South-eastern Asia	Thailand	NA	ST15	wzi24	KL24	O1v1	O1	CG15-IIA	ybt 9; ICEKp3	183-1LV	-	-	-	-	+	+	+	-	-	-	-	CTX-M-15	-	-	-	-	SHV-1	OXA-1	TEM-1D	-	WT	WT	-	-	QnrB1	ParC-80I	GyrA-83F	GyrA-87A	-	AAC(6')-Ib-cr	AAC(3)-IIa
MGH171	GCA_002153275.1	SAMN04521920	PRJNA271899	2015	Human	NA	NA	Northern America	USA	Massachusetts, Boston	ST15	wzi2	KL2	O2v1	O2	CG15-IIB	ybt 16; ICEKp12	277	-	-	-	-	+	+	+	-	-	-	-	CTX-M-15	-	-	-		SHV-28	-	-	-	WT	WT	-	-	-	ParC-80I	GyrA-83F	GyrA-87A	rmtC	AAC(6')-Ib*	-
BE013	GCA_900506515.1	SAMEA3727603	PRJEB10018	2014	Human	Infection	urine	Europe	Belgium	NA	ST15	wzi93	KL112	O1v1	O1	CG15-IIB	-	-	-	-	-	-	+	+	+	-	-	-	-	CTX-M-15	-	-	-	-	SHV-28	-	-	-	WT	WT	-	-	-	ParC-80I	GyrA-83F	GyrA-87A	-	-	-
DE017	GCA_900512255.1	SAMEA3512044	PRJEB10018	2014	Human	Infection	Other (abdominal)	Europe	Germany	NA	ST15	wzi93	KL112	O1v1	O1	CG15-IIB	-	-	-	-	-	-	+	+	+	-	-	OXA-48	-	CTX-M-15	-	-	-	-	SHV-28	OXA-1	TEM-1D	-	WT	WT	-	-	-	ParC-80I	GyrA-83F	GyrA-87A	-	AAC(6')-Ib-cr	AAC(3)-IIa
ES043	GCA_900516295.1	SAMEA3538915	PRJEB10018	2013	Human	Infection	blood	Europe	Spain	NA	ST15	wzi93	KL112	O1v1	O1	CG15-IIB	-	-	-	-	-	-	+	+	+	-	-	OXA-48	-	CTX-M-15	-	-	-	-	SHV-28	OXA-1	TEM-1D	-	OmpK35-76%	WT	-	-	-	ParC-80I	GyrA-83F	GyrA-87A	-	AAC(6')-Ib-cr	AAC(3)-IIa
ES129	GCA_900501005.1	SAMEA3649445	PRJEB10018	2014	Human	Infection	urine	Europe	Spain	NA	ST15	wzi93	KL112	O1v1	O1	CG15-IIB	-	-	-	-	-	-	+	+	+	-	-	OXA-48	-	CTX-M-15	-	-	-	-	SHV-28	-	-	-	OmpK35-76%	WT	-	-	-	ParC-80I	GyrA-83F	GyrA-87A	-	-	-
HR001	GCA_900505635.1	SAMEA3721068	PRJEB10018	2014	Human	Colonization	urine	Europe	Croatia	NA	ST15	wzi93	KL112	O1v1	O1	CG15-IIB	-	-	-	-	-	-	+	+	+	-	-	-	VIM-1	CTX-M-15	-	-	-	-	SHV-28	OXA-1	TEM-1D	-	OmpK35-12%	WT	-	-	-	ParC-80I	GyrA-83F	GyrA-87A	-	aac(6')-Ib-cr	AAC(3)-IId*?
HU003	GCA_900517135.1	SAMEA3538751	PRJEB10018	2013	Human	Colonization	urine	Europe	Hungary	NA	ST15	wzi93	KL112	O1v1	O1	CG15-IIB	-	-	-	-	-	-	+	+	+	-	-	-	VIM-4	CTX-M-15	-	-	-	-	SHV-28	OXA-1	-	-	WT	WT	-	-	-	ParC-80I	GyrA-83F	GyrA-87A	-	-	AAC(3)-IIa
HU009	GCA_900516615.1	SAMEA3538759	PRJEB10018	2013	Human	Infection	urine	Europe	Hungary	NA	ST15	wzi93	KL112	O1v1	O1	CG15-IIB	-	-	-	-	-	-	+	+	+	-	-	-	VIM-4	CTX-M-15	-	-	-	-	SHV-28	-	TEM-1D	-	WT	WT	-	-	-	ParC-80I	GyrA-83F	GyrA-87A	-	-	-
HU015	GCA_900516755.1	SAMEA3538768	PRJEB10018	2013	Human	Infection	urine	Europe	Hungary	NA	ST15	wzi93	KL112	O1v1	O1	CG15-IIB	-	-	-	-	-	-	+	+	+	-	-	-	VIM-4	CTX-M-15	-	-	-	-	SHV-28	OXA-1	TEM-1D	-	WT	WT	-	-	-	ParC-80I	GyrA-83F	GyrA-87A	-	-	-
HU016	GCA_900516775.1	SAMEA3538770	PRJEB10018	2013	Human	Infection	urine	Europe	Hungary	NA	ST15	wzi93	KL112	O1v1	O1	CG15-IIB	-	-	-	-	-	-	+	+	+	-	-	-	VIM-4	CTX-M-15	-	-	-	-	SHV-28	OXA-1	TEM-1D	-	WT	WT	-	-	QnrB19	ParC-80I	GyrA-83F	GyrA-87A	-	-	-
HU023	GCA_900516825.1	SAMEA3538781	PRJEB10018	2013	Human	Infection	urine	Europe	Hungary	NA	ST15	wzi93	KL112	O1v1	O1	CG15-IIB	-	-	-	-	-	-	+	+	+	-	-	-	VIM-4	CTX-M-15	-	-	-	-	SHV-28	OXA-1	TEM-1D	-	WT	WT	-	-	-	ParC-80I	GyrA-83F	GyrA-87A	-	-	AAC(3)-IId
HU044	GCA_900516965.1	SAMEA3538822	PRJEB10018	2013	Human	Infection	urine	Europe	Hungary	NA	ST15	wzi93	KL112	O1v1	O1	CG15-IIB	-	-	-	-	-	-	+	+	+	-	-	-	-	-	-	-	-	-	SHV-28	-	-	-	WT	WT	-	-	-	ParC-80I	GyrA-83F	GyrA-87A	-	-	-
IT391	GCA_900515575.1	SAMEA3538821	PRJEB10018	2013	Human	Infection	blood	Europe	Italy	NA	ST15	wzi93	KL112	O1v1	O1	CG15-IIB	-	-	-	-	-	-	+	+	+	-	-	-	-	CTX-M-15	-	-	-	-	SHV-28	OXA-1	TEM-1D	-	WT	WT	-	-	-	ParC-80I	GyrA-83F	GyrA-87A	-	AAC(6')-Ib-cr	AAC(3)-IIa
SK005	GCA_900510635.1	SAMEA3500073	PRJEB10018	2014	Human	Infection	urine	Europe	Slovakia	NA	ST15	wzi93	KL112	O1v1	O1	CG15-IIB	-	-	-	-	-	-	+	+	+	-	-	-	-	CTX-M-15	-	-	-	-	SHV-28	OXA-1	TEM-1D	-	WT	WT	-	-	-	ParC-80I	GyrA-83F	GyrA-87A	-	AAC(6')-Ib-cr	AAC(3)-IIa
TR019	GCA_900507695.1	SAMEA3729663	PRJEB10018	2014	Human	Infection	urine	Western Asia	Turkey	NA	ST15	wzi93	KL112	O1v1	O1	CG15-IIB	-	-	-	-	-	-	+	+	+	-	-	-	-	CTX-M-15	-	-	-	-	SHV-28	OXA-1	TEM-1D	-	WT	WT	-	-	-	ParC-80I	GyrA-83F	GyrA-87A	-	AAC(6')-Ib-cr	-
TR157	GCA_900507515.1	SAMEA3729698	PRJEB10018	2013	Human	Infection	blood	Western Asia	Turkey	NA	ST15	wzi93	KL112	O1v1	O1	CG15-IIB	-	-	-	-	-	-	+	+	+	-	-	-	-	CTX-M-15	-	-	-	-	SHV-28	OXA-1	TEM-1D	-	WT	WT	-	-	-	ParC-80I	GyrA-83F	GyrA-87A	-	AAC(6')-Ib-cr	AAC(3)-IIa
TR175	GCA_900509105.1	SAMEA3729732	PRJEB10018	2013	Human	Infection	urine	Western Asia	Turkey	NA	ST15	wzi93	KL112	O1v1	O1	CG15-IIB	-	-	-	-	-	-	+	+	+	-	-	-	-	-	-	-	-	-	SHV-28	-	TEM-1D	-	WT	WT	-	-	-	ParC-80I	GyrA-83F	GyrA-87A	-	-	-
TR209	GCA_900508805.1	SAMEA3729792	PRJEB10018	2013	Human	Infection	wound secretion	Western Asia	Turkey	NA	ST15	wzi93	KL112	O1v1	O1	CG15-IIB	-	-	-	-	-	-	+	+	+	-	-	-	IMP-1	CTX-M-15	-	-	-	-	SHV-28	OXA-1	TEM-1D	-	WT	WT	-	-	-	ParC-80I	GyrA-83F	GyrA-87A	-	-	AAC(3)-IIa
TR252	GCA_900508995.1	SAMEA3729852	PRJEB10018	2013	Human	Infection	blood	Western Asia	Turkey	NA	ST15	wzi93	KL112	O1v1	O1	CG15-IIB	-	-	-	-	-	-	+	+	+	-	-	-	IMP-1	CTX-M-15	-	-	-	-	SHV-28	OXA-1	TEM-1D	-	WT	WT	-	-	-	ParC-80I	GyrA-83F	GyrA-87A	rmtD	-	AAC(3)-IIa
ST-15:K125	GCA_002417435.1	SAMN06106873	PRJNA355910	2013	Human	Infection	blood	Southern Africa	South Africa	Pretoria	ST15	wzi93	KL112	O1v1	O1	CG15-IIB	-	-	-	-	-	-	+	+	+	-	-	-	-	CTX-M-15	-	-	-	-	SHV-28	OXA-1	TEM-1D	-	WT	WT	-	-	-	ParC-80I	GyrA-83F	GyrA-87A	-	AAC(6')-Ib-cr	AAC(3)-IIa
CFSAN054111	GCA_003030145.1	SAMN08663449	PRJNA243331	2005	Human	NA	NA	Europe	Germany	NA	ST15	wzi93	KL112	O1v1	O1	CG15-IIB	-	-	-	-	-	-	+	+	+	NDM-1	-	-	-	CTX-M-15	SHV-12	-	-	-	SHV-28	OXA-9 (2x)	TEM-1D (3x)	-	OmpK35-49%	WT	-	-	QnrS1	ParC-80I	GyrA-83F	GyrA-87A	-	-	AAC(3)-IId
k1264	GCA_900084415.1	SAMEA2273669	PRJEB5065	2006	Human	Infection	blood	Europe	United Kingdom	NA	ST15	wzi93	KL112	O1v1	O1	CG15-IIB	-	-	-	-	-	-	+	+	+	-	-	-	-	CTX-M-15	-	-	-	-	SHV-28	-	TEM-1D	-	WT	WT	-	-	-	ParC-80I	GyrA-83F	GyrA-87A	-	-	-
k1634	GCA_900084445.1	SAMEA2273719	PRJEB5065	2007	Human	Infection	blood	Europe	United Kingdom	NA	ST15	wzi93	KL112	O1v1	O1	CG15-IIB	-	-	-	-	-	-	+	+	+	-	-	-	-	CTX-M-15	-	-	-	-	SHV-28	OXA-1	-	-	WT	WT	-	-	-	ParC-80I	GyrA-83F	GyrA-87A	-	AAC(6')-Ib-cr	AAC(3)-IIa
k2141	GCA_900085375.1	SAMEA2273792	PRJEB5065	2009	Human	Infection	blood	Europe	United Kingdom	NA	ST15	wzi93	KL112	O1v1	O1	CG15-IIB	-	-	-	-	-	-	+	+	+	-	-	-	-	CTX-M-15	-	-	-	-	SHV-28	OXA-1	TEM-1D	-	WT	WT	-	-	-	ParC-80I	GyrA-83F	GyrA-87A	-	AAC(6')-Ib-cr	AAC(3)-IIa
k1310	GCA_900085885.1	SAMEA2273868	PRJEB5065	2006	Human	Infection	blood	Europe	United Kingdom	NA	ST15	wzi93	KL112	O1v1	O1	CG15-IIB	-	-	-	-	-	-	+	+	+	-	-	-	-	CTX-M-15	-	-	-	-	SHV-28	OXA-1	TEM-1D	-	WT	WT	-	-	-	ParC-80I	GyrA-83F	GyrA-87A	-	AAC(6')-Ib-cr	AAC(3)-IIa
HE103	GCA_900180615.1	SAMEA2609376	PRJEB6574	2010/2012	Human	Infection	blood	Southern Asia	Pakistan	NA	ST15	wzi93	KL112	O1v1	O1	CG15-IIB	-	-	iuc 1	-	-	-	+	+	+	-	-	-	-	CTX-M-15	-	-	-	-	SHV-28	-	TEM-1D	-	OmpK35-46%	WT	-	-	QnrB1	ParC-80I	GyrA-83F	GyrA-87A	armA	AAC(6')-Ib*	-
HE122	GCA_900181085.1	SAMEA2609427	PRJEB6574	2010/2012	Human	Infection	blood	Southern Asia	Pakistan	NA	ST15	wzi93	KL112	O1v1	O1	CG15-IIB	-	-	-	-	-	-	+	+	+	NDM-1	-	-	-	CTX-M-15	-	VEB-5, OXA-10?	-	-	SHV-28	-	TEM-1D	-	OmpK35-46%	WT	-	-	-	ParC-80I	GyrA-83F	GyrA-87A	armA	AAC(6')-Ib*	-
HE065	GCA_900181855.1	SAMEA2609512	PRJEB6574	2010/2012	Human	Infection	Peritoneal dialysis catheter	Southern Asia	Pakistan	NA	ST15	wzi93	KL112	O1v1	O1	CG15-IIB	-	-	-	-	-	-	+	+	+	-	-	-	-	CTX-M-15	-	VEB-5	-	-	SHV-28	-	-	-	OmpK35-46%	WT	-	-	-	ParC-80I	GyrA-83F	GyrA-87A	armA	AAC(6')-Ib*	-
KCRI-591	GCA_900407285.1	SAMEA4646323	PRJEB26616	2015	Human	Infection	wound swab	Eastern Africa	Tanzania	NA	ST15	wzi93	KL112	O1v1	O1	CG15-IIB	-	-	-	-	-	-	+	+	+	-	-	-	-	CTX-M-15	-	-	-	-	SHV-28	OXA-1	TEM-1D	-	WT	WT	-	-	-	ParC-80I	GyrA-83F	GyrA-87A	-	AAC(6')-Ib-cr	-
KPMASP463	GCA_900493405.1	SAMEA4394722	PRJEB19226	2016	Human	NA	NA	South-eastern Asia	Thailand	NA	ST15	wzi93	KL112	O1v1	O1	CG15-IIB	-	-	-	-	-	-	+	+	+	-	-	-	-	CTX-M-15	-	-	-	-	SHV-28	OXA-1	TEM-1D	-	WT	WT	-	-	-	ParC-80I	GyrA-83F	GyrA-87A	-	AAC(6')-Ib-cr	-
BE036	GCA_900506605.1	SAMEA3727626	PRJEB10018	2014	Human	Infection	urine	Europe	Belgium	NA	ST15	wzi93	KL112	O1v1	O1	CG15-IIB	ybt 10; ICEKp4	89-3LV	-	-	-	-	-	+	+	-	-	-	-	CTX-M-15	-	-	-	-	SHV-28	OXA-1	TEM-1D	-	WT	WT	-	-	-	ParC-80I	GyrA-83F	GyrA-87A	-	AAC(6')-Ib-cr	AAC(3)-IIa
FR002	GCA_900510375.1	SAMEA3499971	PRJEB10018	2013	Human	Infection	urine	Europe	France	NA	ST15	wzi93	KL112	O1v1	O1	CG15-IIB	ybt 10; ICEKp4	17-1LV	-	-	-	-	+	+	+	-	-	-	-	CTX-M-15	-	-	-	-	SHV-28	-	TEM-1D	-	WT	WT	-	-	-	ParC-80I	GyrA-83F	GyrA-87A	-	-	-
RO070	GCA_900504205.1	SAMEA3720979	PRJEB10018	2013	Human	Infection	urine	Europe	Romania	NA	ST15	wzi93	KL112	O1v1	O1	CG15-IIB	ybt 10; ICEKp4	17-1LV	-	-	-	-	+	+	+	-	-	-	-	CTX-M-15	-	-	-	-	SHV-28	OXA-1	TEM-1D	-	WT	WT	-	-	-	ParC-80I	GyrA-83F	GyrA-87A	-	AAC(6')-Ib-cr	AAC(3)-IIa
UHKPC57	GCA_000409125.1	SAMN02142020	PRJNA187309	2008	Human	Infection	catheter	Northern America	USA	Cleveland	ST15	wzi93	KL112	O1v1	O1	CG15-IIB	ybt 10; ICEKp4	16	-	-	-	-	+	+	+	-	KPC-2	-	-	CTX-M-15	-	-	-	-	SHV-28	OXA-1;OXA-9	-	-	WT	OmpK36-85%	-	-	-	ParC-80I	GyrA-83F	GyrA-87A	-	AAC(6')-Ib-cr	AAC(3)-IIa
C2-D8-12	GCA_002150645.1	SAMN06205215	PRJNA360210	2012	Human	Infection (UTI)	urine	Northern Africa	Tunisia	Sousse	ST15	wzi93	KL112	O1/O2v1	unknown	CG15-IIB	ybt 10; ICEKp4	17-1LV	-	-	-	-	+	+	+	-	-	-	-	CTX-M-15	-	-	-	-	SHV-28	OXA-1	TEM-1D	-	WT	WT	MgrB-87%	-	-	ParC-80I	GyrA-83F	GyrA-87A	-	AAC(6')-Ib-cr	AAC(3)-IIa
C4-D10-13	GCA_002189185.1	SAMN06205369	PRJNA360245	2013	Human	Infection (UTI)	urine	Northern Africa	Tunisia	Sousse	ST15	wzi93	KL112	O1/O2v1	unknown	CG15-IIB	ybt 10; ICEKp4	17-1LV	-	-	-	-	+	+	+	-	-	-	-	CTX-M-15	-	-	-	-	SHV-28	OXA-1	TEM-1D	-	WT	WT	MgrB-87%	-	-	ParC-80I	GyrA-83F	GyrA-87A	-	AAC(6')-Ib-cr	AAC(3)-IIa
AUH-KIMP195	GCA_002775265.1	SAMN07175059	PRJNA388312	2013	Human	NA	NA	Western Asia	Lebanon	NA	ST15	wzi93	KL112	O1v1	O1	CG15-IIB	ybt 10; ICEKp4	1-7-1LV	-	-	-	-	+	+	+	-	-	OXA-48	-	CTX-M-15	-	-	-	-	SHV-28	OXA-1	TEM-1D	-	WT	WT	-	-	-	ParC-80I	GyrA-83F	GyrA-87A	-	AAC(6')-Ib-cr	AAC(3)-IIa
AUH-KIMP460	GCA_002775585.1	SAMN07177359	PRJNA388442	2015	Human	NA	NA	Western Asia	Lebanon	NA	ST15	wzi93	KL112	O1v1	O1	CG15-IIB	ybt 10; ICEKp4	17	-	-	-	-	+	+	+	-	-	-	-	CTX-M-15	-	-	-	-	SHV-28	-	-	-	WT	OmpK36-34%	-	-	QnrB1	ParC-80I	GyrA-83F	GyrA-87A	-	-	-
KPNIH43	GCA_002918615.1	SAMN03455936	PRJNA430813	2014	NA	-	NA	Northern America	USA	NA	ST15	wzi93	KL112	O1v1	O1	CG15-IIB	ybt 10; ICEKp4	16	-	-	-	-	+	+	+	-	KPC-2	-	-	CTX-M-15	-	-	-	-	SHV-28	OXA-1	TEM-1D	-	WT	WT	-	-	-	ParC-80I	GyrA-83F	GyrA-87A	-	AAC(6')-Ib-cr	AAC(3)-IIa
k1325	GCA_900084065.1	SAMEA2273682	PRJEB5065	2006	Human	Infection	blood	Europe	United Kingdom	NA	ST15	wzi93	KL112	O1v1	O1	CG15-IIB	ybt 10; ICEKp4	84-2LV	-	-	-	-	+	+	+	-	-	-	-	CTX-M-15	-	-	-	-	SHV-28	OXA-1	TEM-1D	-	WT	WT	-	-	-	ParC-80I	GyrA-83F	GyrA-87A	-	AAC(6')-Ib-cr	AAC(3)-IIa
k1490	GCA_900084465.1	SAMEA2273699	PRJEB5065	2006	Human	Infection	blood	Europe	United Kingdom	NA	ST15	wzi93	KL112	O1v1	O1	CG15-IIB	ybt 10; ICEKp4	??	-	-	-	-	+	+	+	-	-	-	-	CTX-M-15	-	-	-	-	SHV-28	OXA-1	TEM-1D	-	OmpK35-17%	WT	-	-	-	ParC-80I	GyrA-83F	GyrA-87A	-	AAC(6')-Ib-cr	-
k981	GCA_900085195.1	SAMEA2273632	PRJEB5065	2004	Human	Infection	blood	Europe	United Kingdom	NA	ST15	wzi93	KL112	O1v1	O1	CG15-IIB	ybt 10; ICEKp4	84-2LV	-	-	-	-	+	+	+	-	-	-	-	CTX-M-15	-	-	-	-	SHV-28	OXA-1	TEM-1D	-	WT	WT	-	-	-	ParC-80I	GyrA-83F	GyrA-87A	-	AAC(6')-Ib-cr	AAC(3)-IIa*
k1234	GCA_900086225.1	SAMEA2273662	PRJEB5065	2005	Human	Infection	blood	Europe	United Kingdom	NA	ST15	wzi93	KL112	O1v1	O1	CG15-IIB	ybt 10; ICEKp4	84-2LV	-	-	-	-	+	+	+	-	-	-	-	-	-	-	-	-	SHV-28	OXA-1	-	-	WT	WT	-	-	-	ParC-80I	GyrA-83F	GyrA-87A	-	AAC(6')-Ib-cr	-
101712	GCA_000788005.1	SAMN03076169	PRJNA261239	2007	Human	Infection	wound	Northern America	USA	Houston	ST3577 (SLV ST15)	wzi93	KL112	O1v1	O1	CG15-IIB	ybt 10; ICEKp4	17	-	-	-	-	+	+	+	-	-	-	-	CTX-M-15	-	-	-	-	SHV-28	OXA-1	TEM-1D	-	WT	WT	-	-	-	ParC-80I	GyrA-83F	GyrA-87A	-	AAC(6')-Ib-cr	AAC(3)-IIa
ES039	GCA_900517075.1	SAMEA3538911	PRJEB10018	2014	Human	Infection	blood	Europe	Spain	NA	ST15	wzi93	KL112	O1v1	O1	CG15-IIB	ybt 13; ICEKp2	299-4LV	-	-	-	-	+	+	+	-	-	OXA-48	-	CTX-M-15	-	-	-	-	SHV-28	OXA-1	TEM-1D	-	OmpK35-4%	WT	-	-	QepA1	ParC-80I	GyrA-83F	GyrA-87A	rmtB	AAC(6')-Ib-cr	-
ES083	GCA_900516525.1	SAMEA3538955	PRJEB10018	2013	Human	Infection	urine	Europe	Spain	NA	ST15	wzi93	KL112	O1v1	O1	CG15-IIB	ybt 13; ICEKp2	299-4LV	-	-	-	-	+	+	+	-	-	OXA-48	-	CTX-M-15	-	-	-	-	SHV-28	OXA-1	TEM-1D	-	OmpK35-4%	WT	-	-	-	ParC-80I	GyrA-83F	GyrA-87A	-	AAC(6')-Ib-cr	-
Kp3380	GCA_002925715.1	SAMN08114305	PRJNA420483	2015	Human	Infection (UTI)	urine	Europe	Spain	A Coruna	ST15	wzi93	KL112	O1v1	O1	CG15-IIB	ybt 13; ICEKp2	299-4LV	-	-	-	-	+	+	+	-	-	OXA-48	-	CTX-M-15	-	-	-	-	SHV-28	OXA-1	TEM-1D	-	OmpK35-4%	WT	-	-	-	ParC-80I	GyrA-83F	GyrA-87A	-	AAC(6')-Ib-cr	-
Kp891	GCA_003225775.1	SAMN09104661	PRJNA470769	2013	Human	Colonization	rectal smear	Europe	Spain	Barcelona	ST15	wzi93	KL112	O1v1	O1	CG15-IIB	ybt 13; ICEKp2	299-4LV	-	-	-	-	+	+	+	-	-	OXA-48	-	CTX-M-15	-	-	-	-	SHV-28	OXA-1	TEM-1D	-	OmpK35-4%	OmpK36-14%	-	-	-	ParC-80I	GyrA-83F	GyrA-87A	-	AAC(6')-Ib-cr;AAC(6')-Ib7	-
BR	GCA_001663195.1	SAMN05188406	PRJNA323746	2015	Human	NA	NA	Eastern Asia	China	Hangzhou	ST15	wzi93	KL112	O1v1	O1	CG15-IIB	ybt 15; ICEKp11	23--1LV	-	-	-	-	+	+	+	-	KPC-2 (2x)	-	-	-	-	-	-	-	SHV-28	OXA-1	-	-	WT	WT	-	-	QnrA3	ParC-80I	GyrA-83F	GyrA-87A	-	AAC(6')-Ib-cr	AAC(3)-IId
TR275	GCA_900509175.1	SAMEA3729872	PRJEB10018	2013	Human	Infection	lower respiratory tract secrection	Western Asia	Turkey	NA	ST15	wzi93	KL112	O1/O2v1	unknown	CG15-IIB	ybt 16; ICEKp12	277	-	-	-	-	+	+	+	NDM-1	-	OXA-48	-	CTX-M-15	-	-	-	CMY-6	SHV-28	-	-	-	WT	-	-	-	-	ParC-80I	GyrA-83F	GyrA-87A	rmtC	AAC(6')-Ib*	-
PMK1	GCA_000764615.1	SAMN02885365	PRJNA253300	2011	Human	Infection	blood	Southern Asia	Nepal	NA	ST15	wzi93	KL112	O1v1	O1	CG15-IIB	ybt 16; ICEKp12	29-	-	-	-	-	+	+	+	NDM-1 (3x)	-	-	-	CTX-M-15 (2x)	-	-	-	-	SHV-28	OXA-1	-	-	WT	WT	-	-	QnrB1	ParC-80I	GyrA-83F	GyrA-87A	armA	AAC(6')-Ib-cr	-
EA_Carb	GCA_001640185.1	SAMN04456062	PRJNA310837	2015	Human	Infection (UTI)	urine	Western Asia	Lebanon	NA	ST15	wzi93	KL112	O1v1	O1	CG15-IIB	ybt 16; ICEKp12	277-1LV	-	-	-	-	+	+	+	NDM-1	-	-	-	CTX-M-15	-	-	-	-	SHV-28	OXA-1	-	-	WT	WT	-	-	QnrB1	ParC-80I	GyrA-83F	GyrA-87A	armA	AAC(6')-Ib-cr	-
C1699	GCA_011065465.1	SAMN07682352	PRJNA408270	2012	Human	Infection (UTI)	urine	Europe	Portugal	NA	ST15	wzi93	KL112	O1v1	O1	CG15-IIB	ybt 9; ICEKp3	174	-	-	-	-	+	+	+	-	-	-	-	CTX-M-15	-	-	-	-	SHV-28	OXA-1	TEM-1D	-	WT	WT	-	-	-	ParC-80I	GyrA-83F	GyrA-87A	-	AAC(6')-Ib-cr	-
PT002	GCA_900502645.1	SAMEA3649821	PRJEB10018	2013	Human	Infection	urine	Europe	Portugal	NA	ST15	wzi93	KL112	O1v1	O1	CG15-IIB	ybt 9; ICEKp3	174	-	-	-	-	+	+	+	-	KPC-3	-	-	CTX-M-15	-	-	-	-	SHV-28	OXA-9	TEM-1D	-	WT	WT	-	-	-	ParC-80I	GyrA-83F	GyrA-87A	-	AAC(6')-Ib*	AAC(3)-IIa
PT011	GCA_900502725.1	SAMEA3649830	PRJEB10018	2013	Human	Infection	urine	Europe	Portugal	NA	ST15	wzi93	KL112	O1v1	O1	CG15-IIB	ybt 9; ICEKp3	174-1LV	-	-	-	-	+	+	+	-	KPC-3	-	-	CTX-M-15	-	-	-	-	SHV-28	OXA-1;OXA-9	TEM-1D	-	WT	WT	-	-	-	ParC-80I	GyrA-83F	GyrA-87A	-	AAC(6')-Ib*	AAC(3)-IIa
PT049	GCA_900501785.1	SAMEA3649863	PRJEB10018	2014	Human	Infection	urine	Europe	Portugal	NA	ST15	wzi93	KL112	O1v1	O1	CG15-IIB	ybt 9; ICEKp3	174	-	-	-	-	+	+	+	-	-	-	-	CTX-M-15	-	-	-	-	SHV-28	-	TEM-1D	-	WT	WT	-	-	-	ParC-80I	GyrA-83F	GyrA-87A	-	-	-
PT075	GCA_900502065.1	SAMEA3649889	PRJEB10018	2014	Human	Infection	urine	Europe	Portugal	NA	ST15	wzi93	KL112	O1v1	O1	CG15-IIB	ybt 9; ICEKp3	174	-	-	-	-	+	+	+	-	-	-	-	CTX-M-15	-	-	-	-	SHV-28	OXA-1	TEM-1D	-	WT	OmpK36GD	-	-	-	ParC-80I	GyrA-83F	GyrA-87A	-	AAC(6')-Ib-cr	-
PT088	GCA_900502135.1	SAMEA3649902	PRJEB10018	2013	Human	Infection	urine	Europe	Portugal	NA	ST15	wzi93	KL112	O1v1	O1	CG15-IIB	ybt 9; ICEKp3	174-2LV	-	-	-	-	+	+	+	-	-	-	-	CTX-M-15	-	-	-	-	SHV-28	-	TEM-1D	-	WT	WT	-	-	-	ParC-80I	GyrA-83F	GyrA-87A	-	-	-
PO2673	GCA_002186695.1	SAMN05960895	PRJNA351846	2012	Human	Infection (sepsis)	blood	Western Africa	Nigeria	NA	ST15	wzi93	KL112	O1v1	O1	CG15-IIB	ybt 9; ICEKp3	174	-	-	-	-	+	+	+	-	-	-	-	CTX-M-15	-	-	-	-	SHV-28	OXA-1	TEM-1D	-	WT	WT	-	-	-	ParC-80I	GyrA-83F	GyrA-87A	-	AAC(6')-Ib-cr	AAC(3)-IIa
ST-15:K087	GCA_002417375.1	SAMN06106865	PRJNA355910	2013	Human	Infection	blood	Southern Africa	South Africa	Pretoria	ST15	wzi93	KL112	O1v1	O1	CG15-IIB	ybt 9; ICEKp3	174-1LV	-	-	-	-	+	+	+	-	-	-	-	CTX-M-15	-	-	-	-	SHV-28	OXA-1	TEM-1D	-	WT	WT	-	-	-	ParC-80I	GyrA-83F	GyrA-87A	-	AAC(6')-Ib-cr	AAC(3)-IIa
KCRI-248	GCA_900407085.1	SAMEA4646303	PRJEB26616	2014	Human	Infection	wound swab	Eastern Africa	Tanzania	NA	ST15	wzi93	KL112	O1v1	O1	CG15-IIB	ybt 9; ICEKp3	183-3LV	-	-	-	-	+	+	+	-	-	-	-	CTX-M-15	-	-	-	-	SHV-28	OXA-1*	-	-	OmpK35-87%	WT	-	-	-	ParC-80I	GyrA-83F	GyrA-87A	-	AAC(6')-Ib-cr	AAC(3)-IIa
k1056	GCA_900086195.1	SAMEA2273641	PRJEB5065	2005	Human	Infection	blood	Europe	United Kingdom	NA	ST15-1LV (phoE allele missing)	wzi93	KL112	O1v1	O1	CG15-IIB	-	-	-	-	-	-	+	+	+	-	-	-	-	CTX-M-15	-	-	-	-	SHV-28	OXA-1	TEM-1D	-	WT	WT	-	-	-	ParC-80I	GyrA-83F	GyrA-87A	-	-	-
OC951	GCA_003065085.1	SAMN08885786	PRJNA449090	2012	Human	NA	NA	Northern America	USA	Chicago	ST15-1LV (phoE allele missing)	wzi93	KL112	O1v1	O1	CG15-IIB	ybt 17; ICEKp10	289-1LV	-	-	clb 3	-	+	+	+	-	KPC-3	-	-	-	-	-	-	-	SHV-28	OXA-1	-	-	WT	OmpK36GD	-	-	-	ParC-80I	-	-	-	AAC(6')-Ib-cr	-
IE022	GCA_900506345.1	SAMEA3727572	PRJEB10018	2014	Human	Infection	blood	Europe	Ireland	NA	ST15	wzi19	KL19	O1v2	O1	CG15-IA	-	-	-	-	-	-	+	+	+	-	-	-	-	CTX-M-15	-	-	-	-	SHV-28	OXA-1*	TEM-1D	-	WT	WT	-	-	-	ParC-80I	GyrA-83F	GyrA-87A	-	AAC(6')-Ib-cr	AAC(3)-IId
MT012	GCA_900511955.2	SAMEA3538439	PRJEB10018	2013	Human	Infection	urine	Europe	Malta	NA	ST15	wzi19	KL19	O1v2	O1	CG15-IA	-	-	-	-	-	-	+	+	+	-	-	-	-	-	-	-	-	-	SHV-28	-	-	-	WT	WT	-	-	-	ParC-80I	GyrA-83F	GyrA-87A	-	-	-
303K	GCA_000474635.1	SAMN02470628	PRJNA214029	2010	Human	Colonization	rectal swab	Eastern Asia	Taiwan	NA	ST15	wzi19	KL19	O1v2	O1	CG15-IA	-	-	-	-	-	-	+	+	+	NDM-1	-	-	-	-	SHV-12	-	-	-	-	OXA-9*	TEM-1D	-	WT	WT	-	-	QnrB1	ParC-80I	GyrA-83F	GyrA-87A	rmtF	AAC(6')-Ib*	AAC(3)-IId
INSali390	GCA_001653695.1	SAMN04497998	PRJNA311932	2013	Environment	-	vegetable	Europe	Portugal	Lisbon	ST15	wzi19	KL19	O1v2	O1	CG15-IA	-	-	-	-	-	-	+	+	+	-	-	-	-	-	-	GES-11	-	-	SHV-28	-	-	-	WT	WT	-	-	-	ParC-80I	GyrA-83F	GyrA-87A	-	-	-
CAB1505	GCA_002188135.1	SAMN05960908	PRJNA351846	2013	Human	Infection (Sepsis)	blood	Western Africa	Nigeria	NA	ST15	wzi19	KL19	O1v2	O1	CG15-IA	-	-	-	-	-	-	+	+	+	-	-	-	-	CTX-M-15	-	-	-	-	SHV-28	OXA-1	TEM-1D	-	WT	WT	-	-	-	ParC-80I	GyrA-83F	GyrA-87A	-	AAC(6')-Ib-cr	AAC(3)-IIa
852K	GCA_002205015.1	SAMN06704522	PRJNA382335	2015	Human	Infection (urogenital disease)	urine	Western Africa	Nigeria	NA	ST15	wzi19	KL19	O1v2	O1	CG15-IA	-	-	-	-	-	-	+	+	+	NDM-1	-	-	-	CTX-M-15	-	-	-	-	SHV-28	OXA-1	-	-	WT	WT	-	-	QnrB1	ParC-80I	GyrA-83F	GyrA-87A	armA	AAC(6')-Ib*	AAC(3)-IIa
TRKP1	GCA_002264165.1	SAMN07369157	PRJNA395037	2017	Human	Infection (pneumonia)	urine	Eastern Asia	China	NA	ST15	wzi19	KL19	O1v2	O1	CG15-IA	-	-	-	-	-	-	+	+	+	-	KPC-2	-	-	-	-	-	DHA-1	-	SHV-28	-	TEM-1D	-	WT	WT	-	-	QnrB4	ParC-80I	GyrA-83F	GyrA-87A	rmtB;armA	-	-
K4311	GCA_002264425.1	SAMN07345010	PRJNA393804	2015	Human	Infection (bacteremia)	blood	Eastern Asia	China	Anhui	ST15	wzi19	KL19	O1v2	O1	CG15-IA	-	-	-	-	-	-	+	+	+	-	KPC-2	-	-	CTX-M-15	-	-	-	-	SHV-28	OXA-1	TEM-1D	-	WT	WT	-	-	-	ParC-80I	GyrA-83F	GyrA-87A	-	AAC(6')-Ib-cr	AAC(3)-IId
NH25	GCA_003031325.1	SAMN08022168	PRJNA418211	2005	Human	Infection	sputum	South-eastern Asia	Thailand	NA	ST15	wzi19	KL19	O1v2	O1	CG15-IA	-	-	-	-	-	-	+	+	+	NDM-1	-	-	-	CTX-M-15	SHV-12	-	-	-	SHV-28	-	TEM-1D	-	WT	WT	-	-	-	ParC-80I	GyrA-83F	GyrA-87A	-	AAC(6')-Ib-cr;AAC(6')-Ib7	AAC(3)-IId
k1654	GCA_900084515.1	SAMEA2273724	PRJEB5065	2007	Human	Infection	blood	Europe	United Kingdom	NA	ST15	wzi19	KL19	O1v2	O1	CG15-IA	-	-	-	-	-	-	+	+	+	-	-	-	-	-	-	-	-	-	SHV-28	-	-	-	WT	WT	-	-	-	ParC-80I	GyrA-83F	GyrA-87A	-	-	-
C1694	GCA_013620895.1	SAMN07682354	PRJNA408270	2012	Human	Infection (UTI)	urine	Europe	Portugal	NA	ST15	wzi19	KL19	O1v2	O1	CG15-IA	ybt 10; ICEKp4	20-3LV	-	-	-	-	+	+	+	-	-	-	-	CTX-M-15	-	-	-	-	SHV-28	OXA-1	TEM-1D	-	WT	WT	-	-	QnrB1	ParC-80I	GyrA-83F	GyrA-87A	-	AAC(6')-Ib-cr	AAC(3)-IIa
L111	GCA_002262785.1	SAMN07251790	PRJNA390758	2016	Human	Colonization	feces	Eastern Asia	China	Zhejiang, Hangzhou	ST15	wzi19	KL19	O1v2	O1	CG15-IA	ybt 14; ICEKp5	131-4LV	-	-	-	-	+	+	+	-	KPC-2	-	-	CTX-M-15	-	-	-	-	SHV-28	-	TEM-1D	-	WT	WT	-	-	-	ParC-80I	GyrA-83F	GyrA-87A	-	-	AAC(3)-IId
TR228	GCA_900508895.1	SAMEA3729822	PRJEB10018	2013	Human	Infection	lower respiratory tract secrection	Western Asia	Turkey	NA	ST15	wzi19	KL19	O1v2	O1	CG15-IA	ybt 16; ICEKp12	-	-	-	-	-	+	+	+	-	-	OXA-48	-	CTX-M-15	-	-	-	-	SHV-28	OXA-9*	TEM-1D	-	OmpK35-49%	WT	-	-	-	ParC-80I	GyrA-83F	GyrA-87A	armA	AAC(6')-Ib-cr;AAC(6')-Ib7,AAC(6')-Ib?	-
YH17175	GCA_002941095.1	SAMN08534311	PRJNA434044	2016	Animal (chicken)	-	NA	Eastern Asia	China	Guangdong	ST3037 (SLV ST15)	wzi29	KL106	O1/O2v2	unknown	CG15-IA	-	-	-	-	-	-	+	+	+	-	-	-	-	CTX-M-14;CTX-M-3	-	-	-	-	SHV-28	-	TEM-1D	-	WT	WT	-	MCR-1.1	QnrS1;QnrB91	ParC-80I	GyrA-83F	GyrA-87A	-	-	AAC(3)-IId
KPCTRSRTH09	GCA_002248955.1	SAMN07450600	PRJNA389557	2016	Animal (swine)	Colonization	rectal swab	South-eastern Asia	Thailand	Nakhon Pathom	ST15	wzi29	KL106	O1/O2v2	unknown	CG15-IA	-	-	-	-	-	-	+	+	+	-	-	-	-	-	-	-	-	-	SHV-28	-	-	-	WT	WT	-	MCR-3.21	-	ParC-80I	GyrA-83F	GyrA-87A	-	-	AAC(3)-IId
SCKP-LL83	GCA_002252415.1	SAMN07371089	PRJNA353728	2017	Human	NA	NA	Eastern Asia	China	Sichuan, Deyang	ST15	wzi29	KL106	O1/O2v2	unknown	CG15-IA	-	-	-	-	-	-	+	+	+	NDM-5	-	-	-	CTX-M-3	-	-	DHA-1	-	SHV-28	-	-	-	WT	WT	-	MCR-1.1	QnrS1	ParC-80I	GyrA-83F	GyrA-87A	armA	AAC(6')-Ib-cr	-
RO032	GCA_900504625.1	SAMEA3673133	PRJEB10018	2013	Human	Infection	wound secretion	Europe	Romania	NA	ST15	wzi84	KL28	O1v1	O1	CG15-IB	-	-	-	-	-	-	+	+	+	-	-	-	-	CTX-M-15	-	-	-	-	SHV-28	OXA-1	TEM-1D	-	WT	WT	-	-	-	ParC-80I	GyrA-83F	GyrA-87A	-	AAC(6')-Ib-cr	AAC(3)-IIa
WCHKP9G2	GCA_002257855.1	SAMN06671961	PRJNA353728	2015	Human	NA	NA	Eastern Asia	China	Sichuan, Chengdu	ST15	wzi84	KL28	O1v1	O1	CG15-IB	ybt 10; ICEKp4	72-3LV	-	-	-	-	+	+	+	-	KPC-2	-	-	CTX-M-3	-	-	-	-	SHV-28	-	-	-	OmpK35-40%	WT	-	-	QnrS1;QnrB91	ParC-80I	GyrA-83F	GyrA-87A	-	AAC(6')-Ib-cr;AAC(6')-Ib7	AAC(3)-IId
SCM96	GCA_003054385.1	SAMN08848079	PRJNA448464	2017	Human	NA	sputum	Eastern Asia	China	NA	ST15	wzi84	KL28	O1v1	O1	CG15-IB	ybt 10; ICEKp4	72-3LV	-	-	-	-	+	+	+	NDM-19	-	-	-	CTX-M-3	-	-	-	-	SHV-28	-	TEM-1D	-	OmpK35-40%	WT	-	-	QnrS1	ParC-80I	GyrA-83I	-	-	AAC(6')-Ib-cr;AAC(6')-Ib7	AAC(3)-IId
KP39	GCA_900493955.1	SAMEA4364613	PRJEB19226	2016	Human	NA	NA	South-eastern Asia	Thailand	NA	ST15	wzi84	KL28	O1v1	O1	CG15-IB	ybt 10; ICEKp4	72-2LV	-	-	-	-	+	+	+	NDM-1	-	OXA-48	-	CTX-M-15	-	-	-	-	SHV-28	-	-	-	OmpK35-40%	OmpK36-11%	-	-	-	ParC-80I	GyrA-83I	-	-	-	-
BE026	GCA_900506865.1	SAMEA3727616	PRJEB10018	2014	Human	Infection	urine	Europe	Belgium	NA	ST15	wzi323	KL62	O1/O2v1	unknown	CG15-IB	-	-	-	-	-	-	+	+	+	-	-	-	-	-	-	-	DHA-1	-	SHV-28	OXA-1;OXA-9	TEM-1D	-	WT	WT	-	-	QnrB4	ParC-80I	GyrA-83Y	GyrA-87A	-	AAC(6')-Ib-cr;AAC(6')-Ib7,AAC(6')-Ib	-
MH17-016D	GCA_002897415.1	SAMD00109349	PRJDB6655	2017	Human	Infection	pus	South-eastern Asia	Viet Nam	Hanoi	ST15	wzi323	KL62	O1/O2v1	unknown	CG15-IB	ybt 14; ICEKp5	146-3LV	-	-	-	-	+	+	+	NDM-4	-	OXA-48	-	CTX-M-15	SHV-12	-	-	-		OXA-9*	-	-	WT	WT	-	-	-	ParC-80I	GyrA-83Y	GyrA-87A	-	AAC(6')-Ib	-
HU014	GCA_900516765.1	SAMEA3538767	PRJEB10018	2013	Human	Infection	lower respiratory tract secrection	Europe	Hungary	NA	ST15	wzi64	KL64	O1v1	O1	CG15-IB	-	-	-	-	-	-	+	+	+	-	-	-	-	-	-	-	-	-	SHV-28	-	TEM-1D	-	OmpK35-0%	OmpK36-86%	MgrB-0%	-	-	ParC-80I	GyrA-83F	GyrA-87A	-	-	AAC(3)-IIa
KP36	GCA_001750805.1	SAMN05786944	PRJNA343398	2007	Human	Infection (UTI)	urine	Eastern Asia	Taiwan	Tainan	ST15	wzi64	KL64	O1v1	O1	CG15-IB	ybt 9; ICEKp3	183-2LV	-	-	-	-	+	+	+	-	-	-	-	-	SHV-12*	-	-	-	SHV-28	-	-	-	WT	-	-	-	QnrS1;QnrB2	ParC-80I	GyrA-83F	GyrA-87A	-	-	AAC(3)-IId
PT041	GCA_900501775.1	SAMEA3649855	PRJEB10018	2014	Human	Infection	urine	Europe	Portugal	NA	ST15	wzi89	KL110	O1v1	O1	CG15-IB	-	-	-	-	-	-	+	+	+	-	-	-	-	CTX-M-15	-	-	-	-	SHV-28	OXA-1	TEM-1D	-	WT	WT	-	-	QnrB1	ParC-80I	GyrA-83F	GyrA-87A	-	AAC(6')-Ib-cr	AAC(3)-IIa
K47	GCA_013620875.1	SAMN07682353	PRJNA408270	2012	Human	Infection	urine	Europe	Portugal	Porto	ST15	wzi89	KL110	O1v1	O1	CG15-IB	-	-	-	-	-	-	+	+	+	-	-	-	VIM-34	-	SHV-12	OXA-17	-	-	-	-	-	-	WT	WT	-	-	-	ParC-80I	GyrA-83F	GyrA-87A	-	-	-
WCHKP1931	GCA_002811535.1	SAMN07510675	PRJNA353728	2017	Environment	-	sewage	Eastern Asia	China	Chengdu	ST15	wzi516	KL131	O4	O4		-	-	-	-	-	-	+	+	+	NDM-5	-	-	-	CTX-M-199	-	-	DHA-1	-	SHV-28	-	-	-	WT	WT	-	MCR-1.1	QnrB2;QnrB4	ParC-80I	GyrA-83F	GyrA-87A	-	AAC(6')-Ib-cr;AAC(6')-Ib7	AAC(3)-IId
k2708	GCA_900085695.1	SAMEA2273847	PRJEB5065	2011	Human	Infection	blood	Europe	United Kingdom	NA	ST15	wzi274	KL30	O1v1	O1		-	-	-	-	-	-	+	+	+	-	-	-	-	-	-	-	-	-	SHV-28	-	-	-	WT	WT	-	-	-	ParC-80I	GyrA-83F	GyrA-87A	-	-	-
																																																-	-
																																																-	-
																																																-	-
isolates from our collection																																																-	-
																																																-	-
																																																-	-
[truncated: 43 more columns]

## Sheet: Table S2_SNPs
Table S2. SNP matrix from the core-genome aligment obtained with Roary of the 235 CG14 and CG15 K. pneumoniae genomes analysed in this study.
	EuSCAPE_DE005	EuSCAPE_GR113	EuSCAPE_GR116	GCA_001031795.1_CHS140	GCA_001483055.1_K1	GCA_002934745.1_SKLX003155	GCA_003176295.1_TUM1811	GCA_900085025.1_k787	H1122contigs	EuSCAPE_CZ010	EuSCAPE_DE003	EuSCAPE_DE008	EuSCAPE_DE047	EuSCAPE_ES245	EuSCAPE_FR050	EuSCAPE_GR078	EuSCAPE_HR062	EuSCAPE_HR101	EuSCAPE_IE039	EuSCAPE_IT093	EuSCAPE_IT215	EuSCAPE_PT019	EuSCAPE_RS037	EuSCAPE_TR002	EuSCAPE_TR130	EuSCAPE_TR282	EuSCAPE_TR307	EuSCAPE_UK065	GCA_000316265.2_JHCK1	GCA_000689275.1_SB2390	GCA_000694235.1_CHS66	GCA_001033925.1_MGH124	GCA_001185865.1_CHS175	GCA_001307175.1_KP617	GCA_001463165.1_U25	GCA_001463475.1_50884375	GCA_001521895.1_NUHL24835	GCA_001574505.1_U41	GCA_001701575.1_SKLX2722	GCA_001709275.1	GCA_001709295.1_23	GCA_002102655.1_Kp45	GCA_002102665.1_Kp2948	GCA_002156785.1_KPN528	GCA_002186595.1_PO906	GCA_002211125.1_ASM221112	GCA_002239715.1_CREC003-1	GCA_002246395.1_KPCRETH30	GCA_002271285.1_NU-CRE265
EuSCAPE_DE005	0	328	358	259	324	353	417	366	368	2353	2442	2563	2574	2372	2408	2369	2397	2419	2382	2340	2346	2387	2343	2492	2345	2327	2336	2504	2344	2320	2410	2369	2501	2468	2453	2424	2501	2576	2346	2496	2421	2128	2361	2443	3541	2490	2501	2603	2442
EuSCAPE_GR113	328	0	209	343	407	333	281	215	217	2334	2422	2542	2552	2351	2388	2349	2377	2399	2361	2321	2326	2367	2325	2488	2323	2307	2316	2497	2327	2298	2391	2350	2496	2462	2447	2404	2483	2590	2326	2491	2403	2106	2332	2428	3521	2474	2481	2583	2420
EuSCAPE_GR116	358	209	0	335	397	325	291	124	187	2329	2415	2537	2549	2337	2377	2336	2370	2392	2350	2314	2320	2358	2318	2478	2312	2296	2340	2488	2321	2312	2384	2342	2488	2490	2438	2396	2474	2598	2319	2482	2395	2139	2326	2419	3513	2467	2520	2622	2413
GCA_001031795.1_CHS140	259	343	335	0	154	329	394	340	344	2322	2406	2529	2541	2334	2327	2332	2316	2338	2343	2285	2312	2350	2289	2474	2307	2291	2335	2483	2307	2299	2370	2330	2475	2484	2433	2392	2468	2585	2311	2467	2378	2122	2314	2416	3499	2437	2509	2610	2405
GCA_001483055.1_K1	324	407	397	154	0	393	464	401	399	2012	2095	2219	2229	2025	2017	2024	2006	2026	2035	1972	2001	2040	1977	2162	1998	1983	2013	2173	2003	1994	2063	2021	2171	2173	2122	2078	2154	2272	2001	2166	2073	2010	1984	2104	3086	2122	2205	2307	2094
GCA_002934745.1_SKLX003155	353	333	325	329	393	0	379	331	335	2312	2400	2522	2529	2324	2358	2322	2352	2374	2335	2294	2303	2338	2297	2456	2301	2283	2326	2466	2304	2296	2368	2324	2464	2466	2416	2381	2457	2588	2303	2460	2378	2119	2310	2411	3491	2449	2496	2599	2394
GCA_003176295.1_TUM1811	417	281	291	394	464	379	0	215	284	1852	1924	2111	2117	1920	1947	1898	1935	1957	1911	1880	1884	1900	1866	2023	1878	1863	1907	2005	1859	1882	1891	1911	2031	2037	1985	1913	2026	2077	1884	2029	1890	1902	1900	1900	2906	1970	2049	2146	1944
GCA_900085025.1_k787	366	215	124	340	401	331	215	0	191	2306	2395	2520	2520	2322	2363	2317	2350	2374	2332	2296	2299	2339	2297	2460	2294	2279	2323	2470	2301	2292	2366	2324	2468	2470	2419	2378	2455	2580	2298	2463	2370	2106	2295	2396	3496	2442	2501	2603	2391
H1122contigs	368	217	187	344	399	335	284	191	0	2337	2424	2545	2554	2350	2385	2349	2378	2400	2361	2321	2327	2366	2324	2489	2324	2308	2352	2498	2325	2318	2392	2350	2497	2499	2448	2405	2484	2609	2327	2492	2404	2146	2325	2429	3521	2473	2530	2632	2419
EuSCAPE_CZ010	2353	2334	2329	2322	2012	2312	1852	2306	2337	0	376	495	505	291	326	263	315	337	275	245	253	282	173	413	207	188	229	421	250	231	345	285	421	424	373	369	414	572	258	418	351	262	289	409	2060	412	444	550	332
EuSCAPE_DE003	2442	2422	2415	2406	2095	2400	1924	2395	2424	376	0	600	610	407	420	376	410	431	391	349	357	396	354	514	356	336	380	530	348	353	123	390	522	527	473	145	511	676	353	517	133	376	435	511	2155	516	564	668	455
EuSCAPE_DE008	2563	2542	2537	2529	2219	2522	2111	2520	2545	495	600	0	28	533	556	503	545	565	515	483	488	506	490	645	486	466	509	632	488	485	572	520	651	659	605	597	630	810	481	649	582	511	508	645	2278	632	694	798	581
EuSCAPE_DE047	2574	2552	2549	2541	2229	2529	2117	2520	2554	505	610	28	0	549	564	517	552	574	532	493	498	519	480	653	498	479	523	640	500	498	581	533	657	666	612	605	641	815	488	656	585	521	532	651	2290	640	700	806	591
EuSCAPE_ES245	2372	2351	2337	2334	2025	2324	1920	2322	2350	291	407	533	549	0	356	101	345	367	108	267	226	158	277	445	278	258	302	461	196	122	375	228	454	459	405	399	444	604	291	450	386	293	202	441	2081	439	495	600	216
EuSCAPE_FR050	2408	2388	2377	2327	2017	2358	1947	2363	2385	326	420	556	564	356	0	327	40	63	340	299	306	346	302	466	304	285	329	483	306	304	389	337	474	479	425	413	461	629	303	470	394	326	340	465	2105	465	514	619	402
EuSCAPE_GR078	2369	2349	2336	2332	2024	2322	1898	2317	2349	263	376	503	517	101	327	0	317	338	86	241	202	130	247	416	250	230	274	433	161	94	344	199	426	430	377	369	410	580	260	422	356	265	175	413	2052	410	468	566	188
EuSCAPE_HR062	2397	2377	2370	2316	2006	2352	1935	2350	2378	315	410	545	552	345	40	317	0	51	329	288	295	335	291	454	294	274	318	471	295	293	378	326	462	467	413	401	450	618	292	458	390	315	328	453	2094	454	503	608	393
EuSCAPE_HR101	2419	2399	2392	2338	2026	2374	1957	2374	2400	337	431	565	574	367	63	338	51	0	351	310	317	357	312	477	315	296	340	495	317	315	399	348	486	490	437	423	468	640	312	482	404	334	350	477	2114	476	526	631	414
EuSCAPE_IE039	2382	2361	2350	2343	2035	2335	1911	2332	2361	275	391	515	532	108	340	86	329	351	0	253	214	142	261	431	263	243	287	448	180	105	359	213	441	445	391	383	424	597	274	437	370	277	187	429	2064	423	481	586	200
EuSCAPE_IT093	2340	2321	2314	2285	1972	2294	1880	2296	2321	245	349	483	493	267	299	241	288	310	253	0	223	261	198	395	226	206	250	413	218	218	318	252	403	407	354	342	390	560	232	399	332	226	302	393	2032	361	444	549	318
EuSCAPE_IT215	2346	2326	2320	2312	2001	2303	1884	2299	2327	253	357	488	498	226	306	202	295	317	214	223	0	221	230	403	233	213	257	420	180	177	325	215	411	416	362	349	396	567	241	407	338	250	264	403	2043	391	452	557	278
EuSCAPE_PT019	2387	2367	2358	2350	2040	2338	1900	2339	2366	282	396	506	519	158	346	130	335	357	142	261	221	0	268	440	272	251	295	456	188	80	365	221	448	434	399	390	437	604	281	445	377	287	117	438	2072	392	489	593	173
EuSCAPE_RS037	2343	2325	2318	2289	1977	2297	1866	2297	2324	173	354	490	480	277	302	247	291	312	261	198	230	268	0	398	185	165	209	416	227	225	322	260	407	412	358	346	393	558	234	403	336	247	309	396	2036	368	447	552	325
EuSCAPE_TR002	2492	2488	2478	2474	2162	2456	2023	2460	2489	413	514	645	653	445	466	416	454	477	431	395	403	440	398	0	401	380	425	113	399	391	482	435	58	49	49	507	558	132	399	50	543	415	477	53	2193	556	127	229	487
EuSCAPE_TR130	2345	2323	2312	2307	1998	2301	1878	2294	2324	207	356	486	498	278	304	250	294	315	263	226	233	272	185	401	0	46	96	417	233	230	324	267	409	414	360	347	394	565	240	404	334	253	309	398	2040	390	449	554	329
EuSCAPE_TR282	2327	2307	2296	2291	1983	2283	1863	2279	2308	188	336	466	479	258	285	230	274	296	243	206	213	251	165	380	46	0	76	396	213	210	304	247	388	393	339	327	374	543	220	383	316	234	290	378	2018	371	428	533	309
EuSCAPE_TR307	2336	2316	2340	2335	2013	2326	1907	2323	2352	229	380	509	523	302	329	274	318	340	287	250	257	295	209	425	96	76	0	441	257	234	348	291	433	400	384	370	417	570	263	428	359	242	334	421	2064	423	435	540	353
EuSCAPE_UK065	2504	2497	2488	2483	2173	2466	2005	2470	2498	421	530	632	640	461	483	433	471	495	448	413	420	456	416	113	417	396	441	0	417	411	498	453	121	124	70	523	576	257	417	117	559	434	494	113	2221	576	163	259	505
GCA_000316265.2_JHCK1	2344	2327	2321	2307	2003	2304	1859	2301	2325	250	348	488	500	196	306	161	295	317	180	218	180	188	227	399	233	213	257	417	0	143	312	180	406	412	358	345	397	564	238	397	337	243	235	399	2039	331	444	547	245
GCA_000689275.1_SB2390	2320	2298	2312	2299	1994	2296	1882	2292	2318	231	353	485	498	122	304	94	293	315	105	218	177	80	225	391	230	210	234	411	143	0	313	179	397	386	351	346	394	554	237	391	335	218	127	390	2029	385	419	523	116
GCA_000694235.1_CHS66	2410	2391	2384	2370	2063	2368	1891	2366	2392	345	123	572	581	375	389	344	378	399	359	318	325	365	322	482	324	304	348	498	312	313	0	356	485	495	441	114	480	636	316	478	109	340	407	478	2122	482	525	625	422
GCA_001033925.1_MGH124	2369	2350	2342	2330	2021	2324	1911	2324	2350	285	390	520	533	228	337	199	326	348	213	252	215	221	260	435	267	247	291	453	180	179	356	0	441	448	394	381	429	601	272	434	370	278	266	433	2073	424	481	585	278
GCA_001185865.1_CHS175	2501	2496	2488	2475	2171	2464	2031	2468	2497	421	522	651	657	454	474	426	462	486	441	403	411	448	407	58	409	388	433	121	406	397	485	441	0	69	57	512	565	140	408	77	551	422	485	39	2201	577	131	233	496
GCA_001307175.1_KP617	2468	2462	2490	2484	2173	2466	2037	2470	2499	424	527	659	666	459	479	430	467	490	445	407	416	434	412	49	414	393	400	124	412	386	495	448	69	0	60	519	571	124	412	61	556	394	491	62	2206	565	100	202	501
GCA_001463165.1_U25	2453	2447	2438	2433	2122	2416	1985	2419	2448	373	473	605	612	405	425	377	413	437	391	354	362	399	358	49	360	339	384	70	358	351	441	394	57	60	0	466	517	194	358	53	502	374	437	51	2163	531	100	202	448
GCA_001463475.1_50884375	2424	2404	2396	2392	2078	2381	1913	2378	2405	369	145	597	605	399	413	369	401	423	383	342	349	390	346	507	347	327	370	523	345	346	114	381	512	519	466	0	503	666	344	505	126	365	428	503	2147	508	551	656	448
GCA_001521895.1_NUHL24835	2501	2483	2474	2468	2154	2457	2026	2455	2484	414	511	630	641	444	461	410	450	468	424	390	396	437	393	558	394	374	417	576	397	394	480	429	565	571	517	503	0	671	292	562	494	416	473	554	2186	558	607	712	495
GCA_001574505.1_U41	2576	2590	2598	2585	2272	2588	2077	2580	2609	572	676	810	815	604	629	580	618	640	597	560	567	604	558	132	565	543	570	257	564	554	636	601	140	124	194	666	671	0	563	134	705	559	541	134	2257	730	157	256	629
GCA_001701575.1_SKLX2722	2346	2326	2319	2311	2001	2303	1884	2298	2327	258	353	481	488	291	303	260	292	312	274	232	241	281	234	399	240	220	263	417	238	237	316	272	408	412	358	344	292	563	0	404	335	262	321	395	2039	401	447	552	340
GCA_001709275.1	2496	2491	2482	2467	2166	2460	2029	2463	2492	418	517	649	656	450	470	422	458	482	437	399	407	445	403	50	404	383	428	117	397	391	478	434	77	61	53	505	562	134	404	0	547	414	479	57	2172	574	124	228	490
GCA_001709295.1_23	2421	2403	2395	2378	2073	2378	1890	2370	2404	351	133	582	585	386	394	356	390	404	370	332	338	377	336	543	334	316	359	559	337	335	109	370	551	556	502	126	494	705	335	547	0	358	415	540	2135	496	591	697	434
GCA_002102655.1_Kp45	2128	2106	2139	2122	2010	2119	1902	2106	2146	262	376	511	521	293	326	265	315	334	277	226	250	287	247	415	253	234	242	434	243	218	340	278	422	394	374	365	416	559	262	414	358	0	316	411	1832	411	425	532	321
GCA_002102665.1_Kp2948	2361	2332	2326	2314	1984	2310	1900	2295	2325	289	435	508	532	202	340	175	328	350	187	302	264	117	309	477	309	290	334	494	235	127	407	266	485	491	437	428	473	541	321	479	415	316	0	469	1929	461	525	629	200
GCA_002156785.1_KPN528	2443	2428	2419	2416	2104	2411	1900	2396	2429	409	511	645	651	441	465	413	453	477	429	393	403	438	396	53	398	378	421	113	399	390	478	433	39	62	51	503	554	134	395	57	540	411	469	0	2179	568	114	216	487
GCA_002186595.1_PO906	3541	3521	3513	3499	3086	3491	2906	3496	3521	2060	2155	2278	2290	2081	2105	2052	2094	2114	2064	2032	2043	2072	2036	2193	2040	2018	2064	2221	2039	2029	2122	2073	2201	2206	2163	2147	2186	2257	2039	2172	2135	1832	1929	2179	0	2203	2241	2346	2127
GCA_002211125.1_ASM221112	2490	2474	2467	2437	2122	2449	1970	2442	2473	412	516	632	640	439	465	410	454	476	423	361	391	392	368	556	390	371	423	576	331	385	482	424	577	565	531	508	558	730	401	574	496	411	461	568	2203	0	605	724	467
GCA_002239715.1_CREC003-1	2501	2481	2520	2509	2205	2496	2049	2501	2530	444	564	694	700	495	514	468	503	526	481	444	452	489	447	127	449	428	435	163	444	419	525	481	131	100	100	551	607	157	447	124	591	425	525	114	2241	605	0	170	536
GCA_002246395.1_KPCRETH30	2603	2583	2622	2610	2307	2599	2146	2603	2632	550	668	798	806	600	619	566	608	631	586	549	557	593	552	229	554	533	540	259	547	523	625	585	233	202	202	656	712	256	552	228	697	532	629	216	2346	724	170	0	642
GCA_002271285.1_NU-CRE265	2442	2420	2413	2405	2094	2394	1944	2391	2419	332	455	581	591	216	402	188	393	414	200	318	278	173	325	487	329	309	353	505	245	116	422	278	496	501	448	448	495	629	340	490	434	321	200	487	2127	467	536	642	0
GCA_002510095.1_ST-14_K118	2361	2341	2330	2336	2012	2320	1905	2316	2342	305	402	481	491	334	352	304	342	364	318	280	291	326	288	432	288	268	310	454	284	275	363	309	437	446	394	389	426	595	277	432	381	302	363	419	2077	444	463	570	375
GCA_002776375.1_AUH_IMP216	2428	2408	2436	2428	2113	2420	1987	2417	2444	391	329	628	637	430	441	365	431	453	414	372	380	420	375	533	378	359	365	549	370	353	333	413	541	508	492	356	532	676	376	537	344	360	458	527	2175	539	545	649	454
GCA_002850805.1_COL-Kpn41	2546	2525	2517	2509	2198	2498	2068	2496	2524	432	555	680	693	316	505	283	494	516	300	418	379	273	425	590	431	411	455	602	345	215	522	378	599	604	550	548	590	754	440	594	536	436	320	589	2229	586	640	740	308
GCA_002850935.1_COL-Kpn33	2544	2526	2517	2501	2198	2497	2070	2496	2525	434	555	683	695	317	506	283	496	518	301	420	381	274	428	589	432	412	456	600	344	218	515	379	597	603	549	547	591	753	440	589	534	436	313	588	2230	587	636	736	310
GCA_002850955.1_COL-Kpn30	2296	2284	2274	2257	1929	2235	1832	2256	2281	283	381	510	521	306	335	278	325	347	289	253	257	300	255	428	258	239	284	414	257	236	348	291	432	440	389	368	416	592	269	432	364	277	329	424	2033	417	476	580	352
GCA_002853975.1_COL-Kpn118	2390	2368	2362	2349	2045	2345	1926	2341	2369	302	404	538	547	339	357	311	346	366	323	281	292	328	285	443	292	272	316	461	285	278	365	321	451	456	401	394	446	605	289	444	385	299	356	442	1989	450	490	595	380
GCA_002967835.1_BP737	2367	2347	2360	2353	2036	2340	1920	2343	2368	320	420	511	519	358	372	327	361	383	340	297	309	347	305	450	309	288	314	468	295	302	382	342	454	446	412	413	460	615	297	452	402	298	379	451	1994	465	465	569	397
GCA_003346435.1_Q5_Kp	2412	2393	2421	2369	2059	2405	1960	2402	2431	364	463	599	606	397	158	369	148	170	381	341	348	387	344	504	346	326	334	523	288	328	430	382	512	481	464	455	501	651	346	507	444	330	378	501	2146	448	518	622	445
GCA_900084665.1_k30	2421	2403	2397	2389	2077	2379	1924	2376	2404	335	425	510	525	367	381	338	369	392	352	310	317	355	314	476	315	296	340	493	257	312	394	347	482	489	435	417	461	635	306	479	400	338	396	470	2116	413	511	615	412
GCA_900084705.1_k248	2422	2403	2397	2386	2068	2379	1923	2375	2404	332	425	511	526	367	381	339	370	392	352	310	317	356	313	474	316	296	340	491	257	312	393	347	481	488	434	416	462	637	306	478	408	325	384	470	2116	412	509	614	412
GCA_900085325.1_k1970	2358	2339	2330	2320	2011	2311	1890	2313	2338	257	372	499	510	99	320	65	309	331	83	234	197	124	240	411	247	227	270	428	161	87	338	195	419	425	372	364	405	576	253	411	351	257	171	408	2047	403	459	564	182
GCA_900085945.1_k2671	2453	2444	2437	2433	2122	2416	1982	2418	2447	373	473	605	612	405	425	377	413	437	392	354	362	399	357	83	360	339	384	104	358	351	441	394	93	96	42	466	517	228	358	89	502	375	436	84	2162	519	134	238	448
GCA_900092675.1_PB256	2469	2451	2440	2436	2120	2426	1998	2422	2452	383	480	602	612	413	430	382	419	439	395	359	365	406	362	524	363	343	386	542	366	363	449	397	532	537	483	472	103	636	259	527	462	384	443	520	2135	526	573	678	464
GCA_900492895.1_DY6636933	2350	2330	2323	2316	2006	2305	1888	2303	2331	264	359	491	499	292	262	262	251	273	275	237	243	282	241	405	241	223	267	422	244	241	327	277	413	418	363	350	389	567	243	409	340	265	322	402	2030	403	453	558	341
GCA_900493005.1_DY6636952	2386	2367	2360	2352	2040	2344	1921	2340	2366	293	398	534	542	317	348	290	337	359	302	180	272	310	268	444	275	255	299	459	268	266	367	301	449	454	399	391	438	603	282	445	379	275	347	440	2078	429	491	594	367
H49contigs	2371	2350	2341	2334	2016	2323	1903	2323	2350	263	379	508	521	139	328	111	317	339	123	242	203	74	249	421	253	233	277	438	169	61	348	202	428	433	379	372	419	581	263	424	357	266	121	418	2055	410	471	574	155
GCA_002153275.1_MGH171	9479	9416	9491	9460	9110	9415	8153	9485	9507	9921	10067	10103	10000	9985	10024	9964	10022	10044	9983	9921	9970	9943	9896	9982	9971	9950	9957	10010	9950	9889	10030	9936	9996	9962	9991	10042	10118	9874	9969	9957	9886	9803	9469	9729	11279	10034	9918	10043	9991
C1699contigs	9719	9654	9695	9662	9285	9616	8232	9692	9713	10645	10791	10818	10715	10707	10742	10685	10740	10762	10705	10639	10690	10659	10611	10704	10690	10671	10716	10765	10663	10627	10756	10657	10720	10722	10714	10748	10840	10583	10690	10652	10682	10405	10177	10436	11326	10749	10717	10845	10710
EuSCAPE_BE013	9731	9665	9707	9675	9299	9626	8258	9703	9725	10662	10807	10828	10724	10724	10759	10700	10757	10778	10722	10656	10707	10676	10629	10719	10708	10688	10734	10781	10679	10644	10773	10674	10735	10737	10730	10761	10855	10593	10707	10667	10699	10423	10195	10453	11343	10785	10732	10860	10725
EuSCAPE_BE036	9936	9861	9900	9867	9485	9832	8443	9898	9917	10867	10941	11040	10937	10928	10962	10689	10960	10979	10927	10862	10909	10880	10834	10920	10914	10894	10940	10984	10885	10849	10976	10877	10935	10938	10933	10966	11058	10762	10912	10869	10901	10627	10395	10647	11549	10970	10937	11064	10930
EuSCAPE_DE017	9755	9692	9733	9700	9283	9654	8224	9728	9750	10687	10834	10870	10756	10749	10785	10687	10783	10803	10746	10682	10733	10701	10643	10746	10734	10714	10760	10807	10704	10668	10799	10699	10762	10764	10756	10784	10882	10629	10695	10693	10724	10449	10219	10484	11386	10791	10758	10886	10752
EuSCAPE_ES039	9903	9841	9881	9855	9477	9817	8453	9878	9900	10837	10981	11015	10919	10899	10938	10876	10936	10958	10897	10832	10882	10856	10803	10896	10883	10863	10909	10956	10856	10819	10948	10849	10912	10914	10906	10936	11026	10773	10880	10844	10873	10598	10384	10629	11515	10943	10910	11038	10902
EuSCAPE_ES043	9769	9704	9745	9712	9298	9666	8235	9741	9763	10700	10845	10881	10768	10761	10797	10700	10795	10814	10758	10694	10745	10714	10656	10759	10746	10726	10772	10820	10717	10682	10811	10711	10774	10777	10769	10799	10895	10641	10708	10705	10737	10461	10234	10496	11399	10804	10772	10900	10754
EuSCAPE_ES083	9877	9815	9855	9824	9446	9786	8430	9852	9874	10811	10955	10984	10893	10873	10908	10851	10906	10928	10871	10806	10856	10825	10777	10870	10857	10837	10883	10930	10830	10793	10921	10823	10886	10888	10880	10909	11002	10746	10854	10818	10847	10572	10353	10603	11494	10917	10884	11012	10876
EuSCAPE_ES129	9780	9715	9756	9723	9309	9677	8247	9752	9774	10711	10857	10892	10779	10772	10808	10712	10806	10825	10769	10705	10756	10723	10666	10770	10757	10737	10783	10831	10728	10690	10822	10722	10785	10788	10780	10810	10906	10652	10719	10716	10747	10472	10242	10506	11410	10815	10783	10911	10764
EuSCAPE_FR002	9726	9655	9695	9660	9283	9624	8238	9692	9714	10658	10803	10829	10726	10719	10754	10698	10752	10773	10718	10653	10702	10672	10625	10717	10704	10684	10730	10779	10676	10640	10768	10654	10733	10735	10727	10755	10852	10591	10703	10664	10693	10418	10186	10445	11341	10762	10730	10858	10722
EuSCAPE_HR001	9714	9650	9688	9658	9290	9612	8216	9685	9707	10646	10789	10817	10720	10707	10743	10687	10741	10763	10706	10641	10691	10659	10616	10706	10692	10672	10718	10768	10664	10628	10754	10641	10722	10723	10715	10742	10837	10583	10690	10655	10679	10413	10179	10438	11334	10750	10718	10846	10709
EuSCAPE_HU003	9743	9678	9719	9686	9272	9640	8215	9715	9737	10674	10819	10856	10743	10734	10771	10674	10768	10789	10732	10668	10719	10688	10630	10733	10719	10700	10746	10794	10692	10656	10785	10685	10749	10751	10743	10773	10869	10617	10682	10681	10703	10435	10207	10471	11373	10778	10746	10874	10738
EuSCAPE_HU009	9775	9711	9752	9717	9304	9672	8238	9748	9770	10707	10853	10888	10775	10767	10804	10707	10802	10822	10765	10701	10752	10720	10663	10766	10753	10732	10779	10827	10725	10689	10818	10718	10782	10784	10776	10806	10902	10647	10715	10714	10744	10468	10239	10503	11405	10811	10779	10907	10770
EuSCAPE_HU015	9765	9700	9741	9708	9294	9662	8235	9737	9759	10696	10842	10878	10765	10756	10793	10697	10791	10810	10754	10690	10741	10710	10652	10755	10742	10722	10768	10816	10714	10676	10805	10707	10771	10773	10765	10795	10891	10639	10704	10703	10733	10457	10228	10493	11395	10800	10768	10896	10759
EuSCAPE_HU016	9763	9697	9739	9706	9292	9660	8232	9735	9757	10694	10840	10875	10761	10754	10791	10695	10789	10809	10752	10688	10739	10707	10650	10753	10739	10719	10765	10814	10712	10674	10803	10705	10769	10771	10763	10793	10889	10636	10702	10700	10731	10455	10225	10491	11392	10798	10766	10894	10756
EuSCAPE_HU023	9785	9720	9761	9728	9314	9682	8230	9757	9779	10716	10862	10898	10785	10776	10813	10717	10811	10831	10774	10710	10761	10730	10671	10774	10762	10742	10788	10835	10734	10696	10825	10727	10790	10792	10784	10815	10911	10659	10724	10721	10753	10477	10248	10511	11415	10822	10785	10915	10779
EuSCAPE_HU044	9756	9691	9732	9699	9285	9653	8228	9728	9750	10687	10832	10869	10756	10747	10784	10687	10781	10802	10745	10681	10732	10701	10643	10747	10732	10713	10759	10807	10705	10669	10798	10698	10763	10764	10756	10786	10877	10630	10693	10695	10715	10448	10219	10485	11386	10791	10759	10887	10751
EuSCAPE_IT391	9685	9620	9661	9629	9252	9580	8192	9658	9679	10616	10762	10789	10686	10677	10713	10656	10711	10733	10676	10611	10661	10645	10600	10675	10662	10642	10688	10736	10634	10598	10727	10628	10691	10693	10685	10715	10811	10548	10661	10623	10653	10377	10165	10409	11299	10729	10688	10816	10680
EuSCAPE_PT002	9710	9644	9684	9652	9274	9607	8221	9681	9703	10641	10786	10813	10711	10703	10738	10680	10736	10758	10701	10635	10686	10655	10607	10697	10687	10667	10713	10758	10658	10623	10752	10652	10713	10715	10707	10739	10835	10570	10686	10645	10678	10401	10172	10435	11324	10745	10710	10838	10706
EuSCAPE_PT011	10083	10019	10060	10027	9650	9990	8634	10057	10078	11015	11161	11188	11085	11077	11112	11055	11110	11132	11075	11009	11060	11029	10981	11073	11061	11041	11087	11135	11033	10996	11126	11027	11090	11091	11084	11113	11205	10948	11059	11021	11052	10776	10545	10805	11698	11118	11087	11215	11080
EuSCAPE_PT049	9708	9644	9685	9652	9275	9606	8220	9681	9703	10640	10786	10812	10722	10702	10737	10680	10735	10757	10700	10634	10685	10654	10606	10699	10686	10666	10712	10759	10658	10622	10751	10652	10715	10717	10709	10738	10835	10572	10685	10647	10677	10400	10183	10431	11321	10744	10712	10840	10705
EuSCAPE_PT075	9722	9657	9698	9666	9289	9619	8255	9695	9716	10653	10799	10826	10723	10715	10749	10693	10747	10769	10713	10647	10698	10667	10617	10711	10698	10678	10724	10772	10671	10635	10764	10665	10727	10729	10721	10751	10849	10585	10697	10659	10690	10414	10185	10443	11334	10756	10723	10851	10718
EuSCAPE_PT088	9378	9313	9353	9335	8943	9273	7911	9350	9373	10309	10455	10288	10196	10367	10407	10346	10405	10426	10366	10304	10354	10364	10319	10368	10354	10335	10381	10429	10341	10288	10421	10320	10384	10386	10378	10407	10501	10241	10352	10315	10372	10098	9925	10100	10990	10412	10381	10509	10372
EuSCAPE_RO070	9610	9545	9588	9562	9169	9520	8165	9563	9604	10540	10685	10520	10415	10597	10639	10576	10635	10658	10602	10537	10588	10597	10555	10599	10587	10569	10614	10661	10572	10519	10647	10551	10614	10617	10610	10637	10727	10469	10581	10542	10596	10326	10108	10314	11224	10645	10609	10735	10601
EuSCAPE_SK005	9765	9700	9742	9709	9332	9652	8223	9739	9760	10672	10842	10868	10766	10757	10792	10736	10790	10812	10756	10691	10741	10710	10663	10755	10742	10722	10768	10816	10715	10678	10807	10708	10751	10773	10765	10795	10890	10619	10739	10702	10733	10457	10214	10468	11378	10780	10768	10896	10750
EuSCAPE_TR019	9728	9663	9704	9672	9304	9625	8253	9701	9722	10659	10804	10832	10730	10721	10756	10699	10754	10776	10719	10653	10704	10673	10626	10718	10705	10685	10731	10779	10677	10641	10769	10671	10734	10736	10728	10757	10853	10594	10704	10667	10695	10428	10192	10452	11342	10763	10731	10858	10724
EuSCAPE_TR157	9396	9327	9368	9335	9176	9285	8156	9364	9386	10333	10478	10506	10402	10395	10428	10373	10427	10447	10392	10338	10377	10347	10300	10379	10374	10354	10400	10439	10350	10314	10442	10345	10396	10398	10390	10438	10526	10226	10376	10328	10370	10087	9885	10129	10961	10445	10393	10521	10394
EuSCAPE_TR175	9761	9696	9737	9705	9309	9657	8252	9733	9755	10692	10837	10865	10762	10753	10789	10730	10787	10809	10751	10686	10736	10705	10659	10751	10738	10718	10764	10812	10710	10672	10802	10704	10767	10769	10761	10791	10883	10622	10735	10699	10729	10450	10221	10485	11374	10797	10764	10892	10754
EuSCAPE_TR209	9739	9673	9715	9683	9286	9634	8219	9712	9732	10670	10815	10843	10740	10731	10767	10707	10765	10787	10729	10663	10714	10683	10637	10729	10716	10696	10742	10790	10688	10649	10779	10680	10745	10746	10739	10768	10863	10602	10714	10677	10706	10428	10199	10462	11352	10775	10742	10870	10732
EuSCAPE_TR252	9735	9670	9711	9679	9283	9631	8227	9707	9729	10665	10811	10839	10735	10727	10762	10705	10761	10782	10725	10660	10710	10679	10633	10725	10712	10692	10738	10786	10684	10646	10776	10678	10741	10743	10735	10765	10859	10598	10710	10673	10697	10425	10196	10459	11348	10771	10738	10866	10728
EuSCAPE_TR275	9729	9664	9705	9675	9294	9628	8213	9700	9722	10662	10806	10836	10732	10725	10759	10701	10756	10779	10721	10657	10707	10676	10629	10722	10707	10688	10735	10781	10674	10644	10774	10674	10738	10740	10731	10762	10856	10586	10705	10671	10691	10414	10196	10455	11348	10768	10734	10861	10725
GCA_000409125.1_UHKPC57	9558	9495	9538	9496	9124	9458	8123	9534	9552	10456	10599	10626	10536	10517	10552	10497	10551	10572	10517	10448	10500	10467	10422	10518	10501	10479	10528	10579	10476	10439	10556	10467	10525	10528	10520	10558	10648	10390	10499	10453	10495	10214	10021	10245	11141	10558	10532	10552	10508
GCA_000764615.1_PMK1	9857	9790	9832	9800	9387	9752	8364	9826	9848	10788	10933	10961	10858	10850	10885	10828	10882	10905	10847	10782	10833	10802	10755	10845	10834	10814	10860	10906	10799	10770	10899	10800	10861	10863	10855	10887	10979	10719	10833	10794	10825	10548	10215	10472	11470	10893	10822	10950	10852
GCA_000788005.1_101712	9717	9652	9692	9652	9282	9613	8219	9689	9710	10626	10771	10797	10694	10688	10723	10666	10721	10743	10686	10621	10671	10640	10593	10684	10672	10652	10698	10745	10638	10604	10724	10634	10697	10702	10694	10727	10821	10561	10669	10628	10662	10382	10160	10417	11309	10731	10691	10818	10688
GCA_001640185.1_EA_Carb	8947	8934	8933	8935	8559	8891	7858	8934	8950	9731	9895	9940	9851	9821	9856	9786	9854	9875	9806	9796	9800	9766	9757	9885	9803	9783	9809	9875	9772	9755	9866	9791	9900	9886	9826	9863	9946	9716	9801	9843	9808	9524	9485	9730	10610	9907	9881	10015	9814
GCA_001663195.1_BR	9660	9599	9638	9606	9228	9561	8210	9636	9658	10585	10732	10760	10658	10647	10684	10626	10682	10704	10646	10593	10630	10600	10554	10650	10633	10613	10659	10727	10605	10568	10696	10598	10665	10668	10661	10683	10779	10531	10631	10599	10635	10347	10169	10391	11286	10692	10669	10690	10651
GCA_002150645.1_C2-D8-12	9665	9603	9645	9637	9260	9561	8218	9639	9662	10580	10726	10741	10638	10641	10678	10619	10676	10698	10639	10603	10625	10593	10575	10640	10626	10606	10652	10701	10599	10563	10692	10602	10655	10658	10650	10688	10774	10519	10624	10588	10616	10342	10137	10372	11265	10712	10650	10779	10644
GCA_002186695.1_PO2673	9663	9598	9640	9597	9229	9560	8223	9636	9657	10576	10722	10748	10644	10638	10681	10616	10671	10693	10636	10570	10621	10590	10540	10632	10621	10601	10647	10693	10592	10558	10679	10589	10647	10650	10642	10674	10770	10521	10618	10578	10613	10347	10128	10361	11259	10680	10642	10770	10673
GCA_002189185.1_C4-D10-13	9626	9555	9599	9564	9187	9532	8239	9593	9614	10510	10669	10683	10585	10583	10617	10562	10614	10637	10581	10518	10567	10536	10494	10576	10560	10542	10588	10639	10541	10505	10634	10545	10592	10594	10586	10630	10715	10477	10568	10524	10557	10295	10082	10309	11206	10627	10586	10713	10585
GCA_002417375.1_ST-15_K087	9519	9453	9494	9457	9087	9420	8125	9491	9511	10384	10521	10549	10440	10437	10483	10414	10472	10494	10435	10372	10422	10387	10343	10439	10422	10402	10447	10515	10395	10357	10480	10386	10454	10457	10449	10483	10566	10364	10417	10395	10430	10133	9916	10218	11078	10483	10452	10481	10477
GCA_002417435.1_ST-15_K125	9357	9289	9331	9295	8921	9255	7940	9328	9348	10223	10359	10388	10279	10276	10318	10254	10307	10330	10273	10210	10260	10227	10178	10282	10261	10241	10286	10344	10232	10198	10319	10223	10296	10300	10293	10321	10404	10192	10258	10238	10254	9973	9759	10066	10938	10321	10291	10420	10318
GCA_002775265.1_AUH-KIMP195	9729	9664	9706	9672	9276	9625	8221	9702	9723	10646	10792	10818	10715	10708	10742	10686	10741	10763	10706	10639	10690	10660	10612	10703	10692	10671	10718	10764	10664	10627	10756	10658	10719	10721	10713	10744	10838	10589	10690	10651	10683	10417	10192	10436	11327	10750	10716	10844	10709
GCA_002775585.1_AUH-KIMP460	9725	9661	9702	9669	9290	9623	8236	9696	9720	10642	10788	10856	10754	10704	10738	10681	10736	10758	10702	10637	10648	10656	10609	10701	10688	10668	10714	10762	10660	10622	10753	10653	10717	10719	10711	10741	10837	10589	10687	10649	10679	10415	10188	10435	11324	10746	10714	10842	10706
GCA_002918615.1_KPNIH43	9747	9682	9722	9690	9311	9643	8281	9689	9740	10655	10800	10868	10766	10718	10753	10696	10751	10772	10715	10650	10701	10671	10623	10716	10702	10682	10728	10777	10674	10639	10766	10702	10732	10734	10726	10760	10851	10595	10700	10665	10693	10416	10189	10484	11337	10760	10729	10855	10719
GCA_002925715.1_Kp3380	9812	9747	9784	9742	9367	9717	8275	9783	9806	10694	10831	10866	10775	10755	10788	10743	10785	10808	10754	10693	10740	10724	10663	10759	10738	10720	10764	10832	10713	10684	10791	10706	10776	10777	10769	10795	10879	10664	10732	10715	10748	10449	10112	10341	11399	10800	10770	10897	10746
GCA_003030145.1_CFSAN054111	9785	9719	9763	9731	9341	9683	8194	9758	9780	10702	10857	10888	10786	10770	10808	10739	10806	10827	10767	10705	10755	10722	10668	10768	10757	10737	10783	10806	10729	10697	10822	10734	10785	10786	10779	10810	10908	10645	10745	10719	10748	10471	10252	10503	11393	10815	10780	10904	10772
GCA_003065085.1_OC951	9191	9187	9171	9141	8758	9114	7950	9169	9190	10044	10214	10294	10186	10128	10126	10105	10123	10142	10130	10068	10099	10129	10083	10197	10115	10098	10143	10188	10091	10049	10177	10099	10211	10213	10137	10174	10264	10004	10114	10164	10100	9861	9737	9989	10826	10171	10214	10243	10113
GCA_003225775.1_Kp891	9834	9773	9814	9781	9404	9744	8432	9810	9832	10768	10913	10984	10893	10830	10865	10808	10863	10885	10828	10763	10813	10782	10734	10827	10814	10794	10840	10887	10787	10750	10879	10780	10843	10845	10837	10867	10959	10704	10811	10775	10803	10527	10307	10560	11451	10874	10841	10969	10833
GCA_900084065.1_k1325	9460	9396	9438	9416	9019	9356	7994	9436	9455	10378	10526	10359	10258	10443	10477	10422	10474	10495	10441	10377	10426	10395	10347	10436	10425	10406	10452	10463	10417	10365	10492	10394	10452	10454	10446	10479	10573	10338	10425	10383	10442	10139	9960	10170	11070	10484	10446	10574	10447
GCA_900084415.1_k1264	9620	9555	9604	9562	9180	9517	8189	9593	9614	10544	10691	10717	10614	10608	10650	10586	10640	10662	10605	10541	10591	10559	10512	10602	10592	10572	10618	10663	10565	10526	10657	10558	10618	10620	10612	10645	10740	10471	10592	10549	10582	10288	10087	10336	11228	10650	10615	10743	10662
GCA_900084445.1_k1634	9545	9480	9520	9488	9111	9440	8149	9517	9538	10472	10616	10645	10542	10545	10567	10512	10565	10587	10532	10467	10517	10483	10439	10530	10517	10497	10542	10590	10490	10453	10582	10483	10545	10548	10540	10570	10666	10407	10517	10478	10508	10232	10024	10282	11155	10575	10541	10669	10535
GCA_900084465.1_k1490	9677	9612	9653	9620	9242	9574	8191	9649	9672	10591	10737	10762	10661	10653	10688	10631	10686	10708	10650	10586	10636	10603	10558	10650	10637	10617	10663	10711	10612	10570	10702	10603	10666	10668	10660	10696	10784	10532	10634	10599	10628	10352	10123	10383	11279	10695	10663	10791	10654
GCA_900085195.1_k981	9693	9628	9669	9633	9253	9589	8209	9667	9687	10617	10764	10793	10690	10681	10715	10659	10713	10735	10679	10614	10664	10633	10584	10677	10665	10645	10691	10738	10637	10601	10730	10631	10691	10695	10687	10723	10813	10557	10662	10626	10656	10366	10153	10411	11302	10723	10690	10818	10682
GCA_900085375.1_k2141	9720	9655	9696	9661	9249	9616	8190	9692	9714	10639	10784	10821	10708	10699	10736	10639	10734	10754	10696	10632	10684	10652	10595	10698	10685	10665	10711	10759	10657	10620	10750	10650	10713	10716	10708	10740	10834	10586	10647	10646	10676	10400	10172	10434	11337	10743	10711	10839	10703
GCA_900085885.1_k1310	9470	9403	9445	9412	9019	9363	7968	9441	9459	10363	10509	10555	10456	10425	10465	10401	10462	10485	10427	10362	10395	10421	10377	10425	10412	10393	10439	10486	10354	10345	10476	10375	10441	10441	10435	10481	10560	10302	10412	10373	10394	10133	9936	10157	11049	10441	10437	10564	10430
GCA_900086195.1_k1056	9437	9370	9413	9380	8989	9331	7951	9410	9431	10341	10492	10325	10222	10402	10440	10381	10438	10460	10405	10341	10375	10398	10356	10403	10391	10371	10417	10465	10364	10323	10457	10357	10419	10421	10414	10461	10538	10281	10390	10350	10382	10111	9913	10136	11028	10449	10416	10544	10405
GCA_900086225.1_k1234	9536	9469	9511	9480	9096	9430	8034	9504	9518	10440	10590	10619	10516	10502	10539	10480	10537	10559	10504	10439	10489	10497	10456	10501	10490	10470	10516	10562	10462	10422	10555	10455	10517	10519	10511	10551	10637	10380	10481	10449	10481	10222	10023	10235	11126	10548	10513	10641	10492
GCA_900180615.1_5864837	8815	8804	8785	8749	8367	8723	7592	8783	8804	9743	9887	9916	9813	9798	9839	9778	9838	9858	9796	9744	9786	9752	9709	9879	9789	9769	9813	9868	9763	9723	9851	9753	9894	9897	9816	9844	9942	9710	9786	9834	9782	9491	9217	9479	10629	9857	9890	10015	9802
GCA_900181085.1_5864856	9621	9557	9597	9561	9181	9519	8139	9596	9615	10545	10691	10721	10624	10608	10643	10588	10642	10664	10605	10548	10591	10560	10517	10613	10593	10573	10619	10677	10567	10528	10656	10557	10619	10622	10615	10647	10740	10491	10590	10560	10588	10294	10098	10347	11234	10649	10627	10741	10610
GCA_900181855.1_5864798	9529	9470	9529	9496	9114	9452	8110	9527	9547	10480	10629	10701	10604	10545	10581	10524	10580	10601	10542	10479	10529	10498	10450	10543	10530	10510	10537	10605	10502	10466	10595	10495	10558	10542	10553	10581	10681	10425	10529	10492	10509	10202	10006	10277	11168	10588	10534	10658	10548
GCA_900407085.1_KCRI-248	9642	9575	9617	9586	9207	9538	8230	9613	9634	10534	10690	10722	10620	10604	10641	10583	10639	10661	10602	10540	10589	10555	10512	10602	10591	10571	10616	10638	10563	10532	10655	10556	10617	10619	10610	10651	10741	10482	10588	10548	10580	10306	10073	10352	11227	10649	10613	10736	10606
GCA_900407285.1_KCRI-591	9779	9715	9755	9723	9346	9672	8295	9751	9773	10670	10818	10842	10738	10731	10719	10709	10717	10739	10729	10665	10715	10684	10635	10725	10713	10692	10739	10787	10688	10650	10782	10681	10742	10743	10737	10782	10857	10616	10712	10674	10708	10442	10215	10457	11352	10777	10738	10866	10732
GCA_900493405.1_6542352	9738	9672	9714	9682	9314	9635	8263	9711	9732	10664	10811	10843	10740	10727	10761	10705	10759	10781	10725	10659	10710	10661	10632	10722	10711	10691	10737	10783	10683	10647	10776	10677	10738	10741	10732	10764	10859	10598	10710	10671	10702	10436	10194	10455	11348	10753	10735	10862	10730
44contigs	9623	9560	9637	9596	9246	9554	8171	9634	9655	10538	10682	10712	10609	10597	10632	10576	10630	10652	10596	10531	10581	10553	10503	10593	10582	10562	10571	10655	10555	10497	10647	10550	10609	10574	10603	10641	10731	10459	10581	10521	10573	10291	10093	10304	11375	10644	10569	10697	10582
EuSCAPE_AT029	9130	9064	9109	9087	8716	9021	7692	9104	9124	9981	10173	10009	9906	10087	10131	10064	10128	10150	10090	10024	10059	10084	10022	10089	10076	10056	10103	10150	10031	10007	10122	10041	10105	10105	10099	10139	10222	9954	10074	10016	10093	9836	9601	9802	10893	10104	10102	10229	10092
EuSCAPE_BE025	9646	9574	9615	9572	9203	9544	8128	9611	9618	10538	10708	10733	10631	10623	10658	10599	10655	10678	10623	10558	10608	10575	10529	10608	10609	10589	10629	10670	10581	10543	10672	10573	10624	10628	10620	10663	10754	10482	10606	10536	10600	10338	10094	10322	11396	10661	10606	10734	10625
EuSCAPE_BE075	9631	9567	9609	9577	9225	9528	8139	9605	9625	10534	10677	10705	10603	10595	10635	10573	10633	10655	10594	10528	10579	10548	10501	10592	10580	10560	10606	10653	10523	10516	10643	10547	10608	10607	10601	10633	10729	10464	10579	10519	10570	10311	10068	10305	11376	10606	10605	10731	10601
EuSCAPE_BE076	9608	9543	9586	9553	9203	9505	8135	9581	9603	10519	10668	10692	10591	10584	10619	10564	10617	10639	10582	10517	10567	10536	10487	10580	10567	10546	10592	10643	10541	10503	10633	10535	10596	10597	10590	10621	10721	10452	10566	10508	10559	10300	10056	10293	11386	10627	10591	10715	10586
EuSCAPE_CY006	9067	9001	9038	9011	9074	8975	8028	9038	9061	10102	10241	10270	10168	10159	10194	10137	10192	10214	10156	10092	10144	10114	10064	10107	10144	10122	10168	10170	10114	10104	10205	10110	10122	10125	10118	10199	10293	9984	10143	10036	10133	10011	9631	9832	10789	10214	10119	10247	10162
EuSCAPE_DE020	9578	9519	9561	9518	9167	9479	8129	9557	9578	10470	10642	10710	10607	10558	10592	10537	10588	10612	10557	10491	10541	10510	10464	10583	10543	10523	10569	10644	10516	10478	10606	10510	10599	10601	10593	10596	10689	10454	10542	10508	10530	10275	10025	10296	11334	10600	10595	10723	10560
EuSCAPE_DE086	9599	9537	9579	9538	9187	9496	8104	9574	9596	10489	10662	10685	10584	10577	10612	10555	10609	10632	10576	10510	10560	10529	10483	10602	10562	10542	10588	10664	10534	10497	10627	10529	10618	10620	10612	10616	10710	10473	10561	10527	10551	10295	10045	10314	11353	10620	10615	10743	10578
EuSCAPE_ES052	9630	9567	9611	9571	9221	9526	8138	9606	9628	10549	10694	10723	10620	10610	10645	10591	10643	10665	10609	10536	10594	10564	10510	10607	10594	10574	10620	10672	10568	10530	10660	10560	10623	10624	10618	10649	10746	10484	10594	10536	10588	10326	10096	10319	11387	10647	10619	10743	10615
EuSCAPE_ES080	9978	9914	9957	9917	9566	9872	8476	9943	9973	10894	11039	11066	10956	10955	10991	10935	10988	11011	10953	10882	10939	10909	10856	10953	10940	10920	10966	11017	10912	10874	11006	10904	10969	10970	10964	10663	11091	10830	10938	10882	10925	10672	10443	10666	11733	10993	10964	11088	10958
EuSCAPE_ES119	9630	9569	9612	9572	9221	9527	8136	9605	9629	10550	10695	10722	10617	10611	10645	10592	10644	10665	10610	10537	10594	10564	10511	10608	10596	10575	10621	10673	10569	10531	10661	10561	10624	10625	10619	10650	10747	10488	10595	10537	10588	10327	10098	10320	11388	10648	10620	10744	10615
EuSCAPE_ES133	9661	9597	9640	9601	9249	9554	8173	9635	9656	10579	10724	10750	10649	10640	10675	10621	10673	10695	10639	10566	10624	10594	10540	10637	10625	10604	10650	10702	10597	10558	10690	10587	10653	10654	10648	10677	10776	10513	10624	10566	10617	10356	10126	10350	11417	10685	10649	10773	10644
EuSCAPE_ES150	9723	9657	9701	9668	9328	9620	8237	9694	9718	10590	10765	10804	10701	10679	10716	10655	10714	10734	10676	10611	10663	10612	10582	10687	10665	10645	10691	10748	10636	10600	10730	10630	10691	10697	10685	10719	10813	10549	10662	10602	10655	10396	10151	10389	11461	10706	10700	10816	10680
EuSCAPE_ES219	9616	9553	9597	9555	9201	9512	8132	9593	9613	10516	10659	10688	10586	10579	10618	10555	10615	10638	10578	10509	10563	10531	10485	10573	10563	10544	10590	10636	10506	10499	10627	10531	10589	10589	10584	10617	10713	10443	10547	10499	10552	10296	10056	10291	11356	10610	10585	10713	10584
EuSCAPE_ES273	9469	9405	9452	9425	9062	9363	7985	9446	9457	10379	10534	10370	10267	10448	10486	10429	10484	10505	10448	10377	10432	10403	10349	10447	10435	10415	10461	10513	10420	10368	10501	10398	10462	10464	10459	10490	10585	10326	10431	10375	10452	10175	9954	10149	11228	10487	10445	10570	10455
EuSCAPE_HR029	9534	9466	9508	9464	9109	9434	8065	9502	9525	10422	10596	10665	10574	10511	10547	10488	10544	10567	10510	10445	10495	10463	10413	10534	10497	10477	10523	10598	10469	10432	10561	10461	10550	10552	10544	10550	10646	10405	10491	10459	10482	10228	9982	10246	11288	10555	10547	10671	10514
EuSCAPE_HR047	9402	9341	9384	9336	8990	9302	7952	9379	9401	10292	10462	10324	10221	10378	10415	10355	10411	10435	10382	10314	10362	10342	10298	10403	10364	10346	10392	10465	10334	10293	10416	10327	10413	10421	10413	10425	10512	10268	10361	10319	10348	10093	9859	10129	11156	10424	10410	10535	10380
EuSCAPE_HR072	9617	9556	9597	9556	9201	9516	8118	9593	9601	10508	10681	10706	10606	10596	10631	10575	10628	10651	10595	10529	10579	10548	10502	10589	10581	10561	10607	10651	10554	10517	10646	10548	10605	10607	10599	10635	10729	10460	10580	10514	10571	10315	10062	10302	11372	10639	10602	10730	10598
EuSCAPE_IT023	9571	9511	9553	9512	9162	9481	8100	9548	9570	10491	10636	10658	10554	10551	10584	10532	10582	10604	10550	10484	10535	10503	10457	10575	10536	10516	10562	10640	10509	10472	10600	10503	10591	10593	10586	10590	10685	10447	10535	10501	10526	10269	10023	10287	11326	10595	10587	10713	10554
EuSCAPE_IT046	9458	9393	9434	9402	9225	9354	8138	9431	9452	10422	10568	10596	10493	10484	10519	10460	10516	10539	10482	10416	10466	10435	10389	10472	10467	10447	10493	10535	10439	10403	10533	10433	10490	10492	10484	10522	10616	10350	10467	10400	10483	10346	9950	10187	11189	10527	10486	10615	10484
EuSCAPE_IT071	9412	9350	9391	9352	9188	9311	8105	9388	9401	10351	10525	10550	10447	10440	10475	10419	10472	10495	10439	10372	10423	10392	10346	10464	10425	10404	10450	10527	10398	10361	10490	10392	10481	10483	10475	10479	10573	10335	10424	10390	10414	10295	9908	10178	11143	10483	10478	10606	10442
EuSCAPE_IT089	9621	9556	9598	9565	9217	9517	8103	9594	9617	10539	10683	10713	10608	10598	10633	10575	10631	10653	10596	10530	10579	10550	10502	10600	10582	10562	10608	10664	10496	10517	10647	10549	10618	10620	10612	10637	10731	10480	10581	10529	10575	10313	10074	10311	11374	10582	10613	10740	10603
EuSCAPE_IT107	9637	9573	9615	9575	9226	9531	8168	9612	9633	10554	10697	10723	10621	10612	10644	10593	10642	10664	10611	10545	10596	10568	10518	10608	10597	10577	10623	10672	10570	10531	10662	10562	10624	10626	10618	10651	10748	10476	10596	10536	10588	10329	10084	10319	11390	10656	10620	10750	10611
EuSCAPE_IT299	9687	9624	9665	9626	9275	9580	8121	9608	9682	10604	10748	10771	10668	10662	10699	10640	10694	10718	10661	10594	10645	10614	10569	10655	10642	10623	10669	10718	10622	10584	10714	10616	10671	10673	10666	10702	10794	10550	10645	10581	10636	10381	10134	10372	11442	10724	10667	10795	10663
EuSCAPE_ME001	9639	9576	9618	9576	9226	9537	8147	9614	9635	10555	10701	10728	10625	10616	10652	10595	10650	10671	10615	10550	10599	10568	10521	10613	10601	10581	10627	10675	10574	10537	10666	10568	10629	10631	10623	10655	10750	10483	10599	10539	10592	10333	10087	10325	11393	10660	10626	10754	10619
EuSCAPE_ME007	9640	9575	9614	9583	9233	9537	8146	9610	9634	10556	10701	10729	10626	10615	10652	10595	10650	10672	10613	10549	10599	10568	10521	10609	10599	10579	10625	10673	10574	10535	10666	10567	10625	10626	10620	10655	10676	10486	10600	10534	10591	10333	10090	10322	11394	10657	10623	10747	10619
EuSCAPE_PL034	9640	9576	9615	9583	9233	9536	8086	9605	9636	10558	10699	10726	10625	10614	10649	10589	10645	10669	10612	10549	10597	10571	10520	10611	10598	10578	10625	10673	10565	10535	10666	10567	10627	10629	10621	10654	10746	10486	10596	10539	10584	10332	10093	10323	11392	10658	10623	10751	10605
EuSCAPE_PL041	9407	9343	9383	9350	9187	9303	8045	9372	9402	10381	10524	10551	10460	10438	10474	10414	10470	10494	10436	10372	10421	10395	10344	10433	10422	10402	10449	10495	10396	10359	10490	10391	10449	10452	10444	10477	10571	10307	10422	10361	10408	10293	9927	10147	11145	10483	10446	10574	10439
EuSCAPE_RO016	9615	9550	9594	9560	9210	9512	8155	9589	9609	10527	10674	10698	10598	10591	10626	10570	10624	10646	10589	10524	10574	10543	10495	10585	10574	10553	10599	10649	10548	10510	10640	10542	10601	10601	10595	10628	10724	10470	10572	10513	10565	10305	10060	10297	11393	10634	10597	10721	10593
EuSCAPE_RO033	9420	9354	9398	9363	9013	9314	7960	9392	9415	10330	10479	10519	10420	10391	10430	10371	10428	10449	10389	10328	10378	10387	10344	10391	10378	10357	10403	10454	10351	10309	10442	10344	10406	10408	10401	10431	10530	10275	10377	10315	10369	10128	9918	10104	11197	10438	10401	10525	10394
EuSCAPE_RO045	9595	9532	9593	9551	9208	9511	8156	9587	9610	10520	10671	10692	10593	10588	10622	10568	10621	10642	10586	10521	10571	10539	10491	10581	10570	10549	10577	10645	10535	10501	10623	10536	10593	10580	10592	10621	10721	10460	10565	10502	10563	10277	10051	10294	11390	10631	10569	10690	10590
EuSCAPE_RO049	9357	9352	9330	9302	8953	9277	8042	9327	9351	10274	10415	10444	10341	10334	10370	10312	10369	10391	10332	10269	10319	10285	10240	10407	10321	10300	10346	10392	10286	10278	10379	10269	10421	10425	10342	10376	10474	10228	10318	10333	10306	10035	9866	10140	11207	10392	10419	10547	10336
EuSCAPE_RO064	9618	9556	9616	9582	9232	9534	8175	9611	9633	10547	10698	10718	10620	10614	10649	10594	10647	10669	10612	10547	10597	10566	10518	10610	10597	10576	10604	10673	10571	10529	10663	10559	10626	10609	10620	10647	10751	10496	10597	10537	10589	10311	10074	10322	11414	10657	10604	10728	10616
EuSCAPE_RO100	9575	9512	9573	9532	9189	9491	8139	9567	9589	10511	10662	10681	10582	10578	10613	10557	10611	10633	10576	10511	10561	10530	10482	10572	10560	10539	10567	10636	10532	10499	10619	10529	10588	10571	10583	10613	10707	10458	10555	10497	10552	10270	10041	10286	11380	10621	10563	10687	10579
EuSCAPE_SK007	9582	9517	9560	9521	9168	9478	8051	9555	9577	10520	10625	10653	10551	10540	10580	10518	10582	10604	10538	10465	10527	10494	10440	10535	10529	10509	10555	10599	10467	10453	10592	10490	10551	10551	10545	10582	10679	10369	10526	10463	10518	10250	10074	10245	11315	10551	10546	10670	10540
EuSCAPE_TR200	9598	9536	9581	9545	9190	9497	8133	9576	9595	10499	10644	10709	10613	10562	10602	10538	10600	10622	10559	10494	10545	10513	10467	10560	10547	10527	10573	10622	10490	10480	10610	10514	10576	10576	10570	10599	10695	10433	10531	10485	10535	10280	10035	10272	11341	10574	10572	10700	10567
EuSCAPE_UK133	9636	9570	9612	9581	9242	9533	8161	9610	9631	10554	10697	10726	10619	10612	10647	10591	10645	10666	10611	10546	10596	10567	10517	10612	10597	10577	10623	10676	10578	10534	10662	10564	10629	10630	10611	10660	10746	10490	10596	10540	10585	10329	10089	10321	11388	10658	10625	10753	10619
GCA_000764635.1_ASM76463	9628	9563	9605	9570	9229	9522	8143	9601	9622	10542	10688	10716	10612	10603	10639	10581	10637	10659	10601	10537	10587	10555	10509	10601	10588	10568	10614	10663	10560	10522	10653	10554	10617	10619	10611	10641	10736	10475	10587	10527	10579	10329	10072	10308	11381	10646	10613	10742	10605
GCA_001033455.1_MGH81	9437	9371	9413	9333	9181	9332	8172	9412	9432	10390	10533	10606	10497	10448	10487	10432	10485	10507	10446	10338	10435	10402	10307	10455	10435	10411	10461	10520	10418	10378	10497	10400	10459	10463	10451	10505	10584	10293	10432	10368	10422	10296	9920	10158	11157	10416	10465	10578	10450
GCA_001034365.1_UCI96	9600	9529	9572	9529	9183	9498	8109	9569	9590	10485	10628	10657	10551	10544	10578	10515	10576	10595	10541	10487	10527	10496	10446	10542	10526	10507	10553	10604	10498	10463	10585	10493	10557	10561	10541	10594	10665	10393	10521	10464	10520	10258	10059	10266	11295	10553	10551	10680	10546
GCA_001597095.1_KPOII-1	9863	9838	9828	9799	9438	9768	8112	9826	9849	10752	10893	10925	10820	10814	10853	10789	10851	10873	10812	10755	10798	10766	10718	10871	10798	10779	10825	10858	10741	10734	10859	10764	10889	10888	10809	10850	10951	10319	10797	10807	10794	10544	10394	10557	11329	10824	10883	11010	10799
GCA_002102635.1_Kp703	9569	9503	9545	9506	9167	9467	8085	9541	9564	10469	10613	10640	10537	10528	10562	10505	10560	10582	10526	10461	10511	10480	10433	10528	10511	10492	10538	10591	10484	10447	10572	10476	10544	10548	10540	10571	10662	10426	10512	10451	10503	10252	10021	10245	11302	10573	10538	10667	10515
GCA_002152825.1_UCI116	9657	9593	9638	9596	9248	9553	8194	9633	9644	10537	10684	10708	10607	10601	10642	10578	10640	10661	10598	10532	10586	10553	10505	10600	10587	10567	10612	10662	10525	10521	10642	10552	10615	10616	10610	10645	10735	10506	10584	10522	10577	10316	10077	10314	11378	10615	10610	10737	10605
GCA_002187335.1_G292	9648	9587	9628	9581	9238	9544	8156	9623	9646	10555	10699	10726	10628	10616	10651	10595	10650	10672	10614	10543	10600	10568	10516	10613	10601	10581	10627	10677	10572	10535	10659	10566	10628	10631	10623	10655	10751	10497	10597	10537	10591	10332	10111	10322	11392	10653	10622	10746	10619
GCA_002189165.1_C3-D9-12	9644	9571	9614	9578	9235	9538	8091	9610	9631	10538	10685	10711	10606	10600	10635	10576	10633	10655	10598	10535	10584	10554	10500	10597	10583	10565	10611	10659	10559	10523	10650	10551	10613	10615	10607	10647	10734	10476	10579	10523	10576	10327	10072	10308	11380	10645	10609	10720	10604
GCA_002248595.1_KPPSTH04	9589	9526	9568	9522	9180	9485	8118	9564	9585	10492	10638	10663	10562	10554	10588	10532	10586	10608	10552	10486	10537	10504	10458	10557	10538	10518	10564	10634	10474	10471	10590	10502	10570	10575	10567	10588	10685	10441	10534	10479	10543	10279	10033	10277	11353	10567	10561	10687	10557
GCA_002249165.1_KPPUTH05	9315	9252	9296	9244	8903	9215	7918	9296	9284	10189	10363	10387	10280	10277	10311	10258	10309	10329	10271	10210	10245	10226	10184	10297	10264	10244	10290	10364	10234	10198	10318	10230	10311	10315	10310	10324	10408	10165	10259	10221	10253	10099	9774	10010	11051	10318	10307	10438	10252
GCA_002416705.1_ST-15_E041	8712	8646	8694	8674	8314	8632	7500	8680	8710	9607	9748	9591	9479	9657	9711	9639	9698	9722	9657	9598	9646	9616	9567	9685	9646	9626	9670	9754	9630	9614	9707	9611	9697	9702	9689	9714	9789	9618	9640	9608	9683	9375	9181	9467	10456	9725	9685	9813	9704
GCA_002417545.1_ST-15_K104	9401	9333	9377	9343	8991	9300	8030	9373	9382	10274	10398	10431	10325	10322	10359	10295	10357	10379	10316	10250	10303	10271	10225	10309	10305	10285	10331	10362	10251	10234	10363	10273	10324	10325	10321	10366	10450	10229	10296	10279	10299	10028	9800	10094	11081	10332	10320	10448	10316
GCA_002508285.1_Kp1210	9423	9354	9397	9349	8991	9321	8120	9392	9404	10288	10434	10471	10366	10352	10393	10330	10383	10405	10350	10286	10337	10301	10257	10334	10334	10314	10358	10366	10310	10266	10401	10336	10352	10354	10346	10386	10476	10222	10333	10262	10325	10069	9847	10099	11133	10395	10345	10469	10404
GCA_002851015.1_COL-Kpn27	9492	9432	9498	9469	9123	9413	8108	9497	9521	10436	10585	10612	10510	10496	10537	10473	10535	10557	10494	10439	10484	10450	10403	10503	10482	10462	10474	10564	10458	10401	10549	10447	10519	10488	10514	10539	10634	10426	10484	10438	10482	10180	9984	10231	11339	10542	10482	10610	10504
GCA_002854215.1_COL-Kpn94	9453	9395	9431	9406	9035	9344	8023	9425	9448	10407	10502	10531	10428	10420	10456	10398	10454	10476	10418	10359	10403	10372	10324	10419	10405	10385	10430	10481	10377	10340	10467	10370	10434	10437	10429	10464	10552	10362	10404	10352	10411	10147	9944	10148	11258	10459	10432	10560	10422
GCA_002866645.1_AUH-KIMP158	9609	9546	9588	9547	9197	9507	8150	9584	9604	10526	10671	10698	10593	10586	10622	10565	10620	10642	10585	10520	10570	10538	10492	10584	10571	10550	10597	10645	10544	10507	10636	10538	10600	10602	10594	10624	10720	10453	10569	10510	10562	10304	10058	10297	11392	10628	10597	10725	10588
GCA_003195815.1_WUSM_KP_65	9360	9296	9338	9294	9179	9258	8132	9335	9355	10322	10464	10536	10432	10382	10422	10362	10419	10442	10382	10315	10367	10335	10287	10378	10368	10348	10380	10444	10308	10302	10424	10334	10393	10394	10413	10421	10519	10261	10365	10299	10354	10096	9850	10090	11079	10389	10388	10510	10389
GCA_900084075.1_k1557	9562	9498	9539	9504	9149	9457	8077	9537	9557	10448	10605	10646	10544	10517	10553	10495	10551	10573	10514	10452	10503	10470	10424	10514	10503	10482	10529	10549	10482	10445	10571	10472	10530	10532	10524	10565	10650	10395	10504	10439	10496	10223	10011	10064	11298	10558	10523	10651	10519
GCA_900084095.1_k1303	9559	9494	9535	9503	9159	9455	8089	9532	9553	10436	10592	10635	10532	10505	10543	10483	10541	10563	10503	10441	10491	10458	10411	10504	10492	10471	10518	10538	10480	10434	10557	10460	10520	10522	10514	10569	10641	10385	10492	10429	10483	10212	9984	10217	11285	10548	10514	10642	10508
GCA_900084165.1_k1100	9568	9505	9544	9513	9157	9465	8067	9543	9564	10468	10612	10640	10536	10528	10564	10506	10562	10584	10526	10462	10512	10479	10431	10526	10512	10492	10538	10587	10489	10449	10577	10477	10542	10544	10536	10574	10662	10406	10500	10451	10501	10233	10028	10238	11312	10570	10539	10667	10530
GCA_900084615.1_k1806	9582	9515	9558	9523	9170	9476	8091	9551	9575	10467	10626	10669	10565	10538	10576	10516	10574	10596	10536	10475	10524	10490	10445	10538	10525	10504	10551	10573	10498	10467	10592	10493	10554	10556	10548	10586	10673	10419	10524	10463	10518	10245	10034	10249	11318	10583	10550	10678	10541
GCA_900085555.1_k2325	9593	9531	9573	9531	9176	9491	8101	9570	9590	10463	10638	10663	10560	10553	10585	10534	10582	10605	10552	10486	10536	10505	10458	10575	10538	10518	10564	10639	10511	10473	10602	10505	10590	10593	10585	10600	10688	10450	10537	10500	10528	10258	10027	10287	11329	10595	10588	10712	10554
GCA_900085575.1_k2329	9466	9435	9425	9383	9036	9371	8047	9414	9434	10371	10516	10544	10440	10433	10464	10410	10466	10488	10431	10366	10416	10383	10338	10502	10417	10397	10443	10490	10389	10352	10482	10383	10518	10521	10440	10475	10573	10271	10416	10428	10408	10149	9989	10200	11267	10474	10515	10644	10432
GCA_900085995.1_k2235	9542	9477	9518	9484	9130	9438	8062	9517	9536	10445	10592	10622	10518	10509	10544	10486	10542	10563	10506	10442	10491	10460	10414	10506	10492	10472	10518	10567	10469	10429	10559	10459	10523	10525	10516	10552	10643	10387	10493	10433	10485	10214	9990	10220	11290	10559	10520	10647	10511
GCA_900086025.1_e1602	9612	9538	9581	9538	9175	9509	8125	9576	9596	10524	10673	10701	10598	10589	10623	10564	10621	10643	10587	10523	10573	10540	10492	10572	10573	10552	10599	10634	10545	10492	10638	10538	10590	10592	10584	10627	10719	10442	10571	10500	10563	10292	10065	10287	11390	10628	10584	10712	10589
GCA_900086395.1_k1679	9558	9495	9537	9503	9152	9461	8076	9532	9556	10473	10597	10647	10542	10531	10570	10507	10568	10589	10529	10469	10518	10483	10440	10536	10520	10500	10545	10599	10495	10456	10562	10482	10553	10555	10547	10551	10670	10417	10521	10464	10486	10239	10013	10249	11316	10580	10548	10676	10536
GCA_900086475.1_k1786	9343	9280	9323	9282	8918	9238	7797	9310	9339	10239	10367	10392	10291	10282	10323	10258	10319	10341	10279	10217	10266	10261	10217	10281	10270	10250	10297	10345	10208	10200	10334	10269	10297	10297	10291	10330	10415	10156	10255	10207	10250	10006	9839	10028	11088	10295	10264	10405	10279
GCA_900092985.1_PB466	9641	9575	9618	9585	9219	9516	8135	9613	9634	10547	10690	10718	10616	10606	10643	10586	10641	10662	10606	10541	10591	10560	10511	10610	10592	10572	10618	10689	10566	10529	10656	10557	10626	10628	10620	10644	10740	10466	10592	10536	10596	10325	10056	10330	11407	10660	10623	10751	10588
GCA_900093275.1_W2-4-ERG4	9758	9670	9711	9703	9354	9633	8178	9699	9730	10649	10816	10784	10671	10710	10743	10670	10741	10762	10707	10642	10693	10663	10615	10709	10693	10674	10720	10771	10669	10632	10758	10629	10726	10727	10708	10747	10844	10589	10694	10633	10682	10423	10186	10419	11485	10723	10722	10850	10715
GCA_900181235.1_5864858	9517	9453	9517	9489	9134	9441	8097	9514	9534	10453	10591	10625	10522	10501	10546	10481	10544	10565	10502	10438	10489	10452	10400	10525	10490	10470	10497	10604	10463	10428	10556	10455	10533	10517	10517	10544	10636	10397	10487	10445	10502	10187	9977	10240	11293	10567	10519	10639	10510
GCA_900291505.1_MAH-3	9604	9539	9583	9548	9198	9499	8145	9578	9599	10516	10664	10688	10587	10580	10615	10560	10613	10635	10578	10513	10563	10532	10484	10575	10563	10542	10588	10638	10537	10499	10629	10531	10591	10592	10585	10618	10717	10461	10562	10503	10555	10296	10050	10288	11382	10623	10587	10711	10582
GCA_900493435.1_6542354	9625	9562	9600	9562	9215	9522	8128	9598	9621	10541	10686	10713	10611	10599	10638	10571	10636	10657	10597	10536	10570	10554	10503	10598	10583	10563	10609	10659	10550	10515	10637	10549	10609	10616	10608	10643	10733	10469	10577	10514	10576	10311	10072	10311	11380	10644	10604	10729	10605
GCA_900493645.1_6470407	9640	9576	9618	9585	9235	9537	8043	9604	9635	10557	10702	10729	10626	10618	10653	10595	10650	10673	10616	10552	10601	10570	10523	10613	10601	10582	10628	10675	10516	10538	10667	10552	10630	10632	10624	10655	10751	10463	10600	10540	10585	10336	10089	10325	11396	10601	10625	10752	10619
GCA_900493705.1_6470405	9658	9595	9637	9596	9245	9556	8200	9633	9654	10574	10719	10746	10642	10634	10670	10613	10668	10690	10633	10568	10618	10586	10540	10632	10619	10598	10645	10694	10592	10555	10684	10586	10648	10650	10642	10673	10767	10503	10618	10558	10610	10351	10107	10344	11387	10675	10645	10773	10637
H1119contigs	9549	9487	9525	9518	9181	9446	8081	9524	9546	10455	10600	10625	10524	10510	10551	10488	10549	10571	10508	10476	10499	10466	10448	10512	10495	10476	10521	10574	10472	10435	10565	10464	10527	10530	10522	10556	10646	10396	10499	10437	10489	10238	10005	10225	11297	10583	10524	10652	10516
EuSCAPE_RO077	9866	9785	9827	9793	9434	9753	8352	9821	9842	10874	11021	11048	10945	10934	10923	10912	10923	10942	10928	10871	10924	10889	10842	10902	10921	10903	10946	10967	10894	10857	10986	10883	10919	10922	10915	10971	11061	10753	10915	10830	10913	10617	10424	10614	11239	10974	10912	11041	10939
C1694contigs	9839	9773	9787	9785	9377	9730	8309	9808	9803	10351	10491	10328	10226	10400	10450	10334	10448	10469	10409	10343	10393	10403	10311	10368	10395	10376	10421	10430	10344	10310	10458	10347	10384	10384	10378	10442	10540	10256	10330	10315	10389	10175	9944	10121	10756	10422	10381	10508	10390
EuSCAPE_IE022	9892	9829	9840	9836	9469	9784	8429	9862	9844	10421	10566	10638	10537	10475	10517	10459	10515	10537	10479	10416	10464	10433	10387	10437	10467	10447	10493	10499	10429	10386	10531	10434	10453	10455	10447	10520	10615	10326	10465	10385	10456	10220	9986	10191	10831	10525	10450	10577	10477
EuSCAPE_MT012	9757	9693	9704	9702	9333	9647	8286	9727	9709	10285	10432	10266	10164	10337	10338	10322	10335	10358	10346	10282	10316	10340	10299	10303	10331	10313	10359	10364	10312	10252	10398	10286	10319	10321	10313	10409	10478	10187	10330	10248	10315	10089	9854	10060	10696	10387	10302	10431	10342
EuSCAPE_TR228	9923	9851	9866	9857	9502	9815	8478	9887	9889	10452	10597	10668	10566	10506	10547	10492	10545	10567	10510	10446	10495	10464	10418	10508	10497	10477	10523	10572	10462	10417	10562	10452	10524	10526	10518	10551	10647	10394	10496	10457	10487	10249	10009	10265	10862	10556	10521	10645	10509
GCA_000474635.1_303K	10017	9951	9961	9956	9602	9908	8516	9983	9979	10530	10676	10702	10600	10584	10628	10570	10626	10648	10586	10526	10572	10542	10497	10547	10576	10556	10602	10609	10542	10495	10641	10530	10563	10565	10557	10635	10724	10438	10551	10496	10568	10330	10079	10304	10941	10636	10558	10686	10587
GCA_001653695.1_INSali390	9876	9810	9824	9823	9465	9768	8432	9846	9842	10330	10482	10537	10434	10389	10438	10373	10428	10451	10394	10331	10381	10334	10301	10390	10381	10361	10392	10427	10342	10303	10441	10332	10400	10411	10401	10441	10532	10277	10377	10333	10385	10131	9890	10147	10741	10418	10396	10521	10411
GCA_002188135.1_CAB1505	10063	10000	10010	10007	9653	9957	8569	10034	10028	10571	10715	10743	10652	10624	10671	10609	10669	10691	10629	10565	10614	10583	10537	10587	10615	10595	10640	10649	10581	10536	10680	10570	10603	10604	10597	10673	10765	10476	10614	10535	10609	10369	10143	10343	10978	10674	10586	10713	10630
GCA_002205015.1_852K	9845	9782	9836	9849	9492	9788	8481	9856	9850	10358	10535	10564	10461	10445	10491	10428	10488	10510	10444	10411	10434	10403	10382	10449	10434	10416	10419	10515	10399	10363	10494	10388	10463	10431	10461	10496	10583	10354	10433	10404	10440	10149	9972	10223	10809	10551	10411	10539	10431
GCA_002262785.1_L111	9980	9916	9927	9938	9557	9871	8482	9950	9933	10502	10650	10677	10575	10556	10600	10541	10598	10619	10561	10497	10548	10514	10468	10532	10550	10530	10576	10592	10510	10467	10615	10502	10536	10538	10529	10604	10698	10408	10549	10467	10567	10311	10050	10277	10911	10606	10548	10560	10559
GCA_002264165.1_TRKP1	10215	10150	10161	10150	9799	10106	8726	10183	10179	10740	10868	10895	10793	10778	10819	10762	10817	10838	10782	10715	10767	10736	10688	10739	10768	10747	10794	10801	10730	10688	10824	10723	10754	10757	10749	10828	10915	10631	10767	10683	10760	10520	10104	10306	11130	10826	10734	10863	10778
GCA_002264425.1_K4311	9959	9893	9903	9903	9535	9851	8463	9931	9911	10488	10632	10661	10558	10542	10585	10528	10583	10604	10546	10483	10531	10500	10454	10512	10534	10514	10560	10574	10491	10454	10597	10488	10517	10519	10511	10587	10683	10386	10533	10449	10525	10286	10028	10256	10898	10589	10525	10642	10545
GCA_003031325.1_NH25	10050	9986	10000	10008	9644	9942	8640	10021	10022	10574	10709	10740	10636	10619	10641	10603	10640	10661	10623	10558	10609	10578	10531	10618	10610	10591	10637	10681	10581	10531	10675	10565	10633	10636	10629	10667	10760	10472	10610	10587	10634	10372	10149	10225	10978	10690	10629	10757	10623
GCA_900084515.1_k1654	9860	9794	9808	9803	9436	9751	8369	9832	9832	10369	10515	10544	10441	10424	10467	10408	10465	10487	10432	10365	10413	10382	10336	10428	10416	10396	10441	10489	10380	10336	10481	10370	10444	10446	10438	10478	10565	10321	10415	10376	10407	10156	9953	10210	10780	10473	10441	10569	10426
GCA_002248955.1_KPCTRSRTH09	10150	10086	10104	10090	9703	10048	8627	10125	10119	10694	10840	10869	10764	10753	10792	10733	10790	10811	10754	10687	10740	10709	10660	10749	10740	10720	10766	10812	10702	10667	10800	10698	10764	10767	10760	10792	10889	10635	10739	10699	10731	10420	10266	10476	10933	10799	10757	10886	10755
GCA_002252415.1_SCKP-LL83	10205	10142	10159	10140	9756	10103	8638	10131	10182	10750	10893	10924	10773	10807	10845	10789	10845	10864	10809	10743	10795	10764	10717	10803	10796	10776	10822	10866	10756	10721	10849	10755	10818	10821	10814	10845	10945	10686	10793	10755	10781	10475	10321	10532	10988	10854	10814	10941	10807
GCA_002941095.1_YH17175	9985	9913	9929	9909	9512	9880	8502	9953	9953	10547	10692	10721	10618	10603	10642	10580	10640	10662	10606	10540	10592	10560	10507	10601	10593	10573	10619	10665	10554	10508	10646	10558	10636	10619	10613	10641	10733	10498	10580	10557	10581	10267	10130	10341	10812	10649	10610	10735	10604
EuSCAPE_RO032	10043	9978	10054	10018	9675	9974	8644	10050	10073	10608	10756	10782	10681	10672	10707	10651	10706	10727	10671	10605	10656	10625	10578	10668	10657	10636	10646	10730	10628	10572	10718	10620	10682	10649	10678	10708	10805	10526	10656	10612	10646	10353	10157	10376	11398	10716	10641	10769	10677
GCA_003054385.1_SCM96	10799	10736	10747	10745	10736	10693	9629	10762	10768	11083	11228	11252	11150	11137	11179	11124	11177	11197	11142	11077	11127	11096	11049	11135	11128	11108	11154	11205	11091	11044	11194	11082	11152	11154	11151	11182	11276	11012	11126	11083	11121	10924	10632	10847	11770	11184	11155	11288	11138
GCA_900493955.1_6470432	11177	11113	11121	11120	10772	11069	9765	11136	11153	11381	11526	11590	11490	11436	11477	11423	11476	11495	11441	11376	11426	11394	11348	11433	11427	11407	11452	11503	11241	11343	11493	11383	11450	11451	11449	11486	11574	11313	11425	11382	11415	11158	10931	11163	12143	11482	11470	11586	11438
GCA_002257855.1_WCHKP9G2	10905	10841	10850	10849	10678	10798	9605	10866	10882	11145	11291	11362	11256	11201	11242	11187	11241	11260	11206	11140	11191	11160	11113	11198	11192	11172	11218	11268	11155	11108	11258	11147	11215	11217	11214	11246	11339	11075	11189	11147	11180	11065	10697	10910	11814	11249	11218	11351	11203
EuSCAPE_HU014	9932	9866	9907	9876	9495	9824	8444	9902	9926	10387	10533	10368	10264	10445	10483	10424	10482	10503	10448	10380	10415	10441	10400	10446	10433	10414	10460	10510	10414	10366	10498	10390	10462	10464	10456	10501	10579	10312	10429	10395	10423	10128	9959	10195	11019	10490	10459	10589	10450
GCA_001750805.1_KP36	10571	10507	10528	10508	10137	10461	9030	10547	10548	11081	11225	11254	11151	11144	11174	11120	11174	11194	11140	11088	11126	11094	11047	11128	11126	11106	11152	11188	11090	11052	11191	11078	11145	11147	11138	11177	11274	10957	11125	11093	11141	10791	10637	10862	11704	11180	11147	11155	11137
EuSCAPE_BE026	10161	10089	10131	10097	9722	10057	8686	10117	10149	10353	10486	10562	10562	10398	10439	10381	10441	10459	10407	10343	10376	10401	10346	10399	10393	10372	10419	10461	10380	10324	10455	10355	10425	10427	10420	10465	10530	10300	10389	10375	10376	10102	9949	10146	11100	10471	10408	10547	10411
GCA_002897415.1_MH17-016D	10092	10028	10059	10027	9637	9998	8898	10057	10075	10267	10402	10478	10382	10308	10351	10292	10350	10371	10315	10254	10304	10272	10208	10311	10305	10285	10329	10341	10291	10253	10372	10295	10316	10321	10313	10388	10441	10232	10301	10270	10294	10003	9841	10139	11038	10367	10318	10434	10299
EuSCAPE_PT041	10798	10716	10764	10739	10335	10701	9186	10776	10775	11258	11429	11459	11355	11341	11334	11324	11332	11354	11343	11279	11329	11290	11250	11326	11330	11310	11356	11389	11301	11265	11394	11290	11342	11344	11337	11381	11476	11185	11327	11258	11319	11020	10813	10990	12038	11372	11314	11428	11348
K47contigs	10878	10793	10844	10817	10415	10770	9203	10856	10844	11333	11504	11532	11428	11415	11455	11398	11453	11475	11418	11354	11404	11364	11324	11401	11404	11384	11430	11464	11374	11339	11469	11363	11415	11419	11412	11457	11552	11262	11402	11333	11393	11095	10888	11067	12108	11442	11388	11502	11422
EuSCAPE_IT399	9931	9868	9888	9878	9501	9807	8388	9904	9897	10750	10896	10924	10820	10800	10846	10789	10845	10865	10809	10745	10794	10757	10717	10814	10796	10776	10822	10892	10761	10720	10861	10754	10831	10833	10825	10858	10944	10675	10795	10741	10801	10492	10259	10530	11595	10852	10814	10956	10784
GCA_001031325.1_CHS112	9932	9868	9883	9868	9506	9808	8384	9905	9911	10771	10916	10941	10840	10815	10867	10805	10865	10886	10825	10765	10814	10777	10737	10828	10812	10792	10838	10891	10776	10736	10873	10755	10840	10847	10839	10867	10962	10679	10814	10747	10807	10508	10282	10537	11593	10872	10821	10962	10805
GCA_001033725.1_MGH101	9871	9806	9827	9812	9444	9748	8365	9845	9850	10696	10841	10888	10786	10745	10792	10734	10790	10811	10754	10690	10739	10702	10662	10751	10741	10721	10767	10814	10704	10662	10798	10699	10767	10771	10762	10801	10888	10608	10737	10674	10730	10434	10208	10461	11517	10797	10749	10889	10729
GCA_003115255.1_MH16-444M	9574	9561	9580	9546	9186	9510	8195	9576	9587	10475	10608	10641	10543	10477	10557	10502	10556	10578	10524	10459	10510	10476	10435	10581	10507	10489	10497	10571	10489	10417	10573	10509	10599	10563	10519	10590	10665	10359	10508	10512	10501	10186	10069	10353	11302	10568	10558	10584	10509
GCA_003115335.1_MH17-011M	9748	9685	9726	9715	9356	9641	8218	9722	9743	10610	10802	10873	10770	10669	10753	10698	10751	10773	10716	10678	10700	10670	10629	10714	10702	10682	10728	10778	10673	10625	10739	10668	10727	10732	10724	10759	10852	10581	10695	10637	10692	10411	10180	10426	11449	10788	10724	10844	10723
GCA_002811535.1_WCHKP1931	9910	9842	9884	9846	9512	9803	8461	9878	9899	10534	10677	10706	10603	10593	10630	10572	10628	10650	10592	10525	10578	10546	10500	10588	10579	10559	10605	10650	10550	10512	10635	10546	10606	10607	10600	10628	10728	10473	10574	10550	10567	10315	10099	10371	10702	10637	10600	10729	10595
GCA_900085695.1_k2708	9517	9451	9498	9458	9104	9410	8009	9493	9510	10202	10348	10377	10274	10269	10296	10238	10298	10320	10257	10196	10247	10214	10169	10261	10245	10225	10271	10322	10221	10189	10314	10214	10277	10279	10271	10310	10396	10149	10246	10234	10240	9931	9770	9998	11117	10303	10273	10401	10265
GCA_900086485.1_k2135	10261	10198	10225	10206	9835	10160	8766	10246	10257	11043	11189	11214	11111	11101	11138	11084	11136	11158	11102	11037	11087	11045	11009	11102	11087	11068	11114	11165	11058	11007	11154	11048	11118	11120	11112	11151	11239	11016	11089	11033	11080	10791	10480	10817	11485	11148	11115	11245	11101
Kp0019_ST540_SRR2098710	22459	22438	22357	22379	22005	22359	20157	22384	22397	22434	22596	22427	22585	22574	22552	22436	22563	22565	22557	22531	22557	22520	22496	22640	22547	22529	22553	22591	22483	22410	22560	22521	22643	22655	22592	22556	22672	22107	22521	22566	22439	22202	21353	22049	23048	22585	22601	22726	22511
KpGoe_33208_ST101	25790	25734	25707	25740	24818	25632	22652	25606	25760	25707	25884	25716	25816	25806	25811	25132	25840	25833	25795	25781	25797	25556	25568	25829	25788	25768	25784	25851	25711	25552	25844	25724	25815	25829	25832	25812	25912	25264	25254	25730	25729	25477	24569	25402	25988	25818	25731	25859	25691
CG14-KL16 (CG14-II)
CG14-KL2 (CG14-I)
CG15-KL112 (CG15-IIB)
CG15-KL24 (CG15-IIA)
CG15-KL19 (CG15-IA)
CG15-variable KL types
outgroups
[truncated: 188 more columns]

## Sheet: TableS3_Accessory Genome
Table S3A. Accessory proteins significantly enriched in the CG14 and CG15 K. pneumoniae genomes.
Locus	Annot	ST	ST_Frequency	Population_Frequency	OddsRatio	padj
5055|gnl|N|EuSCAPE_BE076_39|20407|23481|+	hypothetical protein	ST14	0.8153846153846154	0.5617021276595745	1.4516317016317015	2.155473983157769e-7
344|gnl|N|EuSCAPE_TR282_1|375714|376724|+	oppD_1 Oligopeptide transport ATP-binding protein OppD	ST14	1	0.2765957446808511	3.6153846153846154	0
376|gnl|N|EuSCAPE_TR282_1|412790|414316|-	araG_1 Arabinose import ATP-binding protein AraG	ST14	0.9692307692307692	0.2680851063829787	3.6153846153846154	0
5121|gnl|N|44contigs_38|10924|12195|-	dinB1_2 DNA polymerase IV 1	ST14	0.8461538461538461	0.6808510638297872	1.2427884615384615	2.1454284139335385e-4
3330|gnl|N|EuSCAPE_TR002_11|10420|10692|+	hypothetical protein	ST14	1	0.2765957446808511	3.6153846153846154	0
3185|gnl|N|GCA_002186595.1_PO906_27|5754|7901|+	apxIB Toxin RTX-I translocation ATP-binding protein	ST14	0.9846153846153847	0.2723404255319149	3.6153846153846154	0
3419|gnl|N|GCA_002102665.1_Kp2948_124|208215|209777|+	ylaB_1 Putative cyclic-di-GMP phosphodiesterase YlaB	ST14	0.9846153846153847	0.2936170212765957	3.353400222965441	1.9006133825486748e-53
4646|gnl|N|EuSCAPE_BE076_29|67079|67294|+	hypothetical protein	ST14	0.9538461538461539	0.3191489361702128	2.988717948717949	7.313970281741642e-42
4354|gnl|N|C1699contigs_23|69408|69833|-	klcA_2 Antirestriction protein KlcA	ST14	0.8461538461538461	0.6808510638297872	1.2427884615384615	2.1454284139335385e-4
4284|gnl|N|GCA_000689275.1_SB2390_8|2700942|2702441|+	glpK_2 Glycerol kinase	ST14	0.9846153846153847	0.2723404255319149	3.6153846153846154	0
3960|gnl|N|GCF_001463165.1_U25_1|4345717|4346097|-	hypothetical protein	ST14	0.9692307692307692	0.6851063829787234	1.414715719063545	1.0135695576201432e-11
5165|gnl|N|EuSCAPE_BE013_61|102|263|+	hokB_2 Toxin HokB	ST14	0.7846153846153846	0.5446808510638298	1.4405048076923077	1.1947048410339894e-6
2445|gnl|N|GCA_002850805.1_COL-Kpn41_27|432950|433609|+	entD Enterobactin synthase component D	ST14	0.9846153846153847	0.2723404255319149	3.6153846153846154	0
3496|gnl|N|H49contigs_10|189600|190616|+	benC Benzoate 1%2C2-dioxygenase electron transfer component	ST14	1	0.2765957446808511	3.6153846153846154	0
4080|gnl|N|EuSCAPE_ES043_15|159119|162631|+	radD_2 Putative DNA repair helicase RadD	ST14	0.8461538461538461	0.6851063829787234	1.2350692785475395	2.912092787989806e-4
4722|gnl|N|EuSCAPE_HR047_28|55271|55534|-	hypothetical protein	ST14	1	0.7617021276595745	1.3128491620111733	0
1271|gnl|N|EuSCAPE_HR062_2|332254|332658|+	hypothetical protein	ST14	0.9846153846153847	0.2723404255319149	3.6153846153846154	0
3982|gnl|N|EuSCAPE_RS037_16|10372|11325|-	gsiC_4 Glutathione transport system permease protein GsiC	ST14	1	0.2765957446808511	3.6153846153846154	0
630|gnl|N|GCA_001463475.1_50884375_14|12921|13862|+	rbsB_1 Ribose import binding protein RbsB	ST14	1	0.2765957446808511	3.6153846153846154	0
507|gnl|N|GCA_002239715.1_CREC003-1_33|146093|149227|-	tagE Poly(glycerol-phosphate) alpha-glucosyltransferase	ST14	1	0.2765957446808511	3.6153846153846154	0
5216|gnl|N|GCA_002271285.1_NU-CRE265_129|215865|216335|+	rsbW Serine-protein kinase RsbW	ST14	1	0.2765957446808511	3.6153846153846154	0
2066|gnl|N|GCF_001307175.1_KP617_1|2210040|2210990|+	dxs_2 1-deoxy-D-xylulose-5-phosphate synthase	ST14	1	0.2765957446808511	3.6153846153846154	0
2350|gnl|N|GCA_002508285.1_Kp1210_58|25996|26847|-	fliY_4 L-cystine-binding protein FliY	ST14	1	0.7021276595744681	1.4242424242424243	0
5184|gnl|N|EuSCAPE_BE026_50|2510|3250|+	xerD_4 Tyrosine recombinase XerD	ST14	0.8461538461538461	0.6808510638297872	1.2427884615384615	2.1454284139335385e-4
4960|gnl|N|EuSCAPE_DE086_35|21569|21844|-	hypothetical protein	ST14	0.8153846153846154	0.625531914893617	1.3035060177917321	5.4996389162241156e-5
4313|gnl|N|EuSCAPE_DE047_22|38337|38666|-	hypothetical protein	ST14	1	0.2765957446808511	3.6153846153846154	0
6|gnl|N|GCA_002934745.1_SKLX003155_9|3579|4061|-	hypothetical protein	ST14	0.8615384615384616	0.5914893617021276	1.4565578306585503	1.6087573677507467e-8
2903|gnl|N|GCA_001709275.1_1|3208625|3209713|-	tesA Acyl-CoA thioesterase 1	ST14	1	0.2765957446808511	3.6153846153846154	0
4918|gnl|N|C1694contigs_39|12123|12548|-	lexA_5 LexA repressor	ST14	0.8461538461538461	0.6851063829787234	1.2350692785475395	2.912092787989806e-4
3147|gnl|N|EuSCAPE_ES219_12|188456|189070|-	evgA DNA-binding transcriptional activator EvgA	ST14	1	0.6936170212765957	1.4417177914110428	0
2002|gnl|N|EuSCAPE_HR101_3|468104|468739|+	nreC Oxygen regulatory protein NreC	ST14	0.9692307692307692	0.3021276595744681	3.208017334777898	4.7969841400684226e-48
4197|gnl|N|EuSCAPE_IT399_25|13184|13762|+	hin_1 DNA-invertase hin	ST14	0.7692307692307693	0.5531914893617021	1.3905325443786982	1.1459436616175399e-5
3101|gnl|N|GCA_002776375.1_AUH_IMP216_25|20898|21170|-	hypothetical protein	ST14	0.7846153846153846	0.2297872340425532	3.4145299145299144	7.276188542975266e-37
4679|gnl|N|EuSCAPE_HR001_28|39342|39506|-	hypothetical protein	ST14	0.8769230769230769	0.7319148936170212	1.1981216457960644	5.165082317136683e-4
1186|gnl|N|EuSCAPE_IE039_2|355590|356201|+	hypothetical protein	ST14	1	0.2765957446808511	3.6153846153846154	0
835|gnl|N|GCF_002211125.1_ASM221112_50|145121|145996|-	hypothetical protein	ST14	1	0.2765957446808511	3.6153846153846154	0
3973|gnl|N|GCA_002510095.1_ST-14_K118_183|180719|181900|+	yhdN_4 General stress protein 69	ST14	0.9846153846153847	0.2723404255319149	3.6153846153846154	0
2685|gnl|N|GCA_002850935.1_COL-Kpn33_21|110268|110723|+	hypothetical protein	ST14	1	0.2765957446808511	3.6153846153846154	0
1010|gnl|N|EuSCAPE_CZ010_3|216565|217695|+	lacI_1 Lactose operon repressor	ST14	1	0.3148936170212766	3.1756756756756754	0
2354|gnl|N|EuSCAPE_CZ010_8|206947|207261|+	hdeB_2 Acid stress chaperone HdeB	ST14	1	0.6936170212765957	1.4417177914110428	0
2494|gnl|N|EuSCAPE_CY006_7|315082|315357|-	hypothetical protein	ST14	0.8615384615384616	0.6893617021276596	1.2497625830959165	9.746267146535754e-5
4574|gnl|N|EuSCAPE_CY006_21|26584|26850|-	hypothetical protein	ST14	0.7692307692307693	0.4808510638297872	1.5997277059223964	9.79514527264617e-9
4958|gnl|N|EuSCAPE_CY006_31|9659|12178|+	vgrG1_2 Actin cross-linking toxin VgrG1	ST14	0.9846153846153847	0.6297872340425532	1.5634095634095635	1.7080884002307795e-16
4953|gnl|N|EuSCAPE_DE047_46|1848|2120|-	hypothetical protein	ST14	0.8307692307692308	0.6808510638297872	1.2201923076923078	7.858034211862491e-4
4745|gnl|N|EuSCAPE_ES245_18|12219|13808|-	hsdM Type I restriction enzyme EcoKI M protein	ST14	0.8615384615384616	0.6893617021276596	1.2497625830959165	9.746267146535754e-5
2595|gnl|N|EuSCAPE_HU003_9|30014|30325|-	hsdS Type-1 restriction enzyme EcoKI specificity protein	ST14	0.8615384615384616	0.6893617021276596	1.2497625830959165	9.746267146535754e-5
141|gnl|N|EuSCAPE_IT093_1|153452|154888|-	tolC_1 Outer membrane protein TolC	ST14	1	0.2765957446808511	3.6153846153846154	0
525|gnl|N|EuSCAPE_IT093_1|603729|604700|+	hypothetical protein	ST14	1	0.2765957446808511	3.6153846153846154	0
557|gnl|N|EuSCAPE_IT093_1|640590|641483|-	gsiD_2 Glutathione transport system permease protein GsiD	ST14	1	0.2765957446808511	3.6153846153846154	0
2967|gnl|N|GCA_002853975.1_COL-Kpn118_42|83802|85022|+	prsE Type I secretion system membrane fusion protein PrsE	ST14	0.9692307692307692	0.2680851063829787	3.6153846153846154	0
3521|gnl|N|GCA_900181235.1_5864858_53|318479|318619|-	yedK_2 Putative SOS response-associated peptidase YedK	ST14	0.9384615384615385	0.2978723404255319	3.150549450549451	1.5278345692606678e-43
368|gnl|N|EuSCAPE_DE008_1|403888|404838|+	deoR_1 Deoxyribonucleoside regulator	ST14	1	0.2765957446808511	3.6153846153846154	0
2507|gnl|N|EuSCAPE_FR050_3|664174|664335|-	hypothetical protein	ST14	0.8307692307692308	0.2297872340425532	3.6153846153846154	0
3117|gnl|N|EuSCAPE_IT093_6|313976|314797|-	hypothetical protein	ST14	1	0.2765957446808511	3.6153846153846154	0
3128|gnl|N|EuSCAPE_TR282_8|176913|177341|-	hypothetical protein	ST14	0.9692307692307692	0.2680851063829787	3.6153846153846154	0
1943|gnl|N|GCA_002850955.1_COL-Kpn30_132|6519|6770|+	ttuB_2 Putative tartrate transporter	ST14	0.8307692307692308	0.2297872340425532	3.6153846153846154	0
3564|gnl|N|GCF_001709295.1_23_1|3886475|3886759|-	hypothetical protein	ST14	0.7692307692307693	0.225531914893617	3.4107402031930336	9.10909640468062e-36
335|gnl|N|EuSCAPE_DE008_1|365403|367070|+	dppA_1 Periplasmic dipeptide transport protein	ST14	1	0.2765957446808511	3.6153846153846154	0
1372|gnl|N|EuSCAPE_GR113_2|524716|526584|+	betC Choline-sulfatase	ST14	1	0.7319148936170212	1.366279069767442	0
1170|gnl|N|EuSCAPE_HR101_2|357729|358817|+	rbsC_4 Ribose import permease protein RbsC	ST14	0.9846153846153847	0.2723404255319149	3.6153846153846154	0
1202|gnl|N|EuSCAPE_HR101_2|394793|395830|-	oppF_3 Oligopeptide transport ATP-binding protein OppF	ST14	1	0.2765957446808511	3.6153846153846154	0
4283|gnl|N|GCA_000689275.1_SB2390_8|2699509|2700927|+	hypothetical protein	ST14	1	0.2765957446808511	3.6153846153846154	0
3118|gnl|N|EuSCAPE_IT093_6|314814|315437|-	hypothetical protein	ST14	0.9846153846153847	0.2765957446808511	3.5597633136094675	2.1995717726642032e-59
2086|gnl|N|GCA_001574505.1_U41_77|15253|15531|+	hypothetical protein	ST14	0.9692307692307692	0.2765957446808511	3.504142011834319	2.4301594872164527e-55
3643|gnl|N|GCA_002239715.1_CREC003-1_104|264|380|+	hypothetical protein	ST14	0.8923076923076924	0.2851063829787234	3.1297359357060848	4.104402380762053e-39
345|gnl|N|EuSCAPE_TR282_1|376822|378090|+	amaB_1 N-carbamoyl-L-amino acid hydrolase	ST14	0.9846153846153847	0.2723404255319149	3.6153846153846154	0
748|gnl|N|EuSCAPE_IT107_2|241870|242769|-	rcnA Nickel/cobalt efflux system RcnA	ST14	1	0.30638297872340425	3.263888888888889	0
5092|gnl|N|EuSCAPE_ES133_59|2349|2579|-	hypothetical protein	ST14	0.8461538461538461	0.6808510638297872	1.2427884615384615	2.1454284139335385e-4
235|gnl|N|EuSCAPE_FR050_1|256889|257782|-	pkn1_1 Serine/threonine-protein kinase pkn1	ST14	0.9076923076923077	0.2851063829787234	3.18369690011481	2.0120726059197488e-41
427|gnl|N|EuSCAPE_FR050_1|457546|457695|-	hypothetical protein	ST14	0.7846153846153846	0.2297872340425532	3.4145299145299144	7.276188542975266e-37
338|gnl|N|GCF_001307175.1_KP617_1|360706|361596|+	pkn1_1 Serine/threonine-protein kinase pkn1	ST14	0.9384615384615385	0.28936170212765955	3.2432126696832584	1.836778971533503e-45
3106|gnl|N|EuSCAPE_TR002_9|122784|125045|+	hypothetical protein	ST14	0.9384615384615385	0.2978723404255319	3.150549450549451	1.5278345692606678e-43
2448|gnl|N|EuSCAPE_DE003_4|452056|452403|+	hypothetical protein	ST14	0.7846153846153846	0.5787234042553191	1.3557692307692308	2.273908965234473e-5
2324|gnl|N|EuSCAPE_BE026_8|203175|205673|+	vgrG1_2 Actin cross-linking toxin VgrG1	ST14	0.9384615384615385	0.6978723404255319	1.344746716697936	1.4194198176011559e-8
4744|gnl|N|EuSCAPE_BE025_32|55682|55945|-	hypothetical protein	ST14	0.9230769230769231	0.7276595744680852	1.2685560053981106	2.316343817917794e-6
4882|gnl|N|EuSCAPE_SK007_37|12945|13481|-	hypothetical protein	ST14	0.7846153846153846	0.5829787234042553	1.3458731049971926	3.1879953757980204e-5
4591|gnl|N|EuSCAPE_UK133_21|36750|38015|-	intA_2 Prophage integrase IntA	ST14	0.8615384615384616	0.7191489361702128	1.1979972690031861	8.211084793485014e-4
1856|gnl|N|GCA_900493005.1_DY6636952_24|270667|271899|+	hypothetical protein	ST14	0.9384615384615385	0.25957446808510637	3.6153846153846154	0
3154|gnl|N|GCA_001640185.1_EA_Carb_235|1622|1969|-	hypothetical protein	ST14	0.7538461538461538	0.5702127659574469	1.322043628013777	1.6474340626072148e-4
1841|gnl|N|GCF_003031325.1_NH25_1|1970779|1971579|+	spo0C_1 Chromosome-partitioning protein Spo0J	ST14	0.8615384615384616	0.32340425531914896	2.6639676113360324	7.217868598163045e-29
1440|gnl|N|GCF_000694235.1_CHS66_1|1581619|1582260|-	yxeP_4 putative hydrolase YxeP	ST14	0.7846153846153846	0.2170212765957447	3.6153846153846154	0
4241|gnl|N|H49contigs_15|113801|114460|-	lgoT_2 putative L-galactonate transporter	ST14	0.8	0.22127659574468084	3.615384615384616	0
2200|gnl|N|EuSCAPE_TR282_5|281422|282711|+	hypothetical protein	ST14	0.7846153846153846	0.2170212765957447	3.6153846153846154	0
4021|gnl|N|GCA_001185865.1_CHS175_3|415652|416203|-	galA_1 Gallate dioxygenase	ST14	0.8461538461538461	0.23404255319148937	3.6153846153846154	0
8|gnl|N|GCA_003346435.1_Q5_Kp_1|5143|6153|+	hypothetical protein	ST14	0.8153846153846154	0.225531914893617	3.6153846153846154	0
1671|gnl|N|EuSCAPE_UK065_4|221400|222263|+	oppD_3 Oligopeptide transport ATP-binding protein OppD	ST14	0.8615384615384616	0.3021276595744681	2.8515709642470206	5.824399367459268e-32
2240|gnl|N|GCF_000694235.1_CHS66_1|2437170|2438246|-	kanF 2-deoxystreptamine glucosyltransferase	ST14	0.8	0.22127659574468084	3.615384615384616	0
3307|gnl|N|EuSCAPE_FR050_6|94957|96984|+	fkpA_2 FKBP-type peptidyl-prolyl cis-trans isomerase FkpA	ST14	0.7846153846153846	0.2170212765957447	3.6153846153846154	0
4982|gnl|N|GCA_001463475.1_50884375_135|258594|260762|+	Putative tyrosine-protein kinase in cps region	ST14	0.8153846153846154	0.225531914893617	3.6153846153846154	0
4790|gnl|N|GCF_001521895.1_NUHL24835_1|5208566|5208961|+	glpQ_2 Glycerophosphodiester phosphodiesterase%2C periplasmic	ST14	0.8461538461538461	0.23404255319148937	3.6153846153846154	0
1897|gnl|N|EuSCAPE_PT019_3|464817|465551|+	hypothetical protein	ST14	0.7538461538461538	0.2127659574468085	3.543076923076923	9.531698556131948e-38
2507|gnl|N|GCA_002967835.1_BP737_77|35480|36139|-	oatWY Polysialic acid O-acetyltransferase	ST14	0.7538461538461538	0.20851063829787234	3.6153846153846154	0
14|gnl|N|EuSCAPE_RS037_1|18441|19562|-	hypothetical protein	ST14	0.8	0.22127659574468084	3.615384615384616	0
2297|gnl|N|EuSCAPE_DE047_7|85614|85973|+	hypothetical protein	ST14	0.8615384615384616	0.23829787234042554	3.6153846153846154	0
3630|gnl|N|GCA_002102665.1_Kp2948_133|785|2155|+	wcaJ UDP-glucose:undecaprenyl-phosphate glucose-1-phosphate transferase	ST14	0.8307692307692308	0.2297872340425532	3.6153846153846154	0
2133|gnl|N|GCA_900492895.1_DY6636933_18|365461|366189|-	galA_2 Gallate dioxygenase	ST14	0.8615384615384616	0.23829787234042554	3.6153846153846154	0
1645|gnl|N|EuSCAPE_IT093_3|107790|109247|-	wzxC Lipopolysaccharide biosynthesis protein WzxC	ST14	0.8	0.22127659574468084	3.615384615384616	0
1677|gnl|N|EuSCAPE_IT093_3|152954|153991|-	ddpB putative D%2CD-dipeptide transport system permease protein DdpB	ST14	0.8615384615384616	0.3021276595744681	2.8515709642470206	5.824399367459268e-32
434|gnl|N|EuSCAPE_HR101_1|483157|484896|-	hypothetical protein	ST14	0.8	0.22127659574468084	3.615384615384616	0
466|gnl|N|EuSCAPE_HR101_1|529189|530094|-	ddpC_1 putative D%2CD-dipeptide transport system permease protein DdpC	ST14	0.8615384615384616	0.3021276595744681	2.8515709642470206	5.824399367459268e-32
1990|gnl|N|GCA_001574505.1_U41_74|8806|9579|+	oppF_3 Oligopeptide transport ATP-binding protein OppF	ST14	0.8615384615384616	0.2936170212765957	2.934225195094761	2.352843206314938e-33
555|gnl|N|EuSCAPE_FR050_1|614106|615272|-	hypothetical protein	ST14	0.7846153846153846	0.2170212765957447	3.6153846153846154	0
587|gnl|N|EuSCAPE_FR050_1|659325|660479|-	gci D-galactarolactone cycloisomerase	ST14	0.8615384615384616	0.3021276595744681	2.8515709642470206	5.824399367459268e-32
254|gnl|N|GCA_001709275.1_1|320287|320955|-	glpQ_1 Glycerophosphodiester phosphodiesterase%2C periplasmic	ST14	0.8307692307692308	0.2297872340425532	3.6153846153846154	0
5311|gnl|N|EuSCAPE_BE076_63|1718|2230|-	lpfA_2 putative major fimbrial subunit LpfA	ST15	0.9447852760736196	0.6808510638297872	1.387653374233129	5.2173918845335864e-43
574|gnl|N|EuSCAPE_CY006_2|136703|138016|+	hypothetical protein	ST15	0.950920245398773	0.7106382978723405	1.3381213034054589	1.8405335600959425e-36
926|gnl|N|EuSCAPE_CY006_3|84384|84569|+	hypothetical protein	ST15	0.9325153374233128	0.6808510638297872	1.3696319018404908	1.457217992127347e-38
1246|gnl|N|EuSCAPE_CY006_3|430534|430827|-	hypothetical protein	ST15	0.8834355828220859	0.6425531914893617	1.3748831918092064	5.325053216687724e-34
1072|gnl|N|EuSCAPE_ES043_3|81077|81715|-	hypothetical protein	ST15	0.9263803680981595	0.676595744680851	1.3691785314658333	9.619317183077542e-38
3989|gnl|N|EuSCAPE_FR002_17|12969|14816|-	hypothetical protein	ST15	0.8957055214723927	0.6510638297872341	1.3757568467059624	2.5338202606655916e-35
5090|gnl|N|EuSCAPE_RO070_45|550|1050|-	hypothetical protein	ST15	0.8650306748466258	0.6297872340425532	1.373528436411872	3.761009571579182e-32
3830|gnl|N|EuSCAPE_DE020_17|18527|20404|+	uvrD1 ATP-dependent DNA helicase UvrD1	ST15	0.8773006134969326	0.6297872340425532	1.393011109268778	5.045614292137222e-36
4406|gnl|N|EuSCAPE_DE020_23|51075|51401|-	hypothetical protein	ST15	0.9815950920245399	0.7106382978723405	1.3812865067411189	2.3596406766676336e-48
3649|gnl|N|44contigs_15|130490|131062|+	hypothetical protein	ST15	0.8895705521472392	0.6468085106382979	1.3753228931223764	1.1880175945783124e-34
4385|gnl|N|44contigs_23|696|1952|-	intA_6 Prophage integrase IntA	ST15	0.9570552147239264	0.7148936170212766	1.338737949167397	2.02590884964355e-37
763|gnl|N|EuSCAPE_DE005_2|143317|143871|+	hypothetical protein	ST15	0.8343558282208589	0.6297872340425532	1.324821754269607	5.0516840902879994e-24
1266|gnl|N|EuSCAPE_HR047_5|3166|5487|-	recF_2 DNA replication and repair protein RecF	ST15	0.901840490797546	0.6680851063829787	1.3498886327224415	2.083143615605926e-32
1554|gnl|N|EuSCAPE_HR047_6|13822|14109|+	hypothetical protein	ST15	0.9877300613496932	0.7148936170212766	1.381646216768916	7.195262267041437e-50
3794|gnl|N|EuSCAPE_HR047_16|140260|140880|-	hypothetical protein	ST15	0.8957055214723927	0.6510638297872341	1.3757568467059624	2.5338202606655916e-35
3432|gnl|N|EuSCAPE_RO049_13|116445|119600|-	flu Antigen 43	ST15	0.901840490797546	0.6553191489361702	1.3761851645287229	5.149980156915496e-36
3527|gnl|N|GCA_001031325.1_CHS112_1|3839220|3840992|-	fimD_5 Outer membrane usher protein FimD	ST15	0.9202453987730062	0.6680851063829787	1.377437380329022	3.091844225984923e-38
1359|gnl|N|GCA_002416705.1_ST-15_E041_111|172435|172539|-	hypothetical protein	ST15	0.9631901840490797	0.7319148936170212	1.315986588671708	3.486063929300595e-35
4293|gnl|N|GCA_900085575.1_k2329_18|102278|102724|-	lacI_2 Lactose operon repressor	ST15	0.9386503067484663	0.6808510638297872	1.37864263803681	1.0042339038176693e-40
653|gnl|N|EuSCAPE_BE013_2|89699|90481|-	hypothetical protein	ST15	0.9325153374233128	0.6808510638297872	1.3696319018404908	1.457217992127347e-38
3490|gnl|N|C1699contigs_14|114166|114507|-	ykfI Toxin YkfI	ST15	0.9079754601226994	0.6638297872340425	1.3677835456976561	1.8243545490348175e-35
3522|gnl|N|C1699contigs_14|149265|149792|-	sfaG_2 S-fimbrial protein subunit SfaG	ST15	0.9631901840490797	0.6978723404255319	1.3801810564117911	1.208641067943407e-44
1434|gnl|N|EuSCAPE_HU016_4|217459|218052|-	tesA Acyl-CoA thioesterase 1	ST15	1	0.723404255319149	1.3823529411764706	0
917|gnl|N|EuSCAPE_IT071_3|79098|79382|+	hypothetical protein	ST15	0.9263803680981595	0.676595744680851	1.3691785314658333	9.619317183077542e-38
521|gnl|N|EuSCAPE_ME001_1|583613|584548|+	rbsB_1 Ribose import binding protein RbsB	ST15	0.9877300613496932	0.7148936170212766	1.381646216768916	7.195262267041437e-50
5002|gnl|N|EuSCAPE_PT041_35|7376|7534|-	hypothetical protein	ST15	0.9141104294478528	0.6680851063829787	1.368254464460162	3.385712954807706e-36
104|gnl|N|EuSCAPE_BE025_1|118202|118999|-	fabG_3 3-oxoacyl-[acyl-carrier-protein] reductase FabG	ST15	0.8957055214723927	0.6553191489361702	1.3668233606883915	4.487639213885371e-34
348|gnl|N|EuSCAPE_ES150_1|392425|392904|-	hypothetical protein	ST15	0.950920245398773	0.7148936170212766	1.3301562956470931	2.3094700740353473e-35
3368|gnl|N|EuSCAPE_BE025_16|18009|18326|+	yfjZ Putative antitoxin YfjZ	ST15	0.9079754601226994	0.6638297872340425	1.3677835456976561	1.8243545490348175e-35
4392|gnl|N|EuSCAPE_BE025_27|1467|2177|+	hypothetical protein	ST15	0.901840490797546	0.6595744680851063	1.3673065505640214	9.285766703400766e-35
5096|gnl|N|EuSCAPE_BE025_46|6188|6835|-	hypothetical protein	ST15	0.8957055214723927	0.6510638297872341	1.3757568467059624	2.5338202606655916e-35
5128|gnl|N|EuSCAPE_BE025_51|956|1603|+	hypothetical protein	ST15	0.9263803680981595	0.6723404255319149	1.3778442183738449	4.947071454618992e-39
3801|gnl|N|EuSCAPE_ME007_18|9234|10640|+	hypothetical protein	ST15	0.8895705521472392	0.6468085106382979	1.3753228931223764	1.1880175945783124e-34
677|gnl|N|GCA_002153275.1_MGH171_1|729204|730766|-	rbsA_1 Ribose import ATP-binding protein RbsA	ST15	0.9386503067484663	0.6808510638297872	1.37864263803681	1.0042339038176693e-40
2396|gnl|N|GCF_003031325.1_NH25_1|2586328|2587488|+	rbsC_5 Ribose import permease protein RbsC	ST15	0.9325153374233128	0.6808510638297872	1.3696319018404908	1.457217992127347e-38
3254|gnl|N|EuSCAPE_BE036_13|19028|20635|-	putative type I restriction enzymeP M protein	ST15	0.8895705521472392	0.6468085106382979	1.3753228931223764	1.1880175945783124e-34
3425|gnl|N|EuSCAPE_ES052_14|101500|101598|+	hypothetical protein	ST15	0.9938650306748467	0.7191489361702128	1.3820016698733073	1.1141422256110803e-51
3933|gnl|N|EuSCAPE_ES119_15|4070|4927|+	putative signaling protein	ST15	0.9693251533742331	0.7021276595744681	1.3805540063208774	8.828933484970373e-46
4765|gnl|N|EuSCAPE_ES119_26|38375|39160|-	fabG_11 3-oxoacyl-[acyl-carrier-protein] reductase	ST15	0.9386503067484663	0.6851063829787234	1.3700796402850284	2.0330425766498926e-39
4138|gnl|N|EuSCAPE_HU015_15|29347|30210|+	era_1 GTPase Era	ST15	0.901840490797546	0.6595744680851063	1.3673065505640214	9.285766703400766e-35
378|gnl|N|EuSCAPE_HU016_1|425106|425951|-	hypothetical protein	ST15	0.9325153374233128	0.6978723404255319	1.3362262456980396	7.1303883438452145e-34
2838|gnl|N|C1694contigs_11|197760|198560|+	fimD_2 Outer membrane usher protein FimD	ST15	0.8895705521472392	0.6425531914893617	1.3844309917523259	5.884648547277207e-36
615|gnl|N|EuSCAPE_HR001_2|78224|78511|+	hypothetical protein	ST15	0.9263803680981595	0.676595744680851	1.3691785314658333	9.619317183077542e-38
1959|gnl|N|EuSCAPE_HR001_6|228381|228488|-	hypothetical protein	ST15	0.8282208588957055	0.6723404255319149	1.2318474800031063	7.986458445593825e-15
5176|gnl|N|EuSCAPE_IT107_55|111|1427|+	intA_6 Prophage integrase IntA	ST15	0.9386503067484663	0.6851063829787234	1.3700796402850284	2.0330425766498926e-39
629|gnl|N|EuSCAPE_SK005_2|91024|92793|-	hypothetical protein	ST15	0.9325153374233128	0.676595744680851	1.3782459389589845	7.348362003270902e-40
1507|gnl|N|GCA_002186695.1_PO2673_9|1427|2947|-	glpK_1 Glycerol kinase	ST15	0.9938650306748467	0.723404255319149	1.3738722482858174	2.7037952036475974e-50
1042|gnl|N|GCA_002249165.1_KPPUTH05_6|142930|143931|-	hypothetical protein	ST15	0.8834355828220859	0.6425531914893617	1.3748831918092064	5.325053216687724e-34
497|gnl|N|GCA_002854215.1_COL-Kpn94_7|16|231|-	hypothetical protein	ST15	0.9202453987730062	0.6638297872340425	1.3862671071260029	1.3945004630976775e-39
4118|gnl|N|EuSCAPE_HU009_16|52974|53993|+	hypothetical protein	ST15	0.9325153374233128	0.6808510638297872	1.3696319018404908	1.457217992127347e-38
3490|gnl|N|EuSCAPE_IT046_14|78930|80027|-	ylaB_3 Putative cyclic-di-GMP phosphodiesterase YlaB	ST15	0.9693251533742331	0.7021276595744681	1.3805540063208774	8.828933484970373e-46
1743|gnl|N|EuSCAPE_PL034_4|325650|327404|-	shlB_2 Hemolysin transporter protein ShlB	ST15	0.9938650306748467	0.7148936170212766	1.39022787028922	3.957272206873469e-53
494|gnl|N|GCA_002508285.1_Kp1210_29|68638|69180|+	hypothetical protein	ST15	0.8711656441717791	0.6382978723404256	1.3648261758691205	1.5571688750746974e-31
4192|gnl|N|EuSCAPE_BE026_23|47927|48172|-	hypothetical protein	ST15	0.9631901840490797	0.6936170212765957	1.3886484248560351	4.752226563691492e-46
5056|gnl|N|EuSCAPE_BE026_44|3272|3955|+	hypothetical protein	ST15	0.901840490797546	0.6553191489361702	1.3761851645287229	5.149980156915496e-36
5216|gnl|N|EuSCAPE_BE026_52|6851|7606|-	hypothetical protein	ST15	0.901840490797546	0.6553191489361702	1.3761851645287229	5.149980156915496e-36
1302|gnl|N|EuSCAPE_BE036_4|84412|85731|-	hypothetical protein	ST15	0.9325153374233128	0.6808510638297872	1.3696319018404908	1.457217992127347e-38
4000|gnl|N|EuSCAPE_DE086_16|133945|136860|+	hsdR Type-1 restriction enzyme R protein	ST15	0.8957055214723927	0.6510638297872341	1.3757568467059624	2.5338202606655916e-35
594|gnl|N|EuSCAPE_HR047_2|282452|283102|-	hypothetical protein	ST15	0.9263803680981595	0.676595744680851	1.3691785314658333	9.619317183077542e-38
3807|gnl|N|EuSCAPE_BE076_19|32362|33195|+	hypothetical protein	ST15	0.9079754601226994	0.6595744680851063	1.3766079556698991	9.923128755952917e-37
4310|gnl|N|EuSCAPE_HU009_17|123570|123914|-	hypothetical protein	ST15	0.8957055214723927	0.6510638297872341	1.3757568467059624	2.5338202606655916e-35
5174|gnl|N|EuSCAPE_HU009_43|1023|1868|-	hypothetical protein	ST15	0.7975460122699386	0.5829787234042553	1.3680533787112086	2.0530683846259184e-26
4378|gnl|N|K47contigs_23|40629|41102|+	klcA_2 Antirestriction protein KlcA	ST15	0.8650306748466258	0.6382978723404256	1.3552147239263803	8.64210115136977e-30
4790|gnl|N|GCA_900085945.1_k2671_23|38418|38831|+	hypothetical protein	ST15	0.8834355828220859	0.7872340425531915	1.1222019565577848	4.847884969478746e-8
698|gnl|N|EuSCAPE_RO032_2|77818|78192|+	hypothetical protein	ST15	0.9263803680981595	0.676595744680851	1.3691785314658333	9.619317183077542e-38
427|gnl|N|GCA_002850955.1_COL-Kpn30_53|8005|8241|+	hypothetical protein	ST15	0.9079754601226994	0.6638297872340425	1.3677835456976561	1.8243545490348175e-35
5378|gnl|N|EuSCAPE_TR200_62|2760|3374|-	vbhT Adenosine monophosphate-protein transferase VbhT	ST15	0.9202453987730062	0.6680851063829787	1.377437380329022	3.091844225984923e-38
643|gnl|N|EuSCAPE_DE017_2|77356|77610|+	hypothetical protein	ST15	0.9263803680981595	0.676595744680851	1.3691785314658333	9.619317183077542e-38
803|gnl|N|EuSCAPE_DE017_2|241885|242229|-	ylaB_1 Putative cyclic-di-GMP phosphodiesterase YlaB	ST15	0.9570552147239264	0.6936170212765957	1.3798035304302005	1.397513095213908e-43
1885|gnl|N|EuSCAPE_ES129_5|288476|289411|-	dxs_3 1-deoxy-D-xylulose-5-phosphate synthase	ST15	0.9938650306748467	0.723404255319149	1.3738722482858174	2.7037952036475974e-50
3965|gnl|N|EuSCAPE_ES129_16|3015|3941|+	sfaH_2 S-fimbrial protein subunit SfaH	ST15	0.9447852760736196	0.6851063829787234	1.3790344091757802	1.2515145749869198e-41
3175|gnl|N|EuSCAPE_HR001_13|36661|36888|+	hypothetical protein	ST15	0.9079754601226994	0.6680851063829787	1.3590715485913016	2.9437015568241427e-34
1830|gnl|N|EuSCAPE_IT391_5|287800|288423|+	entD Enterobactin synthase component D	ST15	0.9938650306748467	0.723404255319149	1.3738722482858174	2.7037952036475974e-50
3174|gnl|N|EuSCAPE_IT391_11|129423|130742|-	dgoT_2 D-galactonate transporter	ST15	0.9263803680981595	0.6723404255319149	1.3778442183738449	4.947071454618992e-39
1805|gnl|N|EuSCAPE_PT049_5|290430|291380|+	sorC_1 Sorbitol operon regulator	ST15	0.9938650306748467	0.723404255319149	1.3738722482858174	2.7037952036475974e-50
3795|gnl|N|EuSCAPE_TR228_16|127849|130164|-	recF_3 DNA replication and repair protein RecF	ST15	0.8895705521472392	0.6468085106382979	1.3753228931223764	1.1880175945783124e-34
3853|gnl|N|EuSCAPE_BE013_15|325|819|+	hypothetical protein	ST15	0.9263803680981595	0.6723404255319149	1.3778442183738449	4.947071454618992e-39
1581|gnl|N|EuSCAPE_ES039_6|92722|96228|-	helY putative helicase HelY	ST15	0.9325153374233128	0.6808510638297872	1.3696319018404908	1.457217992127347e-38
716|gnl|N|EuSCAPE_PT011_2|295193|295879|+	putative ABC transporter ATP-binding protein	ST15	1	0.723404255319149	1.3823529411764706	0
3902|gnl|N|EuSCAPE_CY006_14|158328|159155|-	hypothetical protein	ST15	0.9079754601226994	0.6638297872340425	1.3677835456976561	1.8243545490348175e-35
1952|gnl|N|EuSCAPE_DE086_6|269324|269677|-	hypothetical protein	ST15	0.9815950920245399	0.7148936170212766	1.3730645632486123	5.496891562702372e-47
3754|gnl|N|EuSCAPE_MT012_23|27611|27865|+	hypothetical protein	ST15	0.9877300613496932	0.7148936170212766	1.381646216768916	7.195262267041437e-50
4042|gnl|N|EuSCAPE_MT012_27|26286|27212|-	hypothetical protein	ST15	0.901840490797546	0.6595744680851063	1.3673065505640214	9.285766703400766e-35
1314|gnl|N|GCA_900493005.1_DY6636952_23|738172|738717|+	hypothetical protein	ST15	1	0.7361702127659574	1.3583815028901736	0
4895|gnl|N|GCA_002102665.1_Kp2948_185|58|462|-	hypothetical protein	ST15	0.9263803680981595	0.676595744680851	1.3691785314658333	9.619317183077542e-38
3337|gnl|N|EuSCAPE_HU014_14|8874|9110|+	hypothetical protein	ST15	0.9141104294478528	0.6638297872340425	1.3770253264118297	1.8056199886918104e-37
4425|gnl|N|EuSCAPE_HU014_21|102835|102978|-	hypothetical protein	ST15	0.9263803680981595	0.6723404255319149	1.3778442183738449	4.947071454618992e-39
3122|gnl|N|EuSCAPE_PL041_13|89935|91041|-	hypothetical protein	ST15	0.9263803680981595	0.676595744680851	1.3691785314658333	9.619317183077542e-38
4878|gnl|N|EuSCAPE_PT088_29|17826|19028|-	hypothetical protein	ST15	0.852760736196319	0.6212765957446809	1.3725943356584587	5.361412352535214e-31
2162|gnl|N|EuSCAPE_RO064_8|93111|93290|-	hypothetical protein	ST15	1	0.723404255319149	1.3823529411764706	0
3813|gnl|N|EuSCAPE_ES133_16|2494|2997|+	sfaS_1 S-fimbrial adhesin protein SfaS	ST15	0.9570552147239264	0.6936170212765957	1.3798035304302005	1.397513095213908e-43
1021|gnl|N|EuSCAPE_AT029_4|25726|26010|-	hypothetical protein	ST15	0.9815950920245399	0.7106382978723405	1.3812865067411189	2.3596406766676336e-48
1245|gnl|N|EuSCAPE_AT029_4|257317|257787|-	hypothetical protein	ST15	0.9263803680981595	0.6723404255319149	1.3778442183738449	4.947071454618992e-39
1533|gnl|N|EuSCAPE_AT029_5|245804|246142|+	hypothetical protein	ST15	1	0.723404255319149	1.3823529411764706	0
1757|gnl|N|EuSCAPE_ES119_4|314468|315085|-	hypothetical protein	ST15	0.9877300613496932	0.7106382978723405	1.3899195474082509	2.6105061376451965e-51
2748|gnl|N|EuSCAPE_GR113_6|5201|6463|+	galA Gallate dioxygenase	ST15	1	0.7617021276595745	1.3128491620111733	0
3632|gnl|N|EuSCAPE_HR072_13|177028|177456|-	hypothetical protein	ST15	0.9325153374233128	0.676595744680851	1.3782459389589845	7.348362003270902e-40
1008|gnl|N|EuSCAPE_IT299_4|2291|2497|+	hypothetical protein	ST15	0.950920245398773	0.7148936170212766	1.3301562956470931	2.3094700740353473e-35
114|gnl|N|EuSCAPE_RO064_1|128877|129563|-	hypothetical protein	ST15	0.8957055214723927	0.6638297872340425	1.3492999842693096	9.703348064763523e-32
3776|gnl|N|EuSCAPE_CY006_14|27808|28284|+	hypothetical protein	ST15	0.9447852760736196	0.6978723404255319	1.3538081699835403	7.586674733564102e-38
498|gnl|N|EuSCAPE_BE075_1|556152|556277|+	hypothetical protein	ST15	1	0.723404255319149	1.3823529411764706	0
4253|gnl|N|EuSCAPE_ES129_18|21669|21962|-	hypothetical protein	ST15	0.8282208588957055	0.7063829787234043	1.1724813363884987	4.4227056508287595e-10
2848|gnl|N|EuSCAPE_IT089_9|169174|170190|+	benC Benzoate 1%2C2-dioxygenase electron transfer component	ST15	0.9938650306748467	0.7191489361702128	1.3820016698733073	1.1141422256110803e-51
837|gnl|N|EuSCAPE_IT399_3|871|1563|+	hypothetical protein	ST15	0.8220858895705522	0.6	1.3701431492842537	2.4290867360592907e-28
1250|gnl|N|EuSCAPE_TR200_4|65572|66972|+	xerC_1 Tyrosine recombinase XerC	ST15	0.8957055214723927	0.6553191489361702	1.3668233606883915	4.487639213885371e-34
4498|gnl|N|GCA_002249165.1_KPPUTH05_56|104211|105110|-	rcnA Nickel/cobalt efflux system RcnA	ST15	0.950920245398773	0.6851063829787234	1.3879891780665319	5.743273193763177e-44
4050|gnl|N|EuSCAPE_BE075_17|119668|120351|-	hypothetical protein	ST15	0.9079754601226994	0.6595744680851063	1.3766079556698991	9.923128755952917e-37
4466|gnl|N|EuSCAPE_BE075_22|65100|65726|-	lacI_3 Lactose operon repressor	ST15	0.9386503067484663	0.6808510638297872	1.37864263803681	1.0042339038176693e-40
4498|gnl|N|EuSCAPE_BE075_23|16539|17021|-	rsbW Serine-protein kinase RsbW	ST15	0.9938650306748467	0.7191489361702128	1.3820016698733073	1.1141422256110803e-51
4658|gnl|N|EuSCAPE_BE075_26|7061|8263|+	yxeP_6 putative hydrolase YxeP	ST15	0.9693251533742331	0.7021276595744681	1.3805540063208774	8.828933484970373e-46
63|gnl|N|EuSCAPE_BE076_1|76641|77027|+	hypothetical protein	ST15	0.8711656441717791	0.6382978723404256	1.3648261758691205	1.5571688750746974e-31
1859|gnl|N|EuSCAPE_DE017_5|266121|266363|+	hypothetical protein	ST15	1	0.723404255319149	1.3823529411764706	0
257|gnl|N|EuSCAPE_ES052_1|285291|286361|+	glpQ_1 Glycerophosphodiester phosphodiesterase%2C periplasmic	ST15	1	0.7617021276595745	1.3128491620111733	0
263|gnl|N|GCA_001031325.1_CHS112_1|312683|316000|+	hypothetical protein	ST15	0.8711656441717791	0.6382978723404256	1.3648261758691205	1.5571688750746974e-31
3592|gnl|N|EuSCAPE_BE025_18|794|2125|-	hypothetical protein	ST15	0.8282208588957055	0.625531914893617	1.3240265431325904	1.5262889562765368e-23
1057|gnl|N|EuSCAPE_RO100_4|129063|130301|-	hypothetical protein	ST15	0.8466257668711656	0.6382978723404256	1.3263803680981594	5.098458742885861e-25
4|gnl|N|EuSCAPE_HU023_1|5341|6681|-	hypothetical protein	ST15	0.7975460122699386	0.6212765957446809	1.2837213211194216	6.4963919420589535e-18
Table S3A. Accessory proteins significantly enriched in the different subclades detected among CG14 and CG15 K. pneumoniae genomes.
Locus	Annot	SubClade	SubClade_Frequency	Population_Frequency	OddsRatio	padj
5055|gnl|N|EuSCAPE_BE076_39|20407|23481|+	hypothetical protein	CG14-I	0.8545454545454545	0.5617021276595745	1.521349862258953	6.086824158383998e-8
344|gnl|N|EuSCAPE_TR282_1|375714|376724|+	oppD_1 Oligopeptide transport ATP-binding protein OppD	CG14-I	1	0.2765957446808511	3.6153846153846154	0
376|gnl|N|EuSCAPE_TR282_1|412790|414316|-	araG_1 Arabinose import ATP-binding protein AraG	CG14-I	0.9636363636363636	0.2680851063829787	3.5945165945165947	4.2340007289681886e-42
2200|gnl|N|EuSCAPE_TR282_5|281422|282711|+	hypothetical protein	CG14-I	0.9090909090909091	0.2170212765957447	4.188948306595365	4.82099673181751e-47
4021|gnl|N|GCA_001185865.1_CHS175_3|415652|416203|-	galA_1 Gallate dioxygenase	CG14-I	0.9818181818181818	0.23404255319148937	4.19504132231405	1.0465309112047206e-54
338|gnl|N|GCF_001307175.1_KP617_1|360706|361596|+	pkn1_1 Serine/threonine-protein kinase pkn1	CG14-I	0.9636363636363636	0.28936170212765955	3.330213903743316	2.1391873947264007e-38
8|gnl|N|GCA_003346435.1_Q5_Kp_1|5143|6153|+	hypothetical protein	CG14-I	0.9454545454545454	0.225531914893617	4.192109777015437	1.7216865452948223e-50
3106|gnl|N|EuSCAPE_TR002_9|122784|125045|+	hypothetical protein	CG14-I	0.9636363636363636	0.2978723404255319	3.235064935064935	4.252054827022224e-37
3330|gnl|N|EuSCAPE_TR002_11|10420|10692|+	hypothetical protein	CG14-I	1	0.2765957446808511	3.6153846153846154	0
1671|gnl|N|EuSCAPE_UK065_4|221400|222263|+	oppD_3 Oligopeptide transport ATP-binding protein OppD	CG14-I	1	0.3021276595744681	3.3098591549295775	0
1440|gnl|N|GCF_000694235.1_CHS66_1|1581619|1582260|-	yxeP_4 putative hydrolase YxeP	CG14-I	0.8	0.2170212765957447	3.686274509803922	1.794423490063884e-31
2240|gnl|N|GCF_000694235.1_CHS66_1|2437170|2438246|-	kanF 2-deoxystreptamine glucosyltransferase	CG14-I	0.9272727272727272	0.22127659574468084	4.190559440559441	1.0489785202576513e-48
3185|gnl|N|GCA_002186595.1_PO906_27|5754|7901|+	apxIB Toxin RTX-I translocation ATP-binding protein	CG14-I	0.9818181818181818	0.2723404255319149	3.6051136363636362	2.8651123579753733e-44
3419|gnl|N|GCA_002102665.1_Kp2948_124|208215|209777|+	ylaB_1 Putative cyclic-di-GMP phosphodiesterase YlaB	CG14-I	0.9818181818181818	0.2936170212765957	3.3438735177865615	1.605514964133585e-40
551|gnl|N|EuSCAPE_BE026_2|37771|39441|-	ddpA putative D%2CD-dipeptide-binding periplasmic protein DdpA	CG14-I	0.8	0.2553191489361702	3.1333333333333337	3.1999632125836273e-25
4646|gnl|N|EuSCAPE_BE076_29|67079|67294|+	hypothetical protein	CG14-I	0.9636363636363636	0.3191489361702128	3.019393939393939	3.495216164007564e-34
2448|gnl|N|EuSCAPE_DE003_4|452056|452403|+	hypothetical protein	CG14-I	0.8181818181818182	0.5787234042553191	1.413770053475936	9.286056225624499e-6
3307|gnl|N|EuSCAPE_FR050_6|94957|96984|+	fkpA_2 FKBP-type peptidyl-prolyl cis-trans isomerase FkpA	CG14-I	0.9090909090909091	0.2170212765957447	4.188948306595365	4.82099673181751e-47
3968|gnl|N|EuSCAPE_IT023_17|10423|10794|+	hypothetical protein	CG14-I	0.7818181818181819	0.2297872340425532	3.4023569023569027	3.148609072775771e-27
4284|gnl|N|GCA_000689275.1_SB2390_8|2700942|2702441|+	glpK_2 Glycerol kinase	CG14-I	0.9818181818181818	0.2723404255319149	3.6051136363636362	2.8651123579753733e-44
3960|gnl|N|GCF_001463165.1_U25_1|4345717|4346097|-	hypothetical protein	CG14-I	0.9636363636363636	0.6851063829787234	1.406549971767363	2.048308172099539e-9
4241|gnl|N|H49contigs_15|113801|114460|-	lgoT_2 putative L-galactonate transporter	CG14-I	0.8545454545454545	0.22127659574468084	3.861888111888112	3.4216157386972755e-37
5165|gnl|N|EuSCAPE_BE013_61|102|263|+	hokB_2 Toxin HokB	CG14-I	0.7636363636363637	0.5446808510638298	1.4019886363636365	7.072045599761165e-5
4982|gnl|N|GCA_001463475.1_50884375_135|258594|260762|+	Putative tyrosine-protein kinase in cps region	CG14-I	0.9454545454545454	0.225531914893617	4.192109777015437	1.7216865452948223e-50
2445|gnl|N|GCA_002850805.1_COL-Kpn41_27|432950|433609|+	entD Enterobactin synthase component D	CG14-I	0.9818181818181818	0.2723404255319149	3.6051136363636362	2.8651123579753733e-44
3496|gnl|N|H49contigs_10|189600|190616|+	benC Benzoate 1%2C2-dioxygenase electron transfer component	CG14-I	1	0.2765957446808511	3.6153846153846154	0
4790|gnl|N|GCF_001521895.1_NUHL24835_1|5208566|5208961|+	glpQ_2 Glycerophosphodiester phosphodiesterase%2C periplasmic	CG14-I	0.9818181818181818	0.23404255319148937	4.19504132231405	1.0465309112047206e-54
2324|gnl|N|EuSCAPE_BE026_8|203175|205673|+	vgrG1_2 Actin cross-linking toxin VgrG1	CG14-I	0.9636363636363636	0.6978723404255319	1.380820399113082	6.552510874015539e-9
4744|gnl|N|EuSCAPE_BE025_32|55682|55945|-	hypothetical protein	CG14-I	0.9272727272727272	0.7276595744680852	1.274322169059011	1.2517120672743105e-5
1897|gnl|N|EuSCAPE_PT019_3|464817|465551|+	hypothetical protein	CG14-I	0.8727272727272727	0.2127659574468085	4.101818181818182	2.6687079073785526e-42
2507|gnl|N|GCA_002967835.1_BP737_77|35480|36139|-	oatWY Polysialic acid O-acetyltransferase	CG14-I	0.8727272727272727	0.20851063829787234	4.1855287569573285	5.51328928978377e-44
4722|gnl|N|EuSCAPE_HR047_28|55271|55534|-	hypothetical protein	CG14-I	1	0.7617021276595745	1.3128491620111733	0
1271|gnl|N|EuSCAPE_HR062_2|332254|332658|+	hypothetical protein	CG14-I	0.9818181818181818	0.2723404255319149	3.6051136363636362	2.8651123579753733e-44
4882|gnl|N|EuSCAPE_SK007_37|12945|13481|-	hypothetical protein	CG14-I	0.8181818181818182	0.5829787234042553	1.4034505640345059	1.2696469380874671e-5
3982|gnl|N|EuSCAPE_RS037_16|10372|11325|-	gsiC_4 Glutathione transport system permease protein GsiC	CG14-I	1	0.2765957446808511	3.6153846153846154	0
630|gnl|N|GCA_001463475.1_50884375_14|12921|13862|+	rbsB_1 Ribose import binding protein RbsB	CG14-I	1	0.2765957446808511	3.6153846153846154	0
507|gnl|N|GCA_002239715.1_CREC003-1_33|146093|149227|-	tagE Poly(glycerol-phosphate) alpha-glucosyltransferase	CG14-I	1	0.2765957446808511	3.6153846153846154	0
5216|gnl|N|GCA_002271285.1_NU-CRE265_129|215865|216335|+	rsbW Serine-protein kinase RsbW	CG14-I	1	0.2765957446808511	3.6153846153846154	0
1154|gnl|N|GCA_000316265.2_JHCK1_47|2660|2905|+	hypothetical protein	CG14-I	0.7818181818181819	0.2	3.909090909090909	3.2502168056355525e-33
14|gnl|N|EuSCAPE_RS037_1|18441|19562|-	hypothetical protein	CG14-I	0.9272727272727272	0.22127659574468084	4.190559440559441	1.0489785202576513e-48
2066|gnl|N|GCF_001307175.1_KP617_1|2210040|2210990|+	dxs_2 1-deoxy-D-xylulose-5-phosphate synthase	CG14-I	1	0.2765957446808511	3.6153846153846154	0
2350|gnl|N|GCA_002508285.1_Kp1210_58|25996|26847|-	fliY_4 L-cystine-binding protein FliY	CG14-I	1	0.7021276595744681	1.4242424242424243	0
4960|gnl|N|EuSCAPE_DE086_35|21569|21844|-	hypothetical protein	CG14-I	0.8	0.625531914893617	1.2789115646258504	8.687712427976832e-4
2297|gnl|N|EuSCAPE_DE047_7|85614|85973|+	hypothetical protein	CG14-I	1	0.23829787234042554	4.196428571428571	0
4313|gnl|N|EuSCAPE_DE047_22|38337|38666|-	hypothetical protein	CG14-I	1	0.2765957446808511	3.6153846153846154	0
6|gnl|N|GCA_002934745.1_SKLX003155_9|3579|4061|-	hypothetical protein	CG14-I	0.9090909090909091	0.5914893617021276	1.5369522563767168	1.2050689559372749e-9
3630|gnl|N|GCA_002102665.1_Kp2948_133|785|2155|+	wcaJ UDP-glucose:undecaprenyl-phosphate glucose-1-phosphate transferase	CG14-I	0.9636363636363636	0.2297872340425532	4.193602693602694	1.8930914197937625e-52
2903|gnl|N|GCA_001709275.1_1|3208625|3209713|-	tesA Acyl-CoA thioesterase 1	CG14-I	1	0.2765957446808511	3.6153846153846154	0
3147|gnl|N|EuSCAPE_ES219_12|188456|189070|-	evgA DNA-binding transcriptional activator EvgA	CG14-I	1	0.6936170212765957	1.4417177914110428	0
2002|gnl|N|EuSCAPE_HR101_3|468104|468739|+	nreC Oxygen regulatory protein NreC	CG14-I	0.9818181818181818	0.3021276595744681	3.2496798975672214	3.3237699587835516e-39
3101|gnl|N|GCA_002776375.1_AUH_IMP216_25|20898|21170|-	hypothetical protein	CG14-I	0.8545454545454545	0.2297872340425532	3.718855218855219	3.0200969918557843e-35
4679|gnl|N|EuSCAPE_HR001_28|39342|39506|-	hypothetical protein	CG14-I	0.8909090909090909	0.7319148936170212	1.21723044397463	5.841010133449828e-4
1186|gnl|N|EuSCAPE_IE039_2|355590|356201|+	hypothetical protein	CG14-I	1	0.2765957446808511	3.6153846153846154	0
835|gnl|N|GCF_002211125.1_ASM221112_50|145121|145996|-	hypothetical protein	CG14-I	1	0.2765957446808511	3.6153846153846154	0
3973|gnl|N|GCA_002510095.1_ST-14_K118_183|180719|181900|+	yhdN_4 General stress protein 69	CG14-I	0.9818181818181818	0.2723404255319149	3.6051136363636362	2.8651123579753733e-44
2685|gnl|N|GCA_002850935.1_COL-Kpn33_21|110268|110723|+	hypothetical protein	CG14-I	1	0.2765957446808511	3.6153846153846154	0
2133|gnl|N|GCA_900492895.1_DY6636933_18|365461|366189|-	galA_2 Gallate dioxygenase	CG14-I	1	0.23829787234042554	4.196428571428571	0
1010|gnl|N|EuSCAPE_CZ010_3|216565|217695|+	lacI_1 Lactose operon repressor	CG14-I	1	0.3148936170212766	3.1756756756756754	0
2354|gnl|N|EuSCAPE_CZ010_8|206947|207261|+	hdeB_2 Acid stress chaperone HdeB	CG14-I	1	0.6936170212765957	1.4417177914110428	0
2494|gnl|N|EuSCAPE_CY006_7|315082|315357|-	hypothetical protein	CG14-I	0.8545454545454545	0.6893617021276596	1.2396184062850728	7.747249374980955e-4
4958|gnl|N|EuSCAPE_CY006_31|9659|12178|+	vgrG1_2 Actin cross-linking toxin VgrG1	CG14-I	0.9818181818181818	0.6297872340425532	1.558968058968059	1.7718543188300086e-13
4745|gnl|N|EuSCAPE_ES245_18|12219|13808|-	hsdM Type I restriction enzyme EcoKI M protein	CG14-I	0.8545454545454545	0.6893617021276596	1.2396184062850728	7.747249374980955e-4
2595|gnl|N|EuSCAPE_HU003_9|30014|30325|-	hsdS Type-1 restriction enzyme EcoKI specificity protein	CG14-I	0.8545454545454545	0.6893617021276596	1.2396184062850728	7.747249374980955e-4
141|gnl|N|EuSCAPE_IT093_1|153452|154888|-	tolC_1 Outer membrane protein TolC	CG14-I	1	0.2765957446808511	3.6153846153846154	0
525|gnl|N|EuSCAPE_IT093_1|603729|604700|+	hypothetical protein	CG14-I	1	0.2765957446808511	3.6153846153846154	0
557|gnl|N|EuSCAPE_IT093_1|640590|641483|-	gsiD_2 Glutathione transport system permease protein GsiD	CG14-I	1	0.2765957446808511	3.6153846153846154	0
1645|gnl|N|EuSCAPE_IT093_3|107790|109247|-	wzxC Lipopolysaccharide biosynthesis protein WzxC	CG14-I	0.9272727272727272	0.22127659574468084	4.190559440559441	1.0489785202576513e-48
1677|gnl|N|EuSCAPE_IT093_3|152954|153991|-	ddpB putative D%2CD-dipeptide transport system permease protein DdpB	CG14-I	1	0.3021276595744681	3.3098591549295775	0
2967|gnl|N|GCA_002853975.1_COL-Kpn118_42|83802|85022|+	prsE Type I secretion system membrane fusion protein PrsE	CG14-I	0.9818181818181818	0.2680851063829787	3.6623376623376624	4.037445664925485e-45
3521|gnl|N|GCA_900181235.1_5864858_53|318479|318619|-	yedK_2 Putative SOS response-associated peptidase YedK	CG14-I	0.9272727272727272	0.2978723404255319	3.112987012987013	1.7761549572776345e-32
368|gnl|N|EuSCAPE_DE008_1|403888|404838|+	deoR_1 Deoxyribonucleoside regulator	CG14-I	1	0.2765957446808511	3.6153846153846154	0
2507|gnl|N|EuSCAPE_FR050_3|664174|664335|-	hypothetical protein	CG14-I	0.8181818181818182	0.2297872340425532	3.560606060606061	5.097895572985347e-31
3117|gnl|N|EuSCAPE_IT093_6|313976|314797|-	hypothetical protein	CG14-I	1	0.2765957446808511	3.6153846153846154	0
3128|gnl|N|EuSCAPE_TR282_8|176913|177341|-	hypothetical protein	CG14-I	0.9636363636363636	0.2680851063829787	3.5945165945165947	4.2340007289681886e-42
1943|gnl|N|GCA_002850955.1_COL-Kpn30_132|6519|6770|+	ttuB_2 Putative tartrate transporter	CG14-I	0.8	0.2297872340425532	3.481481481481482	4.49167191802213e-29
1856|gnl|N|GCA_900493005.1_DY6636952_24|270667|271899|+	hypothetical protein	CG14-I	0.9818181818181818	0.25957446808510637	3.782414307004471	5.790173271482718e-47
3564|gnl|N|GCF_001709295.1_23_1|3886475|3886759|-	hypothetical protein	CG14-I	0.8363636363636363	0.225531914893617	3.7084048027444254	6.108698770601576e-34
335|gnl|N|EuSCAPE_DE008_1|365403|367070|+	dppA_1 Periplasmic dipeptide transport protein	CG14-I	1	0.2765957446808511	3.6153846153846154	0
1372|gnl|N|EuSCAPE_GR113_2|524716|526584|+	betC Choline-sulfatase	CG14-I	1	0.7319148936170212	1.366279069767442	0
434|gnl|N|EuSCAPE_HR101_1|483157|484896|-	hypothetical protein	CG14-I	0.9272727272727272	0.22127659574468084	4.190559440559441	1.0489785202576513e-48
466|gnl|N|EuSCAPE_HR101_1|529189|530094|-	ddpC_1 putative D%2CD-dipeptide transport system permease protein DdpC	CG14-I	1	0.3021276595744681	3.3098591549295775	0
1170|gnl|N|EuSCAPE_HR101_2|357729|358817|+	rbsC_4 Ribose import permease protein RbsC	CG14-I	0.9818181818181818	0.2723404255319149	3.6051136363636362	2.8651123579753733e-44
1202|gnl|N|EuSCAPE_HR101_2|394793|395830|-	oppF_3 Oligopeptide transport ATP-binding protein OppF	CG14-I	1	0.2765957446808511	3.6153846153846154	0
4283|gnl|N|GCA_000689275.1_SB2390_8|2699509|2700927|+	hypothetical protein	CG14-I	1	0.2765957446808511	3.6153846153846154	0
3118|gnl|N|EuSCAPE_IT093_6|314814|315437|-	hypothetical protein	CG14-I	1	0.2765957446808511	3.6153846153846154	0
1990|gnl|N|GCA_001574505.1_U41_74|8806|9579|+	oppF_3 Oligopeptide transport ATP-binding protein OppF	CG14-I	1	0.2936170212765957	3.4057971014492754	0
2086|gnl|N|GCA_001574505.1_U41_77|15253|15531|+	hypothetical protein	CG14-I	0.9636363636363636	0.2765957446808511	3.4839160839160837	1.582490384822372e-40
3643|gnl|N|GCA_002239715.1_CREC003-1_104|264|380|+	hypothetical protein	CG14-I	0.8727272727272727	0.2851063829787234	3.0610583446404336	2.7985914161668286e-28
345|gnl|N|EuSCAPE_TR282_1|376822|378090|+	amaB_1 N-carbamoyl-L-amino acid hydrolase	CG14-I	0.9818181818181818	0.2723404255319149	3.6051136363636362	2.8651123579753733e-44
748|gnl|N|EuSCAPE_IT107_2|241870|242769|-	rcnA Nickel/cobalt efflux system RcnA	CG14-I	1	0.30638297872340425	3.263888888888889	0
235|gnl|N|EuSCAPE_FR050_1|256889|257782|-	pkn1_1 Serine/threonine-protein kinase pkn1	CG14-I	0.9454545454545454	0.2851063829787234	3.3161465400271366	1.427954771555972e-36
427|gnl|N|EuSCAPE_FR050_1|457546|457695|-	hypothetical protein	CG14-I	0.8545454545454545	0.2297872340425532	3.718855218855219	3.0200969918557843e-35
555|gnl|N|EuSCAPE_FR050_1|614106|615272|-	hypothetical protein	CG14-I	0.9090909090909091	0.2170212765957447	4.188948306595365	4.82099673181751e-47
587|gnl|N|EuSCAPE_FR050_1|659325|660479|-	gci D-galactarolactone cycloisomerase	CG14-I	1	0.3021276595744681	3.3098591549295775	0
254|gnl|N|GCA_001709275.1_1|320287|320955|-	glpQ_1 Glycerophosphodiester phosphodiesterase%2C periplasmic	CG14-I	0.9636363636363636	0.2297872340425532	4.193602693602694	1.8930914197937625e-52
3154|gnl|N|GCA_001640185.1_EA_Carb_235|1622|1969|-	hypothetical protein	CG14-I	0.7636363636363637	0.5702127659574469	1.33921302578019	3.7476636724869007e-4
1841|gnl|N|GCF_003031325.1_NH25_1|1970779|1971579|+	spo0C_1 Chromosome-partitioning protein Spo0J	CG14-I	0.8909090909090909	0.32340425531914896	2.754784688995215	1.282602923819845e-25
574|gnl|N|EuSCAPE_CY006_2|136703|138016|+	hypothetical protein	CG15-IA	1	0.7106382978723405	1.4071856287425148	0
926|gnl|N|EuSCAPE_CY006_3|84384|84569|+	hypothetical protein	CG15-IA	1	0.6808510638297872	1.46875	0
1072|gnl|N|EuSCAPE_ES043_3|81077|81715|-	hypothetical protein	CG15-IA	1	0.676595744680851	1.477987421383648	0
1718|gnl|N|EuSCAPE_IE022_6|187348|188808|-	hypothetical protein	CG15-IA	1	0.0851063829787234	11.75	0
4406|gnl|N|EuSCAPE_DE020_23|51075|51401|-	hypothetical protein	CG15-IA	1	0.7106382978723405	1.4071856287425148	0
4385|gnl|N|44contigs_23|696|1952|-	intA_6 Prophage integrase IntA	CG15-IA	1	0.7148936170212766	1.3988095238095237	0
763|gnl|N|EuSCAPE_DE005_2|143317|143871|+	hypothetical protein	CG15-IA	1	0.6297872340425532	1.5878378378378377	0
3243|gnl|N|EuSCAPE_ES273_11|189919|190764|-	rbn_3 Ribonuclease BN	CG15-IA	1	0.40425531914893614	2.473684210526316	0
1266|gnl|N|EuSCAPE_HR047_5|3166|5487|-	recF_2 DNA replication and repair protein RecF	CG15-IA	1	0.6680851063829787	1.496815286624204	0
1554|gnl|N|EuSCAPE_HR047_6|13822|14109|+	hypothetical protein	CG15-IA	1	0.7148936170212766	1.3988095238095237	0
604|gnl|N|GCA_002102635.1_Kp703_10|76588|76821|-	hypothetical protein	CG15-IA	1	0.4	2.5	0
1359|gnl|N|GCA_002416705.1_ST-15_E041_111|172435|172539|-	hypothetical protein	CG15-IA	1	0.7319148936170212	1.366279069767442	0
4293|gnl|N|GCA_900085575.1_k2329_18|102278|102724|-	lacI_2 Lactose operon repressor	CG15-IA	1	0.6808510638297872	1.46875	0
653|gnl|N|EuSCAPE_BE013_2|89699|90481|-	hypothetical protein	CG15-IA	1	0.6808510638297872	1.46875	0
1434|gnl|N|EuSCAPE_HU016_4|217459|218052|-	tesA Acyl-CoA thioesterase 1	CG15-IA	1	0.723404255319149	1.3823529411764706	0
917|gnl|N|EuSCAPE_IT071_3|79098|79382|+	hypothetical protein	CG15-IA	1	0.676595744680851	1.477987421383648	0
521|gnl|N|EuSCAPE_ME001_1|583613|584548|+	rbsB_1 Ribose import binding protein RbsB	CG15-IA	1	0.7148936170212766	1.3988095238095237	0
348|gnl|N|EuSCAPE_ES150_1|392425|392904|-	hypothetical protein	CG15-IA	1	0.7148936170212766	1.3988095238095237	0
725|gnl|N|GCA_002262785.1_L111_3|472627|474054|+	wcaJ UDP-glucose:undecaprenyl-phosphate glucose-1-phosphate transferase	CG15-IA	0.8	0.059574468085106386	13.428571428571429	8.269500856634351e-18
4392|gnl|N|EuSCAPE_BE025_27|1467|2177|+	hypothetical protein	CG15-IA	1	0.6595744680851063	1.5161290322580647	0
3425|gnl|N|EuSCAPE_ES052_14|101500|101598|+	hypothetical protein	CG15-IA	1	0.7191489361702128	1.3905325443786982	0
3933|gnl|N|EuSCAPE_ES119_15|4070|4927|+	putative signaling protein	CG15-IA	1	0.7021276595744681	1.4242424242424243	0
378|gnl|N|EuSCAPE_HU016_1|425106|425951|-	hypothetical protein	CG15-IA	1	0.6978723404255319	1.4329268292682926	0
615|gnl|N|EuSCAPE_HR001_2|78224|78511|+	hypothetical protein	CG15-IA	1	0.676595744680851	1.477987421383648	0
5176|gnl|N|EuSCAPE_IT107_55|111|1427|+	intA_6 Prophage integrase IntA	CG15-IA	1	0.6851063829787234	1.4596273291925466	0
629|gnl|N|EuSCAPE_SK005_2|91024|92793|-	hypothetical protein	CG15-IA	1	0.676595744680851	1.477987421383648	0
1507|gnl|N|GCA_002186695.1_PO2673_9|1427|2947|-	glpK_1 Glycerol kinase	CG15-IA	1	0.723404255319149	1.3823529411764706	0
497|gnl|N|GCA_002854215.1_COL-Kpn94_7|16|231|-	hypothetical protein	CG15-IA	1	0.6638297872340425	1.5064102564102566	0
4118|gnl|N|EuSCAPE_HU009_16|52974|53993|+	hypothetical protein	CG15-IA	1	0.6808510638297872	1.46875	0
3490|gnl|N|EuSCAPE_IT046_14|78930|80027|-	ylaB_3 Putative cyclic-di-GMP phosphodiesterase YlaB	CG15-IA	1	0.7021276595744681	1.4242424242424243	0
1743|gnl|N|EuSCAPE_PL034_4|325650|327404|-	shlB_2 Hemolysin transporter protein ShlB	CG15-IA	1	0.7148936170212766	1.3988095238095237	0
4192|gnl|N|EuSCAPE_BE026_23|47927|48172|-	hypothetical protein	CG15-IA	1	0.6936170212765957	1.4417177914110428	0
1302|gnl|N|EuSCAPE_BE036_4|84412|85731|-	hypothetical protein	CG15-IA	1	0.6808510638297872	1.46875	0
594|gnl|N|EuSCAPE_HR047_2|282452|283102|-	hypothetical protein	CG15-IA	1	0.676595744680851	1.477987421383648	0
1586|gnl|N|GCA_002811535.1_WCHKP1931_11|250459|251328|-	rffH_1 Glucose-1-phosphate thymidylyltransferase 2	CG15-IA	0.8	0.08085106382978724	9.894736842105264	1.5170280995213047e-14
2296|gnl|N|C1694contigs_9|9330|10220|+	rfbD_1 dTDP-4-dehydrorhamnose reductase	CG15-IA	0.8	0.07234042553191489	11.058823529411766	1.3630065277340904e-15
698|gnl|N|EuSCAPE_RO032_2|77818|78192|+	hypothetical protein	CG15-IA	1	0.676595744680851	1.477987421383648	0
643|gnl|N|EuSCAPE_DE017_2|77356|77610|+	hypothetical protein	CG15-IA	1	0.676595744680851	1.477987421383648	0
803|gnl|N|EuSCAPE_DE017_2|241885|242229|-	ylaB_1 Putative cyclic-di-GMP phosphodiesterase YlaB	CG15-IA	1	0.6936170212765957	1.4417177914110428	0
1885|gnl|N|EuSCAPE_ES129_5|288476|289411|-	dxs_3 1-deoxy-D-xylulose-5-phosphate synthase	CG15-IA	1	0.723404255319149	1.3823529411764706	0
1830|gnl|N|EuSCAPE_IT391_5|287800|288423|+	entD Enterobactin synthase component D	CG15-IA	1	0.723404255319149	1.3823529411764706	0
3174|gnl|N|EuSCAPE_IT391_11|129423|130742|-	dgoT_2 D-galactonate transporter	CG15-IA	1	0.6723404255319149	1.4873417721518989	0
1805|gnl|N|EuSCAPE_PT049_5|290430|291380|+	sorC_1 Sorbitol operon regulator	CG15-IA	1	0.723404255319149	1.3823529411764706	0
1629|gnl|N|GCA_001653695.1_INSali390_13|123131|124339|-	epsJ_1 putative glycosyltransferase EpsJ	CG15-IA	1	0.0851063829787234	11.75	0
3853|gnl|N|EuSCAPE_BE013_15|325|819|+	hypothetical protein	CG15-IA	1	0.6723404255319149	1.4873417721518989	0
2354|gnl|N|EuSCAPE_CZ010_8|206947|207261|+	hdeB_2 Acid stress chaperone HdeB	CG15-IA	1	0.6936170212765957	1.4417177914110428	0
1581|gnl|N|EuSCAPE_ES039_6|92722|96228|-	helY putative helicase HelY	CG15-IA	1	0.6808510638297872	1.46875	0
716|gnl|N|EuSCAPE_PT011_2|295193|295879|+	putative ABC transporter ATP-binding protein	CG15-IA	1	0.723404255319149	1.3823529411764706	0
3754|gnl|N|EuSCAPE_MT012_23|27611|27865|+	hypothetical protein	CG15-IA	1	0.7148936170212766	1.3988095238095237	0
1314|gnl|N|GCA_900493005.1_DY6636952_23|738172|738717|+	hypothetical protein	CG15-IA	1	0.7361702127659574	1.3583815028901736	0
4895|gnl|N|GCA_002102665.1_Kp2948_185|58|462|-	hypothetical protein	CG15-IA	1	0.676595744680851	1.477987421383648	0
2196|gnl|N|EuSCAPE_HU014_8|71086|72195|-	rffG_1 dTDP-glucose 4%2C6-dehydratase 2	CG15-IA	0.8	0.07234042553191489	11.058823529411766	1.3630065277340904e-15
4425|gnl|N|EuSCAPE_HU014_21|102835|102978|-	hypothetical protein	CG15-IA	1	0.6723404255319149	1.4873417721518989	0
3122|gnl|N|EuSCAPE_PL041_13|89935|91041|-	hypothetical protein	CG15-IA	1	0.676595744680851	1.477987421383648	0
2162|gnl|N|EuSCAPE_RO064_8|93111|93290|-	hypothetical protein	CG15-IA	1	0.723404255319149	1.3823529411764706	0
2675|gnl|N|EuSCAPE_TR228_10|17101|17478|+	hypothetical protein	CG15-IA	1	0.08936170212765958	11.19047619047619	0
724|gnl|N|GCA_002262785.1_L111_3|470355|472517|+	Putative tyrosine-protein kinase in cps region	CG15-IA	0.8	0.05531914893617021	14.461538461538463	5.964855201195573e-19
1400|gnl|N|GCA_002264165.1_TRKP1_9|388030|389355|-	dld_1 D-lactate dehydrogenase	CG15-IA	0.8	0.05531914893617021	14.461538461538463	5.964855201195573e-19
1021|gnl|N|EuSCAPE_AT029_4|25726|26010|-	hypothetical protein	CG15-IA	1	0.7106382978723405	1.4071856287425148	0
1245|gnl|N|EuSCAPE_AT029_4|257317|257787|-	hypothetical protein	CG15-IA	1	0.6723404255319149	1.4873417721518989	0
1533|gnl|N|EuSCAPE_AT029_5|245804|246142|+	hypothetical protein	CG15-IA	1	0.723404255319149	1.3823529411764706	0
1372|gnl|N|EuSCAPE_GR113_2|524716|526584|+	betC Choline-sulfatase	CG15-IA	1	0.7319148936170212	1.366279069767442	0
2748|gnl|N|EuSCAPE_GR113_6|5201|6463|+	galA Gallate dioxygenase	CG15-IA	1	0.7617021276595745	1.3128491620111733	0
1008|gnl|N|EuSCAPE_IT299_4|2291|2497|+	hypothetical protein	CG15-IA	1	0.7148936170212766	1.3988095238095237	0
853|gnl|N|GCA_002866645.1_AUH-KIMP158_4|191726|191836|+	hypothetical protein	CG15-IA	1	0.41702127659574467	2.3979591836734695	0
3776|gnl|N|EuSCAPE_CY006_14|27808|28284|+	hypothetical protein	CG15-IA	1	0.6978723404255319	1.4329268292682926	0
498|gnl|N|EuSCAPE_BE075_1|556152|556277|+	hypothetical protein	CG15-IA	1	0.723404255319149	1.3823529411764706	0
3186|gnl|N|EuSCAPE_BE075_11|191840|192412|+	hypothetical protein	CG15-IA	0.9333333333333333	0.41702127659574467	2.238095238095238	4.370184517431797e-6
2848|gnl|N|EuSCAPE_IT089_9|169174|170190|+	benC Benzoate 1%2C2-dioxygenase electron transfer component	CG15-IA	1	0.7191489361702128	1.3905325443786982	0
1842|gnl|N|GCA_002264425.1_K4311_28|463078|463965|+	hypothetical protein	CG15-IA	0.8	0.05531914893617021	14.461538461538463	5.964855201195573e-19
332|gnl|N|EuSCAPE_MT012_2|12380|13156|-	hypothetical protein	CG15-IA	0.8	0.05531914893617021	14.461538461538463	5.964855201195573e-19
1847|gnl|N|GCA_002264425.1_K4311_28|468421|470454|+	hypothetical protein	CG15-IA	0.8	0.05531914893617021	14.461538461538463	5.964855201195573e-19
4466|gnl|N|EuSCAPE_BE075_22|65100|65726|-	lacI_3 Lactose operon repressor	CG15-IA	1	0.6808510638297872	1.46875	0
4498|gnl|N|EuSCAPE_BE075_23|16539|17021|-	rsbW Serine-protein kinase RsbW	CG15-IA	1	0.7191489361702128	1.3905325443786982	0
4658|gnl|N|EuSCAPE_BE075_26|7061|8263|+	yxeP_6 putative hydrolase YxeP	CG15-IA	1	0.7021276595744681	1.4242424242424243	0
63|gnl|N|EuSCAPE_BE076_1|76641|77027|+	hypothetical protein	CG15-IA	1	0.6382978723404256	1.5666666666666667	0
1859|gnl|N|EuSCAPE_DE017_5|266121|266363|+	hypothetical protein	CG15-IA	1	0.723404255319149	1.3823529411764706	0
5346|gnl|N|EuSCAPE_RO064_162|14|523|+	rfbC dTDP-4-dehydrorhamnose 3%2C5-epimerase	CG15-IA	0.8	0.07659574468085106	10.444444444444445	4.8384957630342415e-15
257|gnl|N|EuSCAPE_ES052_1|285291|286361|+	glpQ_1 Glycerophosphodiester phosphodiesterase%2C periplasmic	CG15-IA	1	0.7617021276595745	1.3128491620111733	0
2191|gnl|N|GCA_002941095.1_YH17175_38|23568|24548|-	ykoT putative glycosyltransferase YkoT	CG15-IA	1	0.0851063829787234	11.75	0
1401|gnl|N|GCA_002264165.1_TRKP1_9|389352|389774|-	dld_2 D-lactate dehydrogenase	CG15-IA	0.8	0.05531914893617021	14.461538461538463	5.964855201195573e-19
5311|gnl|N|EuSCAPE_BE076_63|1718|2230|-	lpfA_2 putative major fimbrial subunit LpfA	CG15-IIA	0.9577464788732394	0.6808510638297872	1.4066901408450703	7.881915689430981e-12
574|gnl|N|EuSCAPE_CY006_2|136703|138016|+	hypothetical protein	CG15-IIA	0.971830985915493	0.7106382978723405	1.3675465969469511	1.2172035649288764e-11
926|gnl|N|EuSCAPE_CY006_3|84384|84569|+	hypothetical protein	CG15-IIA	0.8732394366197183	0.6808510638297872	1.2825704225352113	6.4599251070618295e-6
1246|gnl|N|EuSCAPE_CY006_3|430534|430827|-	hypothetical protein	CG15-IIA	0.8169014084507042	0.6425531914893617	1.271336629045798	9.182294861374665e-5
1072|gnl|N|EuSCAPE_ES043_3|81077|81715|-	hypothetical protein	CG15-IIA	0.8591549295774648	0.676595744680851	1.2698201789352468	2.1784803455389615e-5
3989|gnl|N|EuSCAPE_FR002_17|12969|14816|-	hypothetical protein	CG15-IIA	0.8450704225352113	0.6510638297872341	1.2979839823253243	1.0808310512140454e-5
5090|gnl|N|EuSCAPE_RO070_45|550|1050|-	hypothetical protein	CG15-IIA	0.8028169014084507	0.6297872340425532	1.274743052912067	1.2279584777105898e-4
3830|gnl|N|EuSCAPE_DE020_17|18527|20404|+	uvrD1 ATP-dependent DNA helicase UvrD1	CG15-IIA	0.8732394366197183	0.6297872340425532	1.386562618956985	4.0732377547185324e-8
4406|gnl|N|EuSCAPE_DE020_23|51075|51401|-	hypothetical protein	CG15-IIA	0.971830985915493	0.7106382978723405	1.3675465969469511	1.2172035649288764e-11
3649|gnl|N|44contigs_15|130490|131062|+	hypothetical protein	CG15-IIA	0.8591549295774648	0.6468085106382979	1.3282987398072645	1.4416902718848973e-6
4385|gnl|N|44contigs_23|696|1952|-	intA_6 Prophage integrase IntA	CG15-IIA	0.971830985915493	0.7148936170212766	1.3594064386317908	2.050841280098796e-11
3243|gnl|N|EuSCAPE_ES273_11|189919|190764|-	rbn_3 Ribonuclease BN	CG15-IIA	0.8309859154929577	0.40425531914893614	2.055596738324685	1.183963008385564e-19
1266|gnl|N|EuSCAPE_HR047_5|3166|5487|-	recF_2 DNA replication and repair protein RecF	CG15-IIA	0.9577464788732394	0.6680851063829787	1.4335695702879698	1.5481503181388428e-12
1554|gnl|N|EuSCAPE_HR047_6|13822|14109|+	hypothetical protein	CG15-IIA	0.9859154929577465	0.7148936170212766	1.3791079812206573	4.19919666310947e-13
3794|gnl|N|EuSCAPE_HR047_16|140260|140880|-	hypothetical protein	CG15-IIA	0.8591549295774648	0.6510638297872341	1.319617048697413	2.1644438692237846e-6
3432|gnl|N|EuSCAPE_RO049_13|116445|119600|-	flu Antigen 43	CG15-IIA	0.8732394366197183	0.6553191489361702	1.3325406987378818	5.7442747064244545e-07
3527|gnl|N|GCA_001031325.1_CHS112_1|3839220|3840992|-	fimD_5 Outer membrane usher protein FimD	CG15-IIA	0.8591549295774648	0.6680851063829787	1.2859962321700906	1.0350077586480009e-5
604|gnl|N|GCA_002102635.1_Kp703_10|76588|76821|-	hypothetical protein	CG15-IIA	0.8169014084507042	0.4	2.0422535211267605	8.83147829524366e-19
1359|gnl|N|GCA_002416705.1_ST-15_E041_111|172435|172539|-	hypothetical protein	CG15-IIA	1	0.7319148936170212	1.366279069767442	0
4293|gnl|N|GCA_900085575.1_k2329_18|102278|102724|-	lacI_2 Lactose operon repressor	CG15-IIA	0.8591549295774648	0.6808510638297872	1.2618838028169015	3.147696323147811e-5
653|gnl|N|EuSCAPE_BE013_2|89699|90481|-	hypothetical protein	CG15-IIA	0.8732394366197183	0.6808510638297872	1.2825704225352113	6.4599251070618295e-6
3490|gnl|N|C1699contigs_14|114166|114507|-	ykfI Toxin YkfI	CG15-IIA	0.8732394366197183	0.6638297872340425	1.3154568436258578	1.3184666668007472e-6
3522|gnl|N|C1699contigs_14|149265|149792|-	sfaG_2 S-fimbrial protein subunit SfaG	CG15-IIA	0.9436619718309859	0.6978723404255319	1.3521985571968396	1.0813396537616012e-09
1434|gnl|N|EuSCAPE_HU016_4|217459|218052|-	tesA Acyl-CoA thioesterase 1	CG15-IIA	1	0.723404255319149	1.3823529411764706	0
917|gnl|N|EuSCAPE_IT071_3|79098|79382|+	hypothetical protein	CG15-IIA	0.8591549295774648	0.676595744680851	1.2698201789352468	2.1784803455389615e-5
521|gnl|N|EuSCAPE_ME001_1|583613|584548|+	rbsB_1 Ribose import binding protein RbsB	CG15-IIA	0.971830985915493	0.7148936170212766	1.3594064386317908	2.050841280098796e-11
5002|gnl|N|EuSCAPE_PT041_35|7376|7534|-	hypothetical protein	CG15-IIA	0.8591549295774648	0.6680851063829787	1.2859962321700906	1.0350077586480009e-5
104|gnl|N|EuSCAPE_BE025_1|118202|118999|-	fabG_3 3-oxoacyl-[acyl-carrier-protein] reductase FabG	CG15-IIA	0.9436619718309859	0.6553191489361702	1.4400036583135176	6.196999251251105e-12
348|gnl|N|EuSCAPE_ES150_1|392425|392904|-	hypothetical protein	CG15-IIA	0.971830985915493	0.7148936170212766	1.3594064386317908	2.050841280098796e-11
3368|gnl|N|EuSCAPE_BE025_16|18009|18326|+	yfjZ Putative antitoxin YfjZ	CG15-IIA	0.8732394366197183	0.6638297872340425	1.3154568436258578	1.3184666668007472e-6
3592|gnl|N|EuSCAPE_BE025_18|794|2125|-	hypothetical protein	CG15-IIA	0.9014084507042254	0.625531914893617	1.4410271150713807	3.4946106447833807e-10
5096|gnl|N|EuSCAPE_BE025_46|6188|6835|-	hypothetical protein	CG15-IIA	0.8591549295774648	0.6510638297872341	1.319617048697413	2.1644438692237846e-6
5128|gnl|N|EuSCAPE_BE025_51|956|1603|+	hypothetical protein	CG15-IIA	0.9295774647887324	0.6723404255319149	1.3825993938313426	7.295466185757803e-10
3801|gnl|N|EuSCAPE_ME007_18|9234|10640|+	hypothetical protein	CG15-IIA	0.8309859154929577	0.6468085106382979	1.284747961452928	3.2970104508277504e-5
677|gnl|N|GCA_002153275.1_MGH171_1|729204|730766|-	rbsA_1 Ribose import ATP-binding protein RbsA	CG15-IIA	0.9436619718309859	0.6808510638297872	1.3860035211267605	1.4583688266578385e-10
2396|gnl|N|GCF_003031325.1_NH25_1|2586328|2587488|+	rbsC_5 Ribose import permease protein RbsC	CG15-IIA	0.9577464788732394	0.6808510638297872	1.4066901408450703	7.881915689430981e-12
3254|gnl|N|EuSCAPE_BE036_13|19028|20635|-	putative type I restriction enzymeP M protein	CG15-IIA	0.8591549295774648	0.6468085106382979	1.3282987398072645	1.4416902718848973e-6
3425|gnl|N|EuSCAPE_ES052_14|101500|101598|+	hypothetical protein	CG15-IIA	1	0.7191489361702128	1.3905325443786982	0
3933|gnl|N|EuSCAPE_ES119_15|4070|4927|+	putative signaling protein	CG15-IIA	0.9577464788732394	0.7021276595744681	1.3640631668800682	1.074376888464559e-10
4765|gnl|N|EuSCAPE_ES119_26|38375|39160|-	fabG_11 3-oxoacyl-[acyl-carrier-protein] reductase	CG15-IIA	0.9577464788732394	0.6851063829787234	1.3979529350013122	1.3412130994697334e-11
4138|gnl|N|EuSCAPE_HU015_15|29347|30210|+	era_1 GTPase Era	CG15-IIA	0.8732394366197183	0.6595744680851063	1.323943661971831	8.730290311336866e-7
378|gnl|N|EuSCAPE_HU016_1|425106|425951|-	hypothetical protein	CG15-IIA	0.9577464788732394	0.6978723404255319	1.3723806252147028	6.435421695833285e-11
2838|gnl|N|C1694contigs_11|197760|198560|+	fimD_2 Outer membrane usher protein FimD	CG15-IIA	0.8591549295774648	0.6425531914893617	1.3370954202033392	9.571730036548066e-7
615|gnl|N|EuSCAPE_HR001_2|78224|78511|+	hypothetical protein	CG15-IIA	0.8591549295774648	0.676595744680851	1.2698201789352468	2.1784803455389615e-5
1959|gnl|N|EuSCAPE_HR001_6|228381|228488|-	hypothetical protein	CG15-IIA	0.8309859154929577	0.6723404255319149	1.2359600641825639	2.5460581119299166e-4
5176|gnl|N|EuSCAPE_IT107_55|111|1427|+	intA_6 Prophage integrase IntA	CG15-IIA	0.8591549295774648	0.6851063829787234	1.2540460152217654	4.474675585934624e-5
629|gnl|N|EuSCAPE_SK005_2|91024|92793|-	hypothetical protein	CG15-IIA	0.8732394366197183	0.676595744680851	1.2906369031800868	4.3851655607903905e-06
1507|gnl|N|GCA_002186695.1_PO2673_9|1427|2947|-	glpK_1 Glycerol kinase	CG15-IIA	0.9859154929577465	0.723404255319149	1.3628831814415907	1.236470285073301e-12
1042|gnl|N|GCA_002249165.1_KPPUTH05_6|142930|143931|-	hypothetical protein	CG15-IIA	0.8450704225352113	0.6425531914893617	1.3151758231508255	5.011881004411904e-6
497|gnl|N|GCA_002854215.1_COL-Kpn94_7|16|231|-	hypothetical protein	CG15-IIA	0.8309859154929577	0.6638297872340425	1.2518057060310581	1.3154626615221845e-4
4118|gnl|N|EuSCAPE_HU009_16|52974|53993|+	hypothetical protein	CG15-IIA	0.8732394366197183	0.6808510638297872	1.2825704225352113	6.4599251070618295e-6
3490|gnl|N|EuSCAPE_IT046_14|78930|80027|-	ylaB_3 Putative cyclic-di-GMP phosphodiesterase YlaB	CG15-IIA	0.9295774647887324	0.7021276595744681	1.323943661971831	2.0934988889703514e-8
1743|gnl|N|EuSCAPE_PL034_4|325650|327404|-	shlB_2 Hemolysin transporter protein ShlB	CG15-IIA	0.9859154929577465	0.7148936170212766	1.3791079812206573	4.19919666310947e-13
2350|gnl|N|GCA_002508285.1_Kp1210_58|25996|26847|-	fliY_4 L-cystine-binding protein FliY	CG15-IIA	0.9577464788732394	0.7021276595744681	1.3640631668800682	1.074376888464559e-10
4192|gnl|N|EuSCAPE_BE026_23|47927|48172|-	hypothetical protein	CG15-IIA	0.9436619718309859	0.6936170212765957	1.3604942538667588	6.602382391919458e-10
5056|gnl|N|EuSCAPE_BE026_44|3272|3955|+	hypothetical protein	CG15-IIA	0.8732394366197183	0.6553191489361702	1.3325406987378818	5.7442747064244545e-07
5216|gnl|N|EuSCAPE_BE026_52|6851|7606|-	hypothetical protein	CG15-IIA	0.8591549295774648	0.6553191489361702	1.3110481068227549	3.2309257638208463e-6
1302|gnl|N|EuSCAPE_BE036_4|84412|85731|-	hypothetical protein	CG15-IIA	0.8732394366197183	0.6808510638297872	1.2825704225352113	6.4599251070618295e-6
4000|gnl|N|EuSCAPE_DE086_16|133945|136860|+	hsdR Type-1 restriction enzyme R protein	CG15-IIA	0.8450704225352113	0.6510638297872341	1.2979839823253243	1.0808310512140454e-5
4960|gnl|N|EuSCAPE_DE086_35|21569|21844|-	hypothetical protein	CG15-IIA	0.7887323943661971	0.625531914893617	1.260898725687458	3.061228410216911e-4
594|gnl|N|EuSCAPE_HR047_2|282452|283102|-	hypothetical protein	CG15-IIA	0.8591549295774648	0.676595744680851	1.2698201789352468	2.1784803455389615e-5
3807|gnl|N|EuSCAPE_BE076_19|32362|33195|+	hypothetical protein	CG15-IIA	0.8732394366197183	0.6595744680851063	1.323943661971831	8.730290311336866e-7
4310|gnl|N|EuSCAPE_HU009_17|123570|123914|-	hypothetical protein	CG15-IIA	0.8732394366197183	0.6510638297872341	1.3412501150695018	3.7540990172665205e-7
698|gnl|N|EuSCAPE_RO032_2|77818|78192|+	hypothetical protein	CG15-IIA	0.8591549295774648	0.676595744680851	1.2698201789352468	2.1784803455389615e-5
427|gnl|N|GCA_002850955.1_COL-Kpn30_53|8005|8241|+	hypothetical protein	CG15-IIA	0.8732394366197183	0.6638297872340425	1.3154568436258578	1.3184666668007472e-6
3147|gnl|N|EuSCAPE_ES219_12|188456|189070|-	evgA DNA-binding transcriptional activator EvgA	CG15-IIA	0.8591549295774648	0.6936170212765957	1.2386589475503327	9.036577238376088e-5
3947|gnl|N|EuSCAPE_ES219_18|122390|123142|-	hypothetical protein	CG15-IIA	0.7746478873239436	0.3659574468085106	2.1167703897805437	2.755499729809087e-18
5378|gnl|N|EuSCAPE_TR200_62|2760|3374|-	vbhT Adenosine monophosphate-protein transferase VbhT	CG15-IIA	0.8591549295774648	0.6680851063829787	1.2859962321700906	1.0350077586480009e-5
643|gnl|N|EuSCAPE_DE017_2|77356|77610|+	hypothetical protein	CG15-IIA	0.8591549295774648	0.676595744680851	1.2698201789352468	2.1784803455389615e-5
803|gnl|N|EuSCAPE_DE017_2|241885|242229|-	ylaB_1 Putative cyclic-di-GMP phosphodiesterase YlaB	CG15-IIA	0.9154929577464789	0.6936170212765957	1.3198824850946167	7.911124443065791e-8
1885|gnl|N|EuSCAPE_ES129_5|288476|289411|-	dxs_3 1-deoxy-D-xylulose-5-phosphate synthase	CG15-IIA	0.9859154929577465	0.723404255319149	1.3628831814415907	1.236470285073301e-12
3965|gnl|N|EuSCAPE_ES129_16|3015|3941|+	sfaH_2 S-fimbrial protein subunit SfaH	CG15-IIA	0.9014084507042254	0.6851063829787234	1.3157204094129997	2.5917721710744654e-7
3175|gnl|N|EuSCAPE_HR001_13|36661|36888|+	hypothetical protein	CG15-IIA	0.8732394366197183	0.6680851063829787	1.3070781376155018	1.9758358997578515e-6
1830|gnl|N|EuSCAPE_IT391_5|287800|288423|+	entD Enterobactin synthase component D	CG15-IIA	0.9859154929577465	0.723404255319149	1.3628831814415907	1.236470285073301e-12
3174|gnl|N|EuSCAPE_IT391_11|129423|130742|-	dgoT_2 D-galactonate transporter	CG15-IIA	0.9577464788732394	0.6723404255319149	1.424496345159565	2.6760646342448626e-12
1805|gnl|N|EuSCAPE_PT049_5|290430|291380|+	sorC_1 Sorbitol operon regulator	CG15-IIA	0.9859154929577465	0.723404255319149	1.3628831814415907	1.236470285073301e-12
1057|gnl|N|EuSCAPE_RO100_4|129063|130301|-	hypothetical protein	CG15-IIA	0.8873239436619719	0.6382978723404256	1.3901408450704225	1.375298807349308e-8
3795|gnl|N|EuSCAPE_TR228_16|127849|130164|-	recF_3 DNA replication and repair protein RecF	CG15-IIA	0.8591549295774648	0.6468085106382979	1.3282987398072645	1.4416902718848973e-6
3853|gnl|N|EuSCAPE_BE013_15|325|819|+	hypothetical protein	CG15-IIA	0.9577464788732394	0.6723404255319149	1.424496345159565	2.6760646342448626e-12
2354|gnl|N|EuSCAPE_CZ010_8|206947|207261|+	hdeB_2 Acid stress chaperone HdeB	CG15-IIA	0.8591549295774648	0.6936170212765957	1.2386589475503327	9.036577238376088e-5
1581|gnl|N|EuSCAPE_ES039_6|92722|96228|-	helY putative helicase HelY	CG15-IIA	0.8732394366197183	0.6808510638297872	1.2825704225352113	6.4599251070618295e-6
716|gnl|N|EuSCAPE_PT011_2|295193|295879|+	putative ABC transporter ATP-binding protein	CG15-IIA	1	0.723404255319149	1.3823529411764706	0
3902|gnl|N|EuSCAPE_CY006_14|158328|159155|-	hypothetical protein	CG15-IIA	0.8732394366197183	0.6638297872340425	1.3154568436258578	1.3184666668007472e-6
1952|gnl|N|EuSCAPE_DE086_6|269324|269677|-	hypothetical protein	CG15-IIA	1	0.7148936170212766	1.3988095238095237	0
3754|gnl|N|EuSCAPE_MT012_23|27611|27865|+	hypothetical protein	CG15-IIA	0.9859154929577465	0.7148936170212766	1.3791079812206573	4.19919666310947e-13
4042|gnl|N|EuSCAPE_MT012_27|26286|27212|-	hypothetical protein	CG15-IIA	0.8732394366197183	0.6595744680851063	1.323943661971831	8.730290311336866e-7
1314|gnl|N|GCA_900493005.1_DY6636952_23|738172|738717|+	hypothetical protein	CG15-IIA	1	0.7361702127659574	1.3583815028901736	0
4895|gnl|N|GCA_002102665.1_Kp2948_185|58|462|-	hypothetical protein	CG15-IIA	0.8591549295774648	0.676595744680851	1.2698201789352468	2.1784803455389615e-5
3337|gnl|N|EuSCAPE_HU014_14|8874|9110|+	hypothetical protein	CG15-IIA	0.8450704225352113	0.6638297872340425	1.2730227518959913	3.275979403049588e-5
4425|gnl|N|EuSCAPE_HU014_21|102835|102978|-	hypothetical protein	CG15-IIA	0.8450704225352113	0.6723404255319149	1.256908539846675	6.630938724795865e-5
3122|gnl|N|EuSCAPE_PL041_13|89935|91041|-	hypothetical protein	CG15-IIA	0.8591549295774648	0.676595744680851	1.2698201789352468	2.1784803455389615e-5
4878|gnl|N|EuSCAPE_PT088_29|17826|19028|-	hypothetical protein	CG15-IIA	0.8309859154929577	0.6212765957446809	1.3375458228825006	3.399443443411919e-6
2162|gnl|N|EuSCAPE_RO064_8|93111|93290|-	hypothetical protein	CG15-IIA	1	0.723404255319149	1.3823529411764706	0
3813|gnl|N|EuSCAPE_ES133_16|2494|2997|+	sfaS_1 S-fimbrial adhesin protein SfaS	CG15-IIA	0.9436619718309859	0.6936170212765957	1.3604942538667588	6.602382391919458e-10
1021|gnl|N|EuSCAPE_AT029_4|25726|26010|-	hypothetical protein	CG15-IIA	0.9577464788732394	0.7106382978723405	1.347727081049169	2.9559464416336406e-10
1245|gnl|N|EuSCAPE_AT029_4|257317|257787|-	hypothetical protein	CG15-IIA	0.8591549295774648	0.6723404255319149	1.2778570155107862	1.5052024351707815e-5
1533|gnl|N|EuSCAPE_AT029_5|245804|246142|+	hypothetical protein	CG15-IIA	1	0.723404255319149	1.3823529411764706	0
1757|gnl|N|EuSCAPE_ES119_4|314468|315085|-	hypothetical protein	CG15-IIA	0.9859154929577465	0.7106382978723405	1.387366112844733	2.427290280094025e-13
1372|gnl|N|EuSCAPE_GR113_2|524716|526584|+	betC Choline-sulfatase	CG15-IIA	1	0.7319148936170212	1.366279069767442	0
2748|gnl|N|EuSCAPE_GR113_6|5201|6463|+	galA Gallate dioxygenase	CG15-IIA	1	0.7617021276595745	1.3128491620111733	0
3632|gnl|N|EuSCAPE_HR072_13|177028|177456|-	hypothetical protein	CG15-IIA	0.9436619718309859	0.676595744680851	1.3947205244042873	8.731472831012592e-11
1008|gnl|N|EuSCAPE_IT299_4|2291|2497|+	hypothetical protein	CG15-IIA	0.971830985915493	0.7148936170212766	1.3594064386317908	2.050841280098796e-11
114|gnl|N|EuSCAPE_RO064_1|128877|129563|-	hypothetical protein	CG15-IIA	0.9295774647887324	0.6638297872340425	1.4003250270855905	2.671731382501132e-10
853|gnl|N|GCA_002866645.1_AUH-KIMP158_4|191726|191836|+	hypothetical protein	CG15-IIA	0.8591549295774648	0.41702127659574467	2.0602184535786146	4.158826692327323e-21
3776|gnl|N|EuSCAPE_CY006_14|27808|28284|+	hypothetical protein	CG15-IIA	0.8873239436619719	0.6978723404255319	1.2714702851253865	5.6562184129237305e-6
498|gnl|N|EuSCAPE_BE075_1|556152|556277|+	hypothetical protein	CG15-IIA	1	0.723404255319149	1.3823529411764706	0
3186|gnl|N|EuSCAPE_BE075_11|191840|192412|+	hypothetical protein	CG15-IIA	0.8591549295774648	0.41702127659574467	2.0602184535786146	4.158826692327323e-21
2848|gnl|N|EuSCAPE_IT089_9|169174|170190|+	benC Benzoate 1%2C2-dioxygenase electron transfer component	CG15-IIA	0.9859154929577465	0.7191489361702128	1.3709475789649137	7.21962723611441e-13
837|gnl|N|EuSCAPE_IT399_3|871|1563|+	hypothetical protein	CG15-IIA	0.7605633802816901	0.6	1.267605633802817	4.783792282856256e-4
1250|gnl|N|EuSCAPE_TR200_4|65572|66972|+	xerC_1 Tyrosine recombinase XerC	CG15-IIA	0.8732394366197183	0.6553191489361702	1.3325406987378818	5.7442747064244545e-07
4498|gnl|N|GCA_002249165.1_KPPUTH05_56|104211|105110|-	rcnA Nickel/cobalt efflux system RcnA	CG15-IIA	0.9577464788732394	0.6851063829787234	1.3979529350013122	1.3412130994697334e-11
4050|gnl|N|EuSCAPE_BE075_17|119668|120351|-	hypothetical protein	CG15-IIA	0.8732394366197183	0.6595744680851063	1.323943661971831	8.730290311336866e-7
4466|gnl|N|EuSCAPE_BE075_22|65100|65726|-	lacI_3 Lactose operon repressor	CG15-IIA	0.8591549295774648	0.6808510638297872	1.2618838028169015	3.147696323147811e-5
4498|gnl|N|EuSCAPE_BE075_23|16539|17021|-	rsbW Serine-protein kinase RsbW	CG15-IIA	1	0.7191489361702128	1.3905325443786982	0
4658|gnl|N|EuSCAPE_BE075_26|7061|8263|+	yxeP_6 putative hydrolase YxeP	CG15-IIA	0.971830985915493	0.7021276595744681	1.384122919334187	4.214348210227439e-12
1859|gnl|N|EuSCAPE_DE017_5|266121|266363|+	hypothetical protein	CG15-IIA	1	0.723404255319149	1.3823529411764706	0
257|gnl|N|EuSCAPE_ES052_1|285291|286361|+	glpQ_1 Glycerophosphodiester phosphodiesterase%2C periplasmic	CG15-IIA	1	0.7617021276595745	1.3128491620111733	0
3521|gnl|N|44contigs_14|142267|143259|-	mfpsA Mannosylfructose-phosphate synthase	CG15-IIA	0.9436619718309859	0.2936170212765957	3.2139212084098796	7.184679287490403e-54
4609|gnl|N|EuSCAPE_RO100_32|997|2010|+	hypothetical protein	CG15-IIA	0.8028169014084507	0.251063829787234	3.1976605395082363	1.298493468817118e-40
2537|gnl|N|EuSCAPE_ME001_8|148010|149167|+	pimB GDP-mannose-dependent monoacylated alpha-(1-6)-phosphatidylinositol monomannoside mannosyltransferase	CG15-IIA	0.9154929577464789	0.2851063829787234	3.211057389110784	9.777048781731968e-51
2024|gnl|N|EuSCAPE_BE025_8|71003|72007|-	hypothetical protein	CG15-IIA	0.8591549295774648	0.2680851063829787	3.204784261122289	2.5660317303258848e-45
4834|gnl|N|EuSCAPE_IT046_30|11028|12425|+	wcaJ UDP-glucose:undecaprenyl-phosphate glucose-1-phosphate transferase	CG15-IIA	0.9014084507042254	0.28085106382978725	3.209560392658984	2.709895340356528e-49
2015|gnl|N|EuSCAPE_IT023_6|153517|154950|+	tuaB Teichuronic acid biosynthesis protein TuaB	CG15-IIA	0.9154929577464789	0.2851063829787234	3.211057389110784	9.777048781731968e-51
2557|gnl|N|GCA_001034365.1_UCI96_1|2761962|2764121|-	Putative tyrosine-protein kinase in cps region	CG15-IIA	0.9154929577464789	0.2851063829787234	3.211057389110784	9.777048781731968e-51
36|gnl|N|GCA_002851015.1_COL-Kpn27_1|43484|44629|-	hypothetical protein	CG15-IIA	0.9014084507042254	0.28085106382978725	3.209560392658984	2.709895340356528e-49
1934|gnl|N|GCA_001597095.1_KPOII-1_19|82504|83736|-	hypothetical protein	CG15-IIA	0.9014084507042254	0.28085106382978725	3.209560392658984	2.709895340356528e-49
5311|gnl|N|EuSCAPE_BE076_63|1718|2230|-	lpfA_2 putative major fimbrial subunit LpfA	CG15-IIB	0.9833333333333333	0.6808510638297872	1.4442708333333334	2.685056045938234e-12
926|gnl|N|EuSCAPE_CY006_3|84384|84569|+	hypothetical protein	CG15-IIB	0.9666666666666667	0.6808510638297872	1.4197916666666668	1.1920653043686838e-10
1246|gnl|N|EuSCAPE_CY006_3|430534|430827|-	hypothetical protein	CG15-IIB	0.95	0.6425531914893617	1.478476821192053	5.011606059288664e-11
1072|gnl|N|EuSCAPE_ES043_3|81077|81715|-	hypothetical protein	CG15-IIB	0.9666666666666667	0.676595744680851	1.428721174004193	7.663429227854385e-11
3989|gnl|N|EuSCAPE_FR002_17|12969|14816|-	hypothetical protein	CG15-IIB	0.9833333333333333	0.6510638297872341	1.5103485838779955	9.337866072060085e-14
5090|gnl|N|EuSCAPE_RO070_45|550|1050|-	hypothetical protein	CG15-IIB	0.9833333333333333	0.6297872340425532	1.5613738738738738	7.489835039312163e-15
3830|gnl|N|EuSCAPE_DE020_17|18527|20404|+	uvrD1 ATP-dependent DNA helicase UvrD1	CG15-IIB	0.95	0.6297872340425532	1.5084459459459458	1.2452185452323597e-11
4406|gnl|N|EuSCAPE_DE020_23|51075|51401|-	hypothetical protein	CG15-IIB	0.9833333333333333	0.7106382978723405	1.3837325349301397	6.414025286000377e-11
3649|gnl|N|44contigs_15|130490|131062|+	hypothetical protein	CG15-IIB	0.9833333333333333	0.6468085106382979	1.5202850877192982	5.690700556061627e-14
4385|gnl|N|44contigs_23|696|1952|-	intA_6 Prophage integrase IntA	CG15-IIB	0.9833333333333333	0.7148936170212766	1.3754960317460316	9.907531058441924e-11
1554|gnl|N|EuSCAPE_HR047_6|13822|14109|+	hypothetical protein	CG15-IIB	0.9833333333333333	0.7148936170212766	1.3754960317460316	9.907531058441924e-11
3794|gnl|N|EuSCAPE_HR047_16|140260|140880|-	hypothetical protein	CG15-IIB	1	0.6510638297872341	1.5359477124183005	0
3432|gnl|N|EuSCAPE_RO049_13|116445|119600|-	flu Antigen 43	CG15-IIB	0.9833333333333333	0.6553191489361702	1.5005411255411256	1.5242920912673041e-13
3527|gnl|N|GCA_001031325.1_CHS112_1|3839220|3840992|-	fimD_5 Outer membrane usher protein FimD	CG15-IIB	0.9833333333333333	0.6680851063829787	1.4718683651804672	6.500927972301874e-13
5035|gnl|N|GCF_001709295.1_23_4|24621|24743|+	hypothetical protein	CG15-IIB	0.95	0.6212765957446809	1.5291095890410957	4.815936057437984e-12
1359|gnl|N|GCA_002416705.1_ST-15_E041_111|172435|172539|-	hypothetical protein	CG15-IIB	0.9833333333333333	0.7319148936170212	1.3435077519379846	5.533493433781113e-10
4293|gnl|N|GCA_900085575.1_k2329_18|102278|102724|-	lacI_2 Lactose operon repressor	CG15-IIB	1	0.6808510638297872	1.46875	0
653|gnl|N|EuSCAPE_BE013_2|89699|90481|-	hypothetical protein	CG15-IIB	0.9666666666666667	0.6808510638297872	1.4197916666666668	1.1920653043686838e-10
3490|gnl|N|C1699contigs_14|114166|114507|-	ykfI Toxin YkfI	CG15-IIB	1	0.6638297872340425	1.5064102564102566	0
3522|gnl|N|C1699contigs_14|149265|149792|-	sfaG_2 S-fimbrial protein subunit SfaG	CG15-IIB	1	0.6978723404255319	1.4329268292682926	0
4802|gnl|N|C1699contigs_32|11245|12249|-	hypothetical protein	CG15-IIB	0.9166666666666666	0.5957446808510638	1.5386904761904763	8.402832906122287e-11
1434|gnl|N|EuSCAPE_HU016_4|217459|218052|-	tesA Acyl-CoA thioesterase 1	CG15-IIB	1	0.723404255319149	1.3823529411764706	0
917|gnl|N|EuSCAPE_IT071_3|79098|79382|+	hypothetical protein	CG15-IIB	0.9666666666666667	0.676595744680851	1.428721174004193	7.663429227854385e-11
2709|gnl|N|EuSCAPE_IT071_9|151443|151655|-	hypothetical protein	CG15-IIB	0.7666666666666667	0.5361702127659574	1.42989417989418	1.2402896034347876e-5
521|gnl|N|EuSCAPE_ME001_1|583613|584548|+	rbsB_1 Ribose import binding protein RbsB	CG15-IIB	1	0.7148936170212766	1.3988095238095237	0
5002|gnl|N|EuSCAPE_PT041_35|7376|7534|-	hypothetical protein	CG15-IIB	0.9833333333333333	0.6680851063829787	1.4718683651804672	6.500927972301874e-13
104|gnl|N|EuSCAPE_BE025_1|118202|118999|-	fabG_3 3-oxoacyl-[acyl-carrier-protein] reductase FabG	CG15-IIB	0.8833333333333333	0.6553191489361702	1.347943722943723	2.231288585393464e-6
2324|gnl|N|EuSCAPE_BE026_8|203175|205673|+	vgrG1_2 Actin cross-linking toxin VgrG1	CG15-IIB	0.9166666666666666	0.6978723404255319	1.3135162601626016	1.570258091201251e-6
3368|gnl|N|EuSCAPE_BE025_16|18009|18326|+	yfjZ Putative antitoxin YfjZ	CG15-IIB	1	0.6638297872340425	1.5064102564102566	0
4392|gnl|N|EuSCAPE_BE025_27|1467|2177|+	hypothetical protein	CG15-IIB	0.9666666666666667	0.6595744680851063	1.4655913978494626	1.2464919029669174e-11
4744|gnl|N|EuSCAPE_BE025_32|55682|55945|-	hypothetical protein	CG15-IIB	1	0.7276595744680852	1.3742690058479532	0
5096|gnl|N|EuSCAPE_BE025_46|6188|6835|-	hypothetical protein	CG15-IIB	0.9833333333333333	0.6510638297872341	1.5103485838779955	9.337866072060085e-14
3801|gnl|N|EuSCAPE_ME007_18|9234|10640|+	hypothetical protein	CG15-IIB	0.9833333333333333	0.6468085106382979	1.5202850877192982	5.690700556061627e-14
2023|gnl|N|EuSCAPE_TR157_8|4077|5288|-	hypothetical protein	CG15-IIB	0.9166666666666666	0.4425531914893617	2.0713141025641026	6.487289261613705e-20
4826|gnl|N|EuSCAPE_TR175_31|72|1346|-	hypothetical protein	CG15-IIB	0.9166666666666666	0.5446808510638298	1.6829427083333333	2.1407353962441265e-13
677|gnl|N|GCA_002153275.1_MGH171_1|729204|730766|-	rbsA_1 Ribose import ATP-binding protein RbsA	CG15-IIB	0.95	0.6808510638297872	1.3953125	2.5658502043901286e-9
2396|gnl|N|GCF_003031325.1_NH25_1|2586328|2587488|+	rbsC_5 Ribose import permease protein RbsC	CG15-IIB	0.95	0.6808510638297872	1.3953125	2.5658502043901286e-9
3254|gnl|N|EuSCAPE_BE036_13|19028|20635|-	putative type I restriction enzymeP M protein	CG15-IIB	0.9666666666666667	0.6468085106382979	1.494517543859649	3.0549881559763636e-12
3425|gnl|N|EuSCAPE_ES052_14|101500|101598|+	hypothetical protein	CG15-IIB	1	0.7191489361702128	1.3905325443786982	0
3933|gnl|N|EuSCAPE_ES119_15|4070|4927|+	putative signaling protein	CG15-IIB	0.9666666666666667	0.7021276595744681	1.3767676767676766	1.03932680178057e-9
4765|gnl|N|EuSCAPE_ES119_26|38375|39160|-	fabG_11 3-oxoacyl-[acyl-carrier-protein] reductase	CG15-IIB	0.9333333333333333	0.6851063829787234	1.3623188405797102	5.320319461796079e-8
4957|gnl|N|EuSCAPE_ES119_34|1967|2317|+	hypothetical protein	CG15-IIB	0.8166666666666667	0.4127659574468085	1.9785223367697595	2.934116431858972e-14
4722|gnl|N|EuSCAPE_HR047_28|55271|55534|-	hypothetical protein	CG15-IIB	1	0.7617021276595745	1.3128491620111733	0
5170|gnl|N|EuSCAPE_HR047_61|1784|2659|-	bla_3 Beta-lactamase CTX-M-1	CG15-IIB	0.9	0.6340425531914894	1.419463087248322	4.4712602204788734e-8
4138|gnl|N|EuSCAPE_HU015_15|29347|30210|+	era_1 GTPase Era	CG15-IIB	0.9833333333333333	0.6595744680851063	1.4908602150537635	2.481877686605609e-13
4866|gnl|N|GCA_000474635.1_303K_46|275863|277452|-	ltrA_7 Group II intron-encoded protein LtrA	CG15-IIB	0.9666666666666667	0.774468085106383	1.2481684981684982	8.97295765224721e-7
2838|gnl|N|C1694contigs_11|197760|198560|+	fimD_2 Outer membrane usher protein FimD	CG15-IIB	0.95	0.6425531914893617	1.478476821192053	5.011606059288664e-11
7|gnl|N|GCA_002925715.1_Kp3380_1|4968|5840|+	repE Replication initiation protein	CG15-IIB	0.8166666666666667	0.4851063829787234	1.6834795321637428	4.021290465412169e-10
615|gnl|N|EuSCAPE_HR001_2|78224|78511|+	hypothetical protein	CG15-IIB	0.9666666666666667	0.676595744680851	1.428721174004193	7.663429227854385e-11
4824|gnl|N|EuSCAPE_HU044_31|6968|8173|+	parA_2 Plasmid partition protein A	CG15-IIB	0.85	0.5276595744680851	1.6108870967741935	6.38729112653508e-10
5176|gnl|N|EuSCAPE_IT107_55|111|1427|+	intA_6 Prophage integrase IntA	CG15-IIB	1	0.6851063829787234	1.4596273291925466	0
629|gnl|N|EuSCAPE_SK005_2|91024|92793|-	hypothetical protein	CG15-IIB	0.9666666666666667	0.676595744680851	1.428721174004193	7.663429227854385e-11
4591|gnl|N|EuSCAPE_UK133_21|36750|38015|-	intA_2 Prophage integrase IntA	CG15-IIB	0.9833333333333333	0.7191489361702128	1.3673570019723864	1.5284793910052442e-10
1507|gnl|N|GCA_002186695.1_PO2673_9|1427|2947|-	glpK_1 Glycerol kinase	CG15-IIB	1	0.723404255319149	1.3823529411764706	0
1042|gnl|N|GCA_002249165.1_KPPUTH05_6|142930|143931|-	hypothetical protein	CG15-IIB	0.95	0.6425531914893617	1.478476821192053	5.011606059288664e-11
497|gnl|N|GCA_002854215.1_COL-Kpn94_7|16|231|-	hypothetical protein	CG15-IIB	0.9833333333333333	0.6638297872340425	1.4813034188034189	4.026827396226807e-13
1419|gnl|N|GCA_900084415.1_k1264_24|68|1516|+	hypothetical protein	CG15-IIB	0.8166666666666667	0.22127659574468084	3.690705128205128	5.616483006404655e-38
4118|gnl|N|EuSCAPE_HU009_16|52974|53993|+	hypothetical protein	CG15-IIB	0.9666666666666667	0.6808510638297872	1.4197916666666668	1.1920653043686838e-10
3490|gnl|N|EuSCAPE_IT046_14|78930|80027|-	ylaB_3 Putative cyclic-di-GMP phosphodiesterase YlaB	CG15-IIB	1	0.7021276595744681	1.4242424242424243	0
1743|gnl|N|EuSCAPE_PL034_4|325650|327404|-	shlB_2 Hemolysin transporter protein ShlB	CG15-IIB	1	0.7148936170212766	1.3988095238095237	0
494|gnl|N|GCA_002508285.1_Kp1210_29|68638|69180|+	hypothetical protein	CG15-IIB	0.9666666666666667	0.6382978723404256	1.5144444444444445	1.1665147353205438e-12
4192|gnl|N|EuSCAPE_BE026_23|47927|48172|-	hypothetical protein	CG15-IIB	0.9833333333333333	0.6936170212765957	1.4176891615541922	1.069216080766138e-11
5056|gnl|N|EuSCAPE_BE026_44|3272|3955|+	hypothetical protein	CG15-IIB	0.9833333333333333	0.6553191489361702	1.5005411255411256	1.5242920912673041e-13
5216|gnl|N|EuSCAPE_BE026_52|6851|7606|-	hypothetical protein	CG15-IIB	0.9833333333333333	0.6553191489361702	1.5005411255411256	1.5242920912673041e-13
1302|gnl|N|EuSCAPE_BE036_4|84412|85731|-	hypothetical protein	CG15-IIB	0.9666666666666667	0.6808510638297872	1.4197916666666668	1.1920653043686838e-10
4000|gnl|N|EuSCAPE_DE086_16|133945|136860|+	hsdR Type-1 restriction enzyme R protein	CG15-IIB	0.9833333333333333	0.6510638297872341	1.5103485838779955	9.337866072060085e-14
594|gnl|N|EuSCAPE_HR047_2|282452|283102|-	hypothetical protein	CG15-IIB	0.9666666666666667	0.676595744680851	1.428721174004193	7.663429227854385e-11
3807|gnl|N|EuSCAPE_BE076_19|32362|33195|+	hypothetical protein	CG15-IIB	1	0.6595744680851063	1.5161290322580647	0
4310|gnl|N|EuSCAPE_HU009_17|123570|123914|-	hypothetical protein	CG15-IIB	0.9666666666666667	0.6510638297872341	1.4847494553376905	4.9021188026434235e-12
5174|gnl|N|EuSCAPE_HU009_43|1023|1868|-	hypothetical protein	CG15-IIB	0.95	0.5829787234042553	1.6295620437956204	5.242322766409574e-14
5206|gnl|N|EuSCAPE_HU009_52|1350|2873|+	ltrA_3 Group II intron-encoded protein LtrA	CG15-IIB	0.8166666666666667	0.251063829787234	3.2528248587570623	3.5950764809003175e-31
4378|gnl|N|K47contigs_23|40629|41102|+	klcA_2 Antirestriction protein KlcA	CG15-IIB	1	0.6382978723404256	1.5666666666666667	0
4790|gnl|N|GCA_900085945.1_k2671_23|38418|38831|+	hypothetical protein	CG15-IIB	0.9833333333333333	0.7872340425531915	1.2490990990990989	1.0975754892402662e-7
698|gnl|N|EuSCAPE_RO032_2|77818|78192|+	hypothetical protein	CG15-IIB	0.9666666666666667	0.676595744680851	1.428721174004193	7.663429227854385e-11
1207|gnl|N|EuSCAPE_TR175_3|415443|415874|+	hypothetical protein	CG15-IIB	0.95	0.251063829787234	3.783898305084746	4.2773035609500654e-51
2658|gnl|N|GCA_002775265.1_AUH-KIMP195_22|26104|26772|-	fliY_6 L-cystine-binding protein FliY	CG15-IIB	0.9	0.2425531914893617	3.710526315789474	1.052885664654146e-44
5131|gnl|N|EuSCAPE_PT041_42|7471|8265|-	xerD_5 Tyrosine recombinase XerD	CG15-IIB	0.9333333333333333	0.7148936170212766	1.3055555555555556	7.687353370007261e-7
427|gnl|N|GCA_002850955.1_COL-Kpn30_53|8005|8241|+	hypothetical protein	CG15-IIB	1	0.6638297872340425	1.5064102564102566	0
5378|gnl|N|EuSCAPE_TR200_62|2760|3374|-	vbhT Adenosine monophosphate-protein transferase VbhT	CG15-IIB	1	0.6680851063829787	1.496815286624204	0
4751|gnl|N|EuSCAPE_DE008_26|14055|14312|+	hypothetical protein	CG15-IIB	0.8333333333333334	0.502127659574468	1.6596045197740115	3.278932547406107e-10
643|gnl|N|EuSCAPE_DE017_2|77356|77610|+	hypothetical protein	CG15-IIB	0.9666666666666667	0.676595744680851	1.428721174004193	7.663429227854385e-11
1341|gnl|N|EuSCAPE_ES129_4|26760|26921|-	hypothetical protein	CG15-IIB	0.9	0.2425531914893617	3.710526315789474	1.052885664654146e-44
1885|gnl|N|EuSCAPE_ES129_5|288476|289411|-	dxs_3 1-deoxy-D-xylulose-5-phosphate synthase	CG15-IIB	1	0.723404255319149	1.3823529411764706	0
3965|gnl|N|EuSCAPE_ES129_16|3015|3941|+	sfaH_2 S-fimbrial protein subunit SfaH	CG15-IIB	1	0.6851063829787234	1.4596273291925466	0
3175|gnl|N|EuSCAPE_HR001_13|36661|36888|+	hypothetical protein	CG15-IIB	1	0.6680851063829787	1.496815286624204	0
5191|gnl|N|EuSCAPE_HR001_49|4455|5081|-	soj_3 Chromosome-partitioning ATPase Soj	CG15-IIB	0.8	0.4	2	5.342621492535728e-14
1830|gnl|N|EuSCAPE_IT391_5|287800|288423|+	entD Enterobactin synthase component D	CG15-IIB	1	0.723404255319149	1.3823529411764706	0
3174|gnl|N|EuSCAPE_IT391_11|129423|130742|-	dgoT_2 D-galactonate transporter	CG15-IIB	0.9333333333333333	0.6723404255319149	1.388185654008439	1.597976308525435e-8
1805|gnl|N|EuSCAPE_PT049_5|290430|291380|+	sorC_1 Sorbitol operon regulator	CG15-IIB	1	0.723404255319149	1.3823529411764706	0
4781|gnl|N|EuSCAPE_PT049_26|2397|2717|-	hypothetical protein	CG15-IIB	0.9333333333333333	0.6170212765957447	1.5126436781609196	5.7772476879697566e-11
3795|gnl|N|EuSCAPE_TR228_16|127849|130164|-	recF_3 DNA replication and repair protein RecF	CG15-IIB	0.9833333333333333	0.6468085106382979	1.5202850877192982	5.690700556061627e-14
1581|gnl|N|EuSCAPE_ES039_6|92722|96228|-	helY putative helicase HelY	CG15-IIB	0.9666666666666667	0.6808510638297872	1.4197916666666668	1.1920653043686838e-10
4|gnl|N|EuSCAPE_HU023_1|5341|6681|-	hypothetical protein	CG15-IIB	0.9833333333333333	0.6212765957446809	1.5827625570776254	2.6537380435998243e-15
716|gnl|N|EuSCAPE_PT011_2|295193|295879|+	putative ABC transporter ATP-binding protein	CG15-IIB	1	0.723404255319149	1.3823529411764706	0
3902|gnl|N|EuSCAPE_CY006_14|158328|159155|-	hypothetical protein	CG15-IIB	1	0.6638297872340425	1.5064102564102566	0
1952|gnl|N|EuSCAPE_DE086_6|269324|269677|-	hypothetical protein	CG15-IIB	1	0.7148936170212766	1.3988095238095237	0
2147|gnl|N|EuSCAPE_HU003_7|66664|69690|+	hypothetical protein	CG15-IIB	0.7666666666666667	0.5361702127659574	1.42989417989418	1.2402896034347876e-5
3754|gnl|N|EuSCAPE_MT012_23|27611|27865|+	hypothetical protein	CG15-IIB	0.9833333333333333	0.7148936170212766	1.3754960317460316	9.907531058441924e-11
4042|gnl|N|EuSCAPE_MT012_27|26286|27212|-	hypothetical protein	CG15-IIB	0.9833333333333333	0.6595744680851063	1.4908602150537635	2.481877686605609e-13
3339|gnl|N|GCA_900084415.1_k1264_39|210|1175|-	traC DNA primase TraC	CG15-IIB	0.8166666666666667	0.3191489361702128	2.5588888888888888	5.741471829801833e-22
1314|gnl|N|GCA_900493005.1_DY6636952_23|738172|738717|+	hypothetical protein	CG15-IIB	1	0.7361702127659574	1.3583815028901736	0
4895|gnl|N|GCA_002102665.1_Kp2948_185|58|462|-	hypothetical protein	CG15-IIB	0.9666666666666667	0.676595744680851	1.428721174004193	7.663429227854385e-11
3337|gnl|N|EuSCAPE_HU014_14|8874|9110|+	hypothetical protein	CG15-IIB	1	0.6638297872340425	1.5064102564102566	0
4425|gnl|N|EuSCAPE_HU014_21|102835|102978|-	hypothetical protein	CG15-IIB	0.9833333333333333	0.6723404255319149	1.4625527426160339	1.0459621313346286e-12
3122|gnl|N|EuSCAPE_PL041_13|89935|91041|-	hypothetical protein	CG15-IIB	0.9666666666666667	0.676595744680851	1.428721174004193	7.663429227854385e-11
4878|gnl|N|EuSCAPE_PT088_29|17826|19028|-	hypothetical protein	CG15-IIB	0.95	0.6212765957446809	1.5291095890410957	4.815936057437984e-12
2162|gnl|N|EuSCAPE_RO064_8|93111|93290|-	hypothetical protein	CG15-IIB	1	0.723404255319149	1.3823529411764706	0
4894|gnl|N|GCA_001709275.1_2|1149|2123|+	virB_1 Virulence regulon transcriptional activator VirB	CG15-IIB	0.8666666666666667	0.5319148936170213	1.6293333333333335	1.0846063241122132e-10
3813|gnl|N|EuSCAPE_ES133_16|2494|2997|+	sfaS_1 S-fimbrial adhesin protein SfaS	CG15-IIB	1	0.6936170212765957	1.4417177914110428	0
1021|gnl|N|EuSCAPE_AT029_4|25726|26010|-	hypothetical protein	CG15-IIB	1	0.7106382978723405	1.4071856287425148	0
1245|gnl|N|EuSCAPE_AT029_4|257317|257787|-	hypothetical protein	CG15-IIB	0.9666666666666667	0.6723404255319149	1.4377637130801688	4.920250262371667e-11
1533|gnl|N|EuSCAPE_AT029_5|245804|246142|+	hypothetical protein	CG15-IIB	1	0.723404255319149	1.3823529411764706	0
4763|gnl|N|EuSCAPE_DE005_25|10015|10890|+	repA_2 Replication protein RepA	CG15-IIB	0.7833333333333333	0.39574468085106385	1.9793906810035842	3.289823621065315e-13
1757|gnl|N|EuSCAPE_ES119_4|314468|315085|-	hypothetical protein	CG15-IIB	1	0.7106382978723405	1.4071856287425148	0
2621|gnl|N|EuSCAPE_ES119_7|242064|243071|+	hypothetical protein	CG15-IIB	0.9666666666666667	0.6936170212765957	1.3936605316973416	4.411473452698649e-10
2748|gnl|N|EuSCAPE_GR113_6|5201|6463|+	galA Gallate dioxygenase	CG15-IIB	1	0.7617021276595745	1.3128491620111733	0
4790|gnl|N|EuSCAPE_TR252_28|14739|15170|+	hypothetical protein	CG15-IIB	0.8	0.3148936170212766	2.540540540540541	5.610038754016253e-21
3776|gnl|N|EuSCAPE_CY006_14|27808|28284|+	hypothetical protein	CG15-IIB	1	0.6978723404255319	1.4329268292682926	0
4295|gnl|N|GCA_002188135.1_CAB1505_99|39|602|+	pld_3 Phospholipase D	CG15-IIB	0.7833333333333333	0.30638297872340425	2.556712962962963	1.8552327724607732e-20
498|gnl|N|EuSCAPE_BE075_1|556152|556277|+	hypothetical protein	CG15-IIB	1	0.723404255319149	1.3823529411764706	0
2848|gnl|N|EuSCAPE_IT089_9|169174|170190|+	benC Benzoate 1%2C2-dioxygenase electron transfer component	CG15-IIB	1	0.7191489361702128	1.3905325443786982	0
837|gnl|N|EuSCAPE_IT399_3|871|1563|+	hypothetical protein	CG15-IIB	0.8666666666666667	0.6	1.4444444444444446	1.1693291016653255e-7
3866|gnl|N|GCA_002187335.1_G292_40|3945|4166|+	hypothetical protein	CG15-IIB	0.7666666666666667	0.2936170212765957	2.6111111111111116	2.0399832758389726e-20
4498|gnl|N|GCA_002249165.1_KPPUTH05_56|104211|105110|-	rcnA Nickel/cobalt efflux system RcnA	CG15-IIB	0.95	0.6851063829787234	1.3866459627329193	3.894709255746422e-9
4050|gnl|N|EuSCAPE_BE075_17|119668|120351|-	hypothetical protein	CG15-IIB	1	0.6595744680851063	1.5161290322580647	0
4466|gnl|N|EuSCAPE_BE075_22|65100|65726|-	lacI_3 Lactose operon repressor	CG15-IIB	1	0.6808510638297872	1.46875	0
4498|gnl|N|EuSCAPE_BE075_23|16539|17021|-	rsbW Serine-protein kinase RsbW	CG15-IIB	0.9833333333333333	0.7191489361702128	1.3673570019723864	1.5284793910052442e-10
1859|gnl|N|EuSCAPE_DE017_5|266121|266363|+	hypothetical protein	CG15-IIB	1	0.723404255319149	1.3823529411764706	0
5113|gnl|N|GCA_900085575.1_k2329_43|4543|4794|-	hypothetical protein	CG15-IIB	0.9333333333333333	0.7191489361702128	1.2978303747534516	1.107849356443423e-6
4880|gnl|N|EuSCAPE_ES043_28|11709|12140|-	lexA_4 LexA repressor	CG15-IIB	0.8833333333333333	0.6851063829787234	1.2893374741200827	2.4060681715282803e-5
257|gnl|N|EuSCAPE_ES052_1|285291|286361|+	glpQ_1 Glycerophosphodiester phosphodiesterase%2C periplasmic	CG15-IIB	1	0.7617021276595745	1.3128491620111733	0
5045|gnl|N|GCA_000788005.1_101712_38|6347|7090|-	hypothetical protein	CG15-IIB	0.8333333333333334	0.4127659574468085	2.018900343642612	2.095594562232427e-15
263|gnl|N|GCA_001031325.1_CHS112_1|312683|316000|+	hypothetical protein	CG15-IIB	0.95	0.6382978723404256	1.4883333333333333	3.169490435994336e-11
574|gnl|N|EuSCAPE_CY006_2|136703|138016|+	hypothetical protein	CG15-IIB	0.9666666666666667	0.7106382978723405	1.3602794411177643	2.419006813625477e-9
4052|gnl|N|GCA_003225775.1_Kp891_1|4433336|4434544|-	hypothetical protein	CG15-IIB	0.8833333333333333	0.23404255319148937	3.774242424242424	1.1181260675205406e-44
763|gnl|N|EuSCAPE_DE005_2|143317|143871|+	hypothetical protein	CG15-IIB	0.95	0.6297872340425532	1.5084459459459458	1.2452185452323597e-11
4983|gnl|N|EuSCAPE_ES080_37|9564|9794|+	vapB Antitoxin VapB	CG15-IIB	0.8833333333333333	0.6382978723404256	1.3838888888888887	5.193771542940962e-7
1266|gnl|N|EuSCAPE_HR047_5|3166|5487|-	recF_2 DNA replication and repair protein RecF	CG15-IIB	0.8833333333333333	0.6680851063829787	1.3221868365180467	6.3292709861834285e-6
348|gnl|N|EuSCAPE_ES150_1|392425|392904|-	hypothetical protein	CG15-IIB	0.9666666666666667	0.7148936170212766	1.3521825396825395	3.6632947591625758e-9
3592|gnl|N|EuSCAPE_BE025_18|794|2125|-	hypothetical protein	CG15-IIB	0.8	0.625531914893617	1.2789115646258504	5.194016496201395e-4
5128|gnl|N|EuSCAPE_BE025_51|956|1603|+	hypothetical protein	CG15-IIB	0.9666666666666667	0.6723404255319149	1.4377637130801688	4.920250262371667e-11
4080|gnl|N|EuSCAPE_ES043_15|159119|162631|+	radD_2 Putative DNA repair helicase RadD	CG15-IIB	0.9	0.6851063829787234	1.313664596273292	3.96225964510187e-6
248|gnl|N|EuSCAPE_HU044_1|269105|270544|-	tuaB Teichuronic acid biosynthesis protein TuaB	CG15-IIB	0.9333333333333333	0.251063829787234	3.717514124293786	7.185573827597754e-48
1767|gnl|N|EuSCAPE_TR157_6|223644|229964|-	cshA DEAD-box ATP-dependent RNA helicase CshA	CG15-IIB	0.8666666666666667	0.6680851063829787	1.2972399150743101	3.470878392873181e-5
253|gnl|N|EuSCAPE_ES129_1|276131|277369|-	hypothetical protein	CG15-IIB	0.8833333333333333	0.23404255319148937	3.774242424242424	1.1181260675205406e-44
250|gnl|N|EuSCAPE_HU016_1|271614|272768|-	pimB GDP-mannose-dependent monoacylated alpha-(1-6)-phosphatidylinositol monomannoside mannosyltransferase	CG15-IIB	0.9	0.23829787234042554	3.7767857142857144	3.802653754729682e-46
378|gnl|N|EuSCAPE_HU016_1|425106|425951|-	hypothetical protein	CG15-IIB	0.95	0.6978723404255319	1.3612804878048779	1.3420040703561289e-8
4782|gnl|N|EuSCAPE_RS037_27|3309|6596|+	hypothetical protein	CG15-IIB	0.9	0.6595744680851063	1.3645161290322583	4.5569591780661385e-7
249|gnl|N|EuSCAPE_HU044_1|270601|271596|-	hypothetical protein	CG15-IIB	0.9	0.23829787234042554	3.7767857142857144	3.802653754729682e-46
328|gnl|N|GCA_900085375.1_k2141_1|377866|378063|+	hypothetical protein	CG15-IIB	0.9166666666666666	0.24680851063829787	3.714080459770115	3.070815367423237e-46
4693|gnl|N|EuSCAPE_RO049_27|41150|41593|+	vapC_2 tRNA(fMet)-specific endonuclease VapC	CG15-IIB	0.9	0.6425531914893617	1.400662251655629	9.855462594643101e-8
607|gnl|N|GCA_900086195.1_k1056_2|165231|165434|-	hypothetical protein	CG15-IIB	0.95	0.251063829787234	3.783898305084746	4.2773035609500654e-51
2913|gnl|N|GCA_002925715.1_Kp3380_65|19852|22011|+	Putative tyrosine-protein kinase in cps region	CG15-IIB	0.9333333333333333	0.251063829787234	3.717514124293786	7.185573827597754e-48
803|gnl|N|EuSCAPE_DE017_2|241885|242229|-	ylaB_1 Putative cyclic-di-GMP phosphodiesterase YlaB	CG15-IIB	0.9833333333333333	0.6936170212765957	1.4176891615541922	1.069216080766138e-11
1057|gnl|N|EuSCAPE_RO100_4|129063|130301|-	hypothetical protein	CG15-IIB	0.8666666666666667	0.6382978723404256	1.3577777777777778	3.3257802574875787e-6
3853|gnl|N|EuSCAPE_BE013_15|325|819|+	hypothetical protein	CG15-IIB	0.8833333333333333	0.6723404255319149	1.3138185654008439	8.8946745526139e-6
2494|gnl|N|EuSCAPE_CY006_7|315082|315357|-	hypothetical protein	CG15-IIB	0.9	0.6893617021276596	1.3055555555555556	5.599860778371037e-6
4745|gnl|N|EuSCAPE_ES245_18|12219|13808|-	hsdM Type I restriction enzyme EcoKI M protein	CG15-IIB	0.9	0.6893617021276596	1.3055555555555556	5.599860778371037e-6
2595|gnl|N|EuSCAPE_HU003_9|30014|30325|-	hsdS Type-1 restriction enzyme EcoKI specificity protein	CG15-IIB	0.9	0.6893617021276596	1.3055555555555556	5.599860778371037e-6
3632|gnl|N|EuSCAPE_HR072_13|177028|177456|-	hypothetical protein	CG15-IIB	0.95	0.676595744680851	1.4040880503144655	1.683079056722752e-9
4703|gnl|N|EuSCAPE_IT023_25|55954|56211|-	hypothetical protein	CG15-IIB	0.95	0.4297872340425532	2.2103960396039604	2.7917273903065487e-24
1008|gnl|N|EuSCAPE_IT299_4|2291|2497|+	hypothetical protein	CG15-IIB	0.9666666666666667	0.7148936170212766	1.3521825396825395	3.6632947591625758e-9
114|gnl|N|EuSCAPE_RO064_1|128877|129563|-	hypothetical protein	CG15-IIB	0.9166666666666666	0.6638297872340425	1.3808760683760684	7.76377873365984e-8
854|gnl|N|EuSCAPE_PT002_3|13|1500|-	wcaJ UDP-glucose:undecaprenyl-phosphate glucose-1-phosphate transferase	CG15-IIB	0.95	0.2553191489361702	3.7208333333333337	1.2681675634741797e-49
4253|gnl|N|EuSCAPE_ES129_18|21669|21962|-	hypothetical protein	CG15-IIB	0.9	0.7063829787234043	1.2740963855421688	2.1494807881387213e-5
1250|gnl|N|EuSCAPE_TR200_4|65572|66972|+	xerC_1 Tyrosine recombinase XerC	CG15-IIB	0.9333333333333333	0.6553191489361702	1.4242424242424243	3.0481450042868405e-9
251|gnl|N|EuSCAPE_HU016_1|272808|273686|-	pglI GalNAc(5)-diNAcBac-PP-undecaprenol beta-1%2C3-glucosyltransferase	CG15-IIB	0.9	0.23829787234042554	3.7767857142857144	3.802653754729682e-46
4658|gnl|N|EuSCAPE_BE075_26|7061|8263|+	yxeP_6 putative hydrolase YxeP	CG15-IIB	0.95	0.7021276595744681	1.353030303030303	2.0077695658660736e-8
63|gnl|N|EuSCAPE_BE076_1|76641|77027|+	hypothetical protein	CG15-IIB	0.9333333333333333	0.6382978723404256	1.462222222222222	5.437921746329413e-10
3611|gnl|N|GCA_002248595.1_KPPSTH04_31|1209|1535|+	hypothetical protein	CG15-IIB	0.9666666666666667	0.7148936170212766	1.3521825396825395	3.6632947591625758e-9
5008|gnl|N|EuSCAPE_DE003_24|5182|6615|-	dcm_2 DNA-cytosine methyltransferase	CG15-IIB	0.7833333333333333	0.4553191489361702	1.720404984423676	8.186340217523365e-10
1944|gnl|N|GCA_002853975.1_COL-Kpn118_33|3794|4204|-	hypothetical protein	CG15-IIB	0.8166666666666667	0.5063829787234042	1.6127450980392157	4.200727324202782e-9
4886|gnl|N|EuSCAPE_HU009_27|26883|27698|+	folP_3 Dihydropteroate synthase	CG15-IIB	0.7833333333333333	0.5148936170212766	1.5213498622589532	4.0318075592773684e-7
4561|gnl|N|GCA_002189185.1_C4-D10-13_161|13374|13829|+	merR Mercuric resistance operon regulatory protein	CG15-IIB	0.8333333333333334	0.502127659574468	1.6596045197740115	3.278932547406107e-10
4959|gnl|N|GCA_900086195.1_k1056_34|4758|5123|+	hypothetical protein	CG15-IIB	0.7666666666666667	0.4595744680851064	1.66820987654321	9.405063546819259e-9
4741|gnl|N|EuSCAPE_IT399_36|2052|2477|-	merC Mercuric resistance protein MerC	CG15-IIB	0.7666666666666667	0.3872340425531915	1.97985347985348	1.0062512764391079e-12
5282|gnl|N|EuSCAPE_TR200_50|3400|3675|-	merP Mercuric transport protein periplasmic component	CG15-IIB	0.8	0.451063829787234	1.7735849056603774	6.015209523251845e-11
5031|gnl|N|EuSCAPE_HR001_36|4658|6343|-	merA_1 Mercuric reductase	CG15-IIB	0.7833333333333333	0.4	1.9583333333333333	6.158539078594445e-13
5461|gnl|N|EuSCAPE_IT071_52|1982|2818|+	hypothetical protein	CG15-IIB	0.8	0.5872340425531914	1.3623188405797104	3.537943496814559e-5
5009|gnl|N|EuSCAPE_PT002_37|6023|6562|-	hypothetical protein	CG15-IIB	0.7666666666666667	0.41702127659574467	1.83843537414966	6.139574168872231e-11
4896|gnl|N|GCA_900086485.1_k2135_28|2948|4162|-	ecoRIIR Type-2 restriction enzyme EcoRII	CG15-IIB	0.7666666666666667	0.44680851063829785	1.715873015873016	2.2679800365028115e-9
4887|gnl|N|GCA_003176295.1_TUM1811_410|737|1429|+	hypothetical protein	CG15-IIB	0.7666666666666667	0.5659574468085107	1.3546365914786966	1.1878516953277434e-4
3490|gnl|N|C1699contigs_14|114166|114507|-	ykfI Toxin YkfI	NA	1	0.6638297872340425	1.5064102564102566	0
5002|gnl|N|EuSCAPE_PT041_35|7376|7534|-	hypothetical protein	NA	1	0.6680851063829787	1.496815286624204	0
3368|gnl|N|EuSCAPE_BE025_16|18009|18326|+	yfjZ Putative antitoxin YfjZ	NA	1	0.6638297872340425	1.5064102564102566	0
5176|gnl|N|EuSCAPE_IT107_55|111|1427|+	intA_6 Prophage integrase IntA	NA	1	0.6851063829787234	1.4596273291925466	0
3175|gnl|N|EuSCAPE_HR001_13|36661|36888|+	hypothetical protein	NA	1	0.6680851063829787	1.496815286624204	0
565|gnl|N|GCF_001521895.1_NUHL24835_1|609715|610182|-	hypothetical protein	NA	0.8235294117647058	0.3404255319148936	2.4191176470588234	1.604015833444527e-5
853|gnl|N|GCA_002866645.1_AUH-KIMP158_4|191726|191836|+	hypothetical protein	NA	0.8235294117647058	0.41702127659574467	1.9747899159663864	3.448941674768637e-4
3186|gnl|N|EuSCAPE_BE075_11|191840|192412|+	hypothetical protein	NA	0.8235294117647058	0.41702127659574467	1.9747899159663864	3.448941674768637e-4

## Sheet: TableS4_PlasmidGroups
Table S4. Main characteristics of the plasmid groups identified in K. pneumoniae CG14 and CG15 genomes.
Plasmid Group (PG)*	Plasmid size (Kb)	nº Genomes	Replicon content	Genbank Acc. Nº	Reference Plasmid	Host Species	Nº Nearest neighbor	Nearest plasmid (MASH Neiborgh)
								Genbank Acc. Nº *	Host Species	Plasmid name
F-type plasmids
PG2	198-292	27	FIIK1-like (98%)	CP023916	Kp fdaargos_439	K. pneumoniae	9	CP002474	K. pneumoniae	pUUH239.2
			FIB(K)	CP014778	pFB2.3	Pluribacter gergoviae		CP041928	K. pneumoniae	pSECR18-2374A
			rep_2183 (NT)	CP017721	pCFSAN017963	Salmonella enterica
PG4	136-221	44	FIB(K)	CP014778	pFB2.3	Pluribacter gergoviae	20	CP041100	K. pneumoniae	KPCTRSRTH07
			FIIK1	HG969996	pIT-12C47	K. pneumoniae
			rep_2183 (NT)	CP017721	pCFSAN017963	Salmonella enterica
PG6	50-227	45	FIIK4	CP000966	pKP91	K. variicola	13	KY271407	K. pneumoniae	pKPN3-307_typeD
			FIIK4-like (96%)	MK649828	p1675479_1	K. pneumoniae		KY495890		pKP301cro
			FIB(K)	CP014778	pFB2.3	Pluribacter gergoviae		CP010390		p6234-198.371kb
			FIA(HI1)	AF250878	R27	Salmonella enterica
			R	CP008701	pKP5-1	K. variicola
PG42	99-228	29	FIB(K)	CP014778	pFB2.3	Pluribacter gergoviae	9	CP025817	Klebsiella spp.	pKp81_1
			FIIK4	CP000966	pKP91	K. variicola		CP030071		pDA12090.1
			FIIK4-like (96%)	MK649828	p1675479_1	K. pneumoniae
PG52	50-80	21	FIB(K)	CP014778	pFB2.3	Pluribacter gergoviae	4	CP021856	K. pneumoniae	AR_0125 plasmid
PG7	17-70	32	R	CP008701	pKP5-1	K. variicola	7	AP018752	K. pneumoniae	pKP6402
			rep_1418 (NT)	NC_013950	pKF3-94	K. pneumoniae
			FIA(HI1)	AF250878	R27	Salmonella enterica
PG15	98-162	34	FIB(pKPHS1)	CP016161	unnamed from TH1	K. pneumoniae	7	CP022128	K. pneumoniae	p1605752FIB_2
								MF144193		p205880-NR1
PG16	214-340	20	FIB(pNDM-Mar)	CP024497	unnamed 1 from KSB1-7E	K. pneumoniae	13	CP022612	K. pneumoniae	CDC 0106 plasmid unitig_1
			HI1B (pNDM-Mar)	JN420336	pNDM-MAR	K. pneumoniae		CP008933		pPMK1-NDM
			rep_1254 (NT)	KT346360	pRCH52-1	A. baumannii		MG288682		pE20-HI3
			FIA(HI1)	AF250878
			R	CP008701	pKP5-1	K. variicola
PG30	60-175	16	rep_1418 (NT)	NC_013950	pKF3-94	K. pneumoniae	9	MK413718	K. pneumoniae	p427113-2
			FIIK1 (98%)	CP018340	pKp_Goe_414-3	K. pneumoniae		CP024917		pKPNH54.1
			rep_2183 (NT)	CP033468	p3442-IMI-2	E. cloacae		others
			Q1	NC_013728	pO26-CRL	E. coli
			FIIK4	CP000966	pKP91	K. variicola
			R	CP008701	pKP5-1	K. variicola
			FIB(pQil)	NC_025166	pKpQIL-10	K. pneumoniae
PG173	100	5	FIB(K)	CP014778	pFB2.3	Pluribacter gergoviae	2	CP022613	K. pneumoniae	CDC 0106 plasmid unitig_2
Non-F-type
PG1	46-128	37	L	JN626286	pOXA-48	K. pneumoniae	17	LR025105	E. coli	pOXA-48_1639
			rep_1418 (NT)	NC_013950	pKF3-94	K. pneumoniae
			R	CP008701	pKP5-1	K. variicola
PG132	40-50	8	N	NC_019087	pKC396	E. coli	7	variable	variable	pEC224_KPC
			FIA	AF250878	R27	Salmonella enterica
PG119	160-180	6	C	CP025470	p187-4	K. pneumoniae	5	variable	variable
PG232	13-20	5	R	CP008701	pKP5-1 (186kb)	K. variicola	2	CP040177	K. pneumoniae	2e plasmid unnamed2
								CP039972	K. pneumoniae	R1701 plasmid unnamed
PG10	50-60	43	rep_cluster1	CP012429	pSg1-3	K. pneumoniae	10	CP034057	K. pneumoniae	KP_NORM_BLD_2015_112126 plasmid unnamed4
			rep_cluster3	CP009878	pKPN-852	K. pneumoniae
PG21	10	11	rep_1418	NC_013950	pKF3-94	K. pneumoniae	2	CP006921	K. pneumoniae	pNJST258C3
			FIA(HI1)	AF250878	R27	Salmonella enterica
PG41	20-30	5	rep_1418	NC_013950	pKF3-94	K. pneumoniae	2	CP038279	Raoutella ornithinolytica	p2LK-KPC
								CP026185	K. pneumoniae	pKPN-9a0d
COL PLASMIDS
PG9	2	59	colpVC	JX133088	pVCM01	S. enterica	1	JX133088	S. enterica	pVCM01
PG32	6-12	20	ColRNAI_rep1857	NC_002119	CloDF13	E. coli	6	CP032177	K. pneumoniae	AR_0135 plasmid unnamed2
						colicinas		CP024463	K. pneumoniae/E. coli	pMRSN480738_10.0
PG50	4	15	ColRNAI_rep1987	CP024554	INF163 plasmid unnamed5	E. coli	1	CP018446	K. pneumoniae	pKp_Goe_917-7
				CP041116	unnamed 6	E. coli
PG49	5-6	13	Col(Ye4449)	FJ696405	pYe4449-1	Y. enterocolitica	4	FN649416	E. coli ETEC	p58
								CP041098	K. pneumoniae	KPCTRSRTH01 plasmid unnamed6
PG28	5	7	rep_2335	KJ541069	pG5A4Y201	S. marcescens	2	CP035127	E.coli	pEC25-4
			ColRNAI_rep1987	CP041116	ECCTRSRTH03 unnamed 6	E. coli
			rep2358	CP000974	pSMS35_3	E. coli
PG24	5	7	rep_2335	KJ541069	pG5A4Y201	S. marcescens	1	CP029592	K. pneumoniae	pDA33144-5
			ColRNAI_rep1987	CP041116	ECCTRSRTH03 unnamed 6	E. coli
PG82	1.6	6	Col(MG828)	NC_008486	pMG828-1	E. coli	4	CP0023858	E. coli	p2_0.5
PG248	12	5	ColRNAI_rep1987	CP041116	ECCTRSRTH03 unnamed 6	E. coli	1	CP040599	K. pneumoniae	KpvST15_NDM
PG176	6	7	rep_1195	CP010949	pAH06-06-2	A. hydrophila	4	CP016038	E. coli	pC06114_4
			ColKP3	JN205800	pKP3-A
PG223	4	6	ColRNAI_rep1857	CP024554	INF163 unnamed5	K. pneumoniae	1	CP000651	K. pneumoniae MGM78758	pKPN6
new plasmid types
*, in bold the most frequent/represented

## Sheet: Table S5_initial dataset
Table S5. Epidemiological and genomic characteristics of the initial dataset of CG14 and CG15 K. pneumoniae genomes analysed in this study.
														VIRULENCE GENES						CARBAPENEMASES				ESBLs			pAmpC		Narrow Beta-lactamases				Porins
Assembly name	Strain	Assembly	BioSample	BioProject	Year of isolation	Source	Origin	Infection (type)	Country	ST	wzi	KL	OL	Yersiniabactin	YbST	aerobactin	salmochelin	colibactin	rmpA/rmpA2	NDM	KPC	OXA-48-like	VIM/IMP	CTX-M	SHV	OXA	DHA	CMY	SHV	OXA	TEM	OTHER	OmpK35	OmpK36	Chromosomal mutations	Plasmid-mediated	PMQRs	ParC-80I/84G	GyrA-83	GyrA-87	16S rRNA MT	AAC(6')	AAC(3)	strA	strB	Aph(3')	ANT(2'') (AadA)	ANT(3'') (AadB)	SAT
GCA_900085025.1_k787	k787	GCA_900085025.1	SAMEA2273603	PRJEB5065	2004	blood	Human	Infection	United Kingdom	ST14	wzi16	KL16	O1v1	ybt 10; ICEKp4	106	-	-	-	-	-	-	-	-	-	-	-	-	-	SHV-1	-	-	-	WT	WT	-	-	-	-	GyrA-83Y	-	-		-	-	-		-	-
GCA_900086185.1_k1037	k1037	GCA_900086185.1	SAMEA2273640	PRJEB5065	2005	blood	Human	Infection	United Kingdom	ST14	wzi16	KL16	O1v1	ybt 10; ICEKp4	106	-	-	-	-	-	-	-	-	-	-	-	-	-	-	-	-	-	WT	WT	-	-	-	-	GyrA-83Y	-	-		-	-	-		-	-
EuSCAPE_GR116	GR116	GCA_900502265.1	SAMEA3649735	PRJEB10018	2013	Wound Secretion	Human	Infection	Greece	ST14	wzi16	KL16	O1v1	ybt 10; ICEKp4	106	-	-	-	-	-	-	-	-	-	-	-	-	-	SHV-1	-	-	-	WT	WT	-	-	-	-	-	-	-		-	-	-		AadA1-pm*?	-
H1122contigs	H1122		SAMN07682274	PRJNA408270	2010	urine	Human	Infection	Portugal	ST14	wzi16	KL16	O1v1	ybt 10; ICEKp4	107-1LV	-	-	-	-	-	-	-	-	-	SHV-106	-	-	-	-	-	TEM-1D	SCO-1	WT	WT	-	-	-	-	GyrA-83F	-			Aac3-IIa	-	-		AadA1-pm*?;AadA3?	-
EuSCAPE_GR113	GR113	GCA_900501435.1	SAMEA3649732	PRJEB10018	2013	blood	Human	Infection	Greece	ST14	wzi16	KL16	O1v1	ybt 10; ICEKp4	107-1LV	-	-	-	-	-	-	-	-	-	-	-	-	-	SHV-100	-	-	-	WT	WT	-	-	-	-	-	-	-		-	-	-		AadA1	-
EuSCAPE_PT052	PT052	GCA_900501835.1	SAMEA3649866	PRJEB10018	2014	Urine	Human	Infection	Portugal	ST14	wzi16	KL16	O1v1	ybt 10; ICEKp4	107-1LV	-	-	-	-	-	-	-	-	-	-	-	-	-	SHV-100	-	-	-	WT	WT	-	-	-	-	-	-	-		-	-	-		AadA1	-
GCA_003176295.1_TUM1811	TUM1811	GCA_003176295.1	SAMD00115697	PRJDB6851	2003	NA	Human	NA	NA	ST14	wzi16	KL16	O2v1	ybt 10; ICEKp4	107	-	-	-	-	-	-	-	-	-	-	-	-	-	-	-	TEM-9	-	OmpK35-0%	WT	-	-	-	-	GyrA-83Y	-	-		-	-	-		AadA2	AadB
GCA_000492775.1_MGH46	MGH 46	GCA_000492775.1	SAMN02138586	PRJNA201961	NA	urine	Human	NA	NA	ST14	wzi16	KL16	O1v1	ybt 10; ICEKp4	107	-	-	-	-	-	-	-	-	-	-	-	-	-	SHV-1	-	-	-	WT	WT	-	-	-	-	-	-			-	-	-		AadA1	-
GCA_002934785.1_HN523E1II	HN523E1II	GCA_002934785.1	SAMN07792471	PRJNA412434	2019	nares	Human	NA	Cameroon	ST14	wzi16	KL16	O1v1	-	0	-	-	-	-	-	-	-	-	CTX-M-15	-	-	-	-	SHV-28	-	TEM-116*	-	WT	WT	-	-	QnrB1	-	-	-			-	StrA	StrB		-	-
GCA_002934745.1_SKLX003155	SKLX003155	GCA_002934745.1	SAMN07513381	PRJNA398567	2012	sputum	Human	Infection (pneumonia)	China	ST14	wzi16	KL16	O1v1	-	0	-	-	-	-	-	-	-	-	-	-	-	-	-	SHV-28	-	-	-	WT	WT	-	-	-	-	-	-	-		-	-	-		-	-
EuSCAPE_DE005	DE005	GCA_900512495.1	SAMEA3512032	PRJEB10018	2013	Lower Respiratory Tract Secrection	Human	Infection	Germany	ST14	wzi16	KL16	O1v1	-	0	-	-	-	-	-	-	OXA-48	-	CTX-M-15	-	-	-	-	SHV-28	OXA-1	TEM-1D	-	WT	WT	MgrB-49%	-	QnrB1	-	-	-	-	Aac(6')-Ib-cr	Aac3-IIa	StrA	StrB	Aph(3')-Ia	-	-
GCA_001483055.1_K1	K1	GCA_001483055.1	SAMN04075711	PRJNA296441	2011	blood	Human	Infection (Sepsis)	USA	ST14	wzi16	KL16	O2v1	-	0	-	-	-	-	-	-	-	-	-	-	-	-	-	SHV-28	-	-	-	WT	WT	-	-	-	-	-	-			-	-	-		AadA1	-
GCA_000492595.1_UCI4	UCICRE 4	GCA_000492595.1	SAMN02138609	PRJNA201987	NA	NA	NA	NA	NA	ST14	wzi16	KL16	O1v1	-	0	-	-	-	-	-	-	-	-	-	-	-	-	-	-	-	-	-	WT	WT	-	-	-	-	-	-			-	-	-		AadA1	-
GCA_001031795.1_CHS140	CHS140	GCA_001031795.1	SAMN03280283	PRJNA271899	2014	NA	Human	NA	USA	ST14	wzi16	KL16	O1v1	-	0	-	-	-	-	-	-	-	-	-	-	-	-	-	-	-	-	-	WT	WT	-	-	-	-	-	-			-	-	-		AadA1	-
EuSCAPE_DE008	DE008	GCA_900512605.1	SAMEA3512035	PRJEB10018	2014	Urine	Human	Colonization	Germany	ST14	wzi2	KL2	O1v1	ybt 9; ICEKp3	174-1LV	-	-	-	-	-	-	-	-	CTX-M-15	-	-	-	-	SHV-28	-	-	-	OmpK35-17%	WT	-	-	-	-	GyrA-83Y	-	-		-	StrA	StrB		-	-
EuSCAPE_DE023	DE023	GCA_900512315.1	SAMEA3512050	PRJEB10018	2014	Lower Respiratory Tract Secrection	Human	Infection	Germany	ST14	wzi2	KL2	O1v1	ybt 9; ICEKp3	174-1LV	-	-	-	-	-	-	-	-	CTX-M-15	-	-	-	-	SHV-28	-	-	-	OmpK35-17%	OmpK36-4%	-	-	QnrB1	-	GyrA-83Y	-	-		-	StrA	StrB		-	-
EuSCAPE_DE047	DE047	GCA_900512525.1	SAMEA3512074	PRJEB10018	2014	Urine	Human	Colonization	Germany	ST14	wzi2	KL2	O1v1	ybt 9; ICEKp3	174-1LV	-	-	-	-	-	-	-	-	CTX-M-15	-	-	-	-	SHV-28	-	-	-	OmpK35-17%	OmpK36-28%	-	-	QnrB1	-	GyrA-83Y	-	-		-	-	-		-	-
GCA_002967835.1_BP737	BP737	GCA_002967835.1	SAMN08605584	PRJNA400267	2018	blood	Human	Infection (Bacteremia)	India	ST14	wzi2	KL2	O1v1	ybt 9; ICEKp3	174-1LV	-	-	-	-	-	-	OXA-181	-	CTX-M-15	-	-	-	-	-	-	-	-	OmpK35-37%	OmpK36GD	-	-	-	-	-	-	-		-	-	-		-	-
EuSCAPE_FR050	FR050	GCA_900511715.1	SAMEA3500035	PRJEB10018	2014	Unknown	Human	Colonization	France	ST14	wzi2	KL2	O1v1	ybt 9; ICEKp3	183-1LV	-	-	-	-	-	-	-	-	CTX-M-15	-	-	-	-	SHV-28	OXA-1	-	-	WT	WT	-	-	QnrB1	-	-	-	-	Aac(6')-Ib-cr	-	-	-		-	-
EuSCAPE_FR067	FR067	GCA_900510945.1	SAMEA3500052	PRJEB10018	2014	Unknown	Human	Infection	France	ST14	wzi2	KL2	O1v1	ybt 9; ICEKp3	183-1LV	-	-	-	-	-	-	-	-	CTX-M-15	-	-	-	-	SHV-28	OXA-1	-	-	WT	OmpK36-34%	-	-	QnrB1	-	-	-	-	Aac(6')-Ib-cr	-	-	-		-	-
EuSCAPE_FR068	FR068	GCA_900511735.1	SAMEA3500053	PRJEB10018	2014	Urine	Human	Colonization	France	ST14	wzi2	KL2	O1v1	ybt 9; ICEKp3	183-1LV	-	-	-	-	-	-	-	-	CTX-M-15	-	-	-	-	SHV-28	OXA-1	-	-	WT	WT	-	-	QnrB1	-	-	-	-	Aac(6')-Ib-cr	-	-	-		-	-
EuSCAPE_HR062	HR062	GCA_900506075.1	SAMEA3721094	PRJEB10018	2014	Urine	Human	Infection	Croatia	ST14	wzi2	KL2	O1v1	ybt 9; ICEKp3	183-1LV	-	-	-	-	-	-	-	-	CTX-M-15	-	-	-	-	SHV-28	OXA-1	-	-	WT	WT	-	-	-	-	-	-	-	Aac(6')-Ib-cr	Aac3-IIa	-	-		-	-
EuSCAPE_HR101	HR101	GCA_900505005.1	SAMEA3721131	PRJEB10018	2013	Other (abscess)	Human	Infection	Croatia	ST14	wzi2	KL2	O1v1	ybt 9; ICEKp3	183-1LV	-	-	-	-	-	-	-	-	CTX-M-15	-	-	-	-	SHV-28	OXA-1	-	-	WT	WT	-	-	-	-	-	-	-	Aac(6')-Ib-cr	Aac3-IIa	-	-		-	-
GCA_003346435.1_Q5_Kp	Q5_Kp	GCA_003346435.1	SAMN09710281	PRJNA482637	2013	Lettuce	Environmental	not applicable	Algeria	ST14	wzi2	KL2	O1v1	ybt 9; ICEKp3	183-1LV	-	-	-	-	-	-	-	-	CTX-M-15	-	-	-	-	SHV-28	OXA-1	-	-	WT	WT	-	-	QnrB1	-	-	-		Aac(6')-Ib-cr	Aac3-IIa	-	-		-	-
GCA_003346495.1_H5_Kp	H5_Kp	GCA_003346495.1	SAMN09710279	PRJNA482637	2013	Parsley	Environmental	not applicable	Algeria	ST14	wzi2	KL2	O1v1	ybt 9; ICEKp3	183-1LV	-	-	-	-	-	-	-	-	CTX-M-15	-	-	-	-	SHV-28	OXA-1	-	-	WT	WT	-	-	QnrB1	-	-	-		Aac(6')-Ib-cr	Aac3-IIa	-	-		-	-
GCA_003346525.1_M5_Kp	M5_Kp	GCA_003346525.1	SAMN09710278	PRJNA482637	2013	Mint	Environmental	not applicable	Algeria	ST14	wzi2	KL2	O1v1	ybt 9; ICEKp3	183-1LV	-	-	-	-	-	-	-	-	CTX-M-15	-	-	-	-	SHV-28	OXA-1	-	-	WT	WT	-	-	QnrB1	-	-	-		Aac(6')-Ib-cr	Aac3-IIa	-	-		-	-
GCA_003346535.1_L5_Kp	L5_Kp	GCA_003346535.1	SAMN09710277	PRJNA482637	2013	tomato	Environmental	not applicable	Algeria	ST14	wzi2	KL2	O1v1	ybt 9; ICEKp3	183-1LV	-	-	-	-	-	-	-	-	CTX-M-15	-	-	-	-	SHV-28	-	-	-	WT	WT	-	-	QnrB1	-	-	-			Aac3-IIa	-	-		-	-
GCA_003346575.1_K5_Kp	K5_Kp	GCA_003346575.1	SAMN09710280	PRJNA482637	2013	tomato	Environmental	not applicable	Algeria	ST14	wzi2	KL2	O1v1	ybt 9; ICEKp3	183-1LV	-	-	-	-	-	-	-	-	CTX-M-15	-	-	-	-	SHV-28	OXA-1	-	-	WT	WT	-	-	QnrB1	-	-	-		Aac(6')-Ib-cr	Aac3-IIa	-	-		-	-
GCA_003346595.1_E5_Kp	E5_Kp	GCA_003346595.1	SAMN09710276	PRJNA482637	2013	Mint	Environmental	not applicable	Algeria	ST14	wzi2	KL2	O1v1	ybt 9; ICEKp3	183-1LV	-	-	-	-	-	-	-	-	CTX-M-15	-	-	-	-	SHV-28	OXA-1	-	-	WT	WT	-	-	QnrB1	-	-	-		Aac(6')-Ib-cr	Aac3-IIa	-	-		-	-
GCA_001720705.1_CFSAN044569	CFSAN044569	GCA_001720705.1	SAMN05213499	PRJNA308116	2013	other body fluid	Human	Infection	Pakistan	ST14	wzi2	KL2	O1v1	ybt 9; ICEKp3	183-2LV	-	-	-	-	NDM-1	-	OXA-48	-	CTX-M-15	-	-	-	-	SHV-28	OXA-1	-	-	OmpK35-90%	OmpK36-85%	MgrB-0%	-	QnrB1	-	-	-	ArmA	Aac(6')-Ib-cr	-	StrA	StrB		-	-
H49contigs	H49		SAMN07682276	PRJNA408270	2003	urine	Human	Infection	Portugal	ST14	wzi2	KL2	O1v1	ybt 10; ICEKp4	106-1LV	-	-	-	-	-	-	-	-	-	TEM-24	-	-	-	SHV-1	-	-	-	WT	WT	-	-	-	-	-	-			-	StrA	StrB		AadA1-pm*?	-
GCA_002102665.1_Kp2948	Kp2948	GCA_002102665.1	SAMN05604756	PRJNA339728	2010	wound	Human	Infection	Portugal	ST14	wzi2	KL2	O1/O2v1	ybt 10; ICEKp4	106-1LV	-	-	-	-	-	KPC-3	-	-	-	-	-	-	-	-	OXA-9	TEM-1D	-	WT	WT	PmrB-29%	-	-	-	-	-	-	Aac(6')-Ib	-	StrA	StrB		AadA1	-
EuSCAPE_PT094	PT094	GCA_900502175.1	SAMEA3649908	PRJEB10018	2013	Urine	Human	NA	Portugal	ST14	wzi2	KL2	O1v1	ybt 10; ICEKp4	106-1LV	-	-	-	-	-	KPC-3	-	-	-	-	-	-	-	SHV-28	-	TEM-1D	-	WT	WT	MgrB-0%	-	-	-	GyrA-83F	-	-		-	StrA	StrB		-	-
EuSCAPE_PT019	PT019	GCA_900502775.1	SAMEA3649837	PRJEB10018	2014	Other (sputum)	Human	Infection	Portugal	ST14	wzi2	KL2	O1v1	ybt 10; ICEKp4	106-1LV	-	-	-	-	-	KPC-3	-	-	-	-	-	-	-	SHV-28	-	TEM-1D	-	WT	WT	-	-	-	-	-	-	-		-	StrA	StrB		-	-
GCA_002119955.1_KP024	KP024	GCA_002119955.1	SAMN06200340	PRJNA353361	2013	blood	Human	Infection (Bacteriemia)	Colombia	ST14	wzi2	KL2	O1v1	ybt 10; ICEKp4	106-1LV	-	-	-	-	-	KPC-2	-	-	-	SHV-31	-	-	-	-	-	TEM-1D	-	OmpK35-24%	WT	-	-	-	-	-	-	-	AAC(6')-Il	Aac3-IIa	StrA	StrB		AadA1; AadA2	-
GCA_002854015.1_COL-Kpn110	COL-Kpn110	GCA_002854015.1	SAMN06629687	PRJNA378654	2012	NA	Human	Infection	Colombia	ST14	wzi2	KL2	O1v1	ybt 10; ICEKp4	106-1LV	-	-	-	-	-	KPC-2	-	-	-	SHV-31*?	-	-	-	-	-	TEM-1D	-	OmpK35-24%	WT	-	-	-	-	GyrA-83Y	-	-	Aac(6')-Il	Aac3-IIa	StrA	StrB		AadA1;AadA2	-
GCA_002854575.1_COL-Kpn58	COL-Kpn58	GCA_002854575.1	SAMN06629635	PRJNA378654	2007	NA	Human	Infection	Colombia	ST14	wzi2	KL2	O1v1	ybt 10; ICEKp4	106-1LV	-	-	-	-	-	KPC-2	-	-	-	-	-	-	-	SHV-1	-	-	-	OmpK35-24%	WT	-	-	-	-	GyrA-83Y	-			-	StrA	StrB		-	-
GCA_002855255.1_COL-Kpn62	COL-Kpn62	GCA_002855255.1	SAMN06629639	PRJNA378654	2008	NA	Human	Infection	Colombia	ST14	wzi2	KL2	O1v1	ybt 10; ICEKp4	106-1LV	-	-	-	-	-	KPC-2	-	-	-	-	-	-	-	SHV-1	-	-	-	OmpK35-24%	WT	-	-	-	-	GyrA-83Y	-			-	StrA	StrB		-	-
GCA_002855295.1_COL-Kpn59	COL-Kpn59	GCA_002855295.1	SAMN06629636	PRJNA378654	2007	NA	Human	Infection	Colombia	ST14	wzi2	KL2	O1v1	ybt 10; ICEKp4	106-1LV	-	-	-	-	-	KPC-2	-	-	-	SHV-5*?	-	-	-	-	-	TEM-1D	-	OmpK35-24%	WT	-	-	-	-	GyrA-83Y	-	-	Aac(6')-Il	Aac3-IIa	StrA	StrB		AadA1;AadA2	-
GCA_002850805.1_COL-Kpn41	COL-Kpn41	GCA_002850805.1	SAMN06629618	PRJNA378654	2006	NA	Human	Infection	Colombia	ST14	wzi2	KL2	O1v1	ybt 10; ICEKp4	106-1LV	-	-	-	-	-	KPC-2	-	-	-	SHV-5*?	-	-	-	-	-	TEM-1D	-	OmpK35-24%	WT	-	-	-	-	GyrA-83Y	-	-	Aac(6')-Il	Aac3-IIa	StrA	StrB		AadA1;AadA2	-
GCA_002851555.1_COL-Kpn21	COL-Kpn21	GCA_002851555.1	SAMN06629598	PRJNA378654	2005	NA	Human	Infection	Colombia	ST14	wzi2	KL2	O1v1	ybt 10; ICEKp4	106	-	-	-	-	-	-	-	-	-	SHV-5*?	-	-	-	-	-	TEM-1D	-	OmpK35-24%	WT	-	-	-	-	GyrA-83Y	-	-	Aac(6')-Il	Aac3-IIa	StrA	StrB		AadA1;AadA2	-
GCA_002850885.1_COL-Kpn34	COL-Kpn34	GCA_002850885.1	SAMN06629611	PRJNA378654	2006	NA	Human	Infection	Colombia	ST14	wzi2	KL2	O1v1	ybt 10; ICEKp4	106	-	-	-	-	-	-	-	-	-	SHV-5	-	-	-	-	-	TEM-1D	-	OmpK35-24%	OmpK36-18%	PmrB-35%	-	-	-	GyrA-83Y	-	-	Aac(6')-Il	Aac3-IIa	StrA	StrB		AadA1;AadA2	-
GCA_002850935.1_COL-Kpn33	COL-Kpn33	GCA_002850935.1	SAMN06629610	PRJNA378654	2006	NA	Human	Infection	Colombia	ST14	wzi2	KL2	O1v1	ybt 10; ICEKp4	106	-	-	-	-	-	-	-	-	-	-	-	-	-	-	-	TEM-1D	-	OmpK35-24%	OmpK36-18%	-	-	-	-	GyrA-83Y	-	-	Aac(6')-Il	Aac3-IIa	StrA	StrB		AadA1;AadA2	-
GCA_000689275.1_SB2390	SB2390	GCA_000689275.1	SAMEA3139002	PRJEB4159	2002	Urine	Human	NA	Curacao	ST14	wzi2	KL2	O1v1	ybt 10; ICEKp4	106	-	-	-	-	-	-	-	-	-	-	-	-	-	-	-	-	-	WT	WT	-	-	-	-	-	-	-	AAC(6')-Il	-	StrA	StrB		AadA1;AadA2	-
GCA_900493455.1_DY6542368	KPAPU823	GCA_900493455.1	SAMEA4394738	PRJEB19226	2016	NA	Human	NA	Thailand	ST14	wzi2	KL2	O1v1	ybt 10; ICEKp4	99-4LV	-	-	-	-	-	-	-	-	-	SHV-12	-	-	-	-	-	-	-	WT	WT	-	-	QnrS1	-	-	-			Aac3-IId	-	-		-	-
GCA_900492895.1_DY6636933	KPMYH-1125	GCA_900492895.1	SAMEA23983168	PRJEB19226	2016	NA	Human	NA	Thailand	ST14	wzi2	KL2	O1v1	ybt 10; ICEKp4	99-4LV	-	-	-	-	-	-	-	-	-	SHV-12	-	-	-	-	-	-	-	WT	WT	-	-	QnrS1	-	-	-			Aac3-IId	-	-		-	-
GCA_002186595.1_PO906	PO906	GCA_002186595.1	SAMN05960880	PRJNA351846	2013	blood	Human	Infection (Sepsis)	Nigeria	ST14	wzi396	NP	O1v2	ybt 10; ICEKp4	95-3LV	-	-	-	-	-	-	-	-	CTX-M-15	-	-	-	-	SHV-28	OXA-1	TEM-1	-	WT	WT	-	-	-	-	-	-	-		Aac3-IIa	-	-		AadA1	-
GCA_002187025.1_G749	G749	GCA_002187025.1	SAMN05960915	PRJNA351846	2013	blood	Human	Infection (Sepsis)	Nigeria	ST14	wzi396	NP	O1v2	ybt 10; ICEKp4	95-3LV	-	-	-	-	-	-	-	-	CTX-M-15	-	-	-	-	SHV-28	OXA-1	TEM-1	-	WT	WT	-	-	-	-	-	-	-		Aac3-IIa	-	-		AadA1	-
GCA_002152525.1_MGH157	MGH157	GCA_002152525.1	SAMN04521906	PRJNA271899	2015	NA	Human	NA	USA	ST14	wzi64	KL64	O1v1	ybt 14; ICEKp5	140-3LV	-	-	-	-	NDM-1	-	-	-	CTX-M-15	-	-	-	-	SHV-28	OXA-1; OXA-9*	TEM-1D	-	OmpK35-59%	OmpK36GD	MgrB-60%	-	Qnr-S1	ParC-80I	GyrA-83Y	GyrA-87G	ArmA	Aac(6')-Ib-cr; Aac(6')-Ib	-	StrA	StrB	Aph(3')-VI	AadA2;AadA1	-	SAT-2
GCA_001463165.1_U25	U25	GCA_001463165.1	SAMN03780451	PRJNA288422	2010	urine	Human	Infection (UTI)	India	ST14	wzi2	KL2	O1v1	ybt 14; ICEKp5	140	-	-	-	-	-	-	-	-	-	-	-	-	-	SHV-28	OXA-1	-	-	WT	OmpK36GD	-	-	-	ParC-80I	GyrA-83Y	GyrA-87G	-	Aac(6')-Ib-cr	-	-	-		-	-	SAT-2
EuSCAPE_TR002	TR002	GCA_900507615.1	SAMEA3727723	PRJEB10018	2014	Puncture Fluids	Human	Infection	Turkey	ST14	wzi2	KL2	O1v1	ybt 14; ICEKp5	140	-	-	-	-	-	-	OXA-232	-	-	-	-	-	-	SHV-28	OXA-1	-	-	WT	OmpK36GD	-	-	QnrB1	ParC-80I	GyrA-83Y	GyrA-87G	ArmA	Aac(6')-Ib-cr	-	StrA	StrB	Aph(3')-VI	AadA1; AadA2	-	SAT-2
EuSCAPE_TR009	TR009	GCA_900507625.1	SAMEA3727729	PRJEB10018	2014	Urine	Human	Infection	Turkey	ST14	wzi2	KL2	O1v1	ybt 14; ICEKp5	140	-	-	-	-	-	-	OXA-232	-	-	-	-	-	-	SHV-28	OXA-1	-	-	WT	OmpK36GD	-	-	-	ParC-80I	GyrA-83Y	GyrA-87G	ArmA	Aac(6')-Ib-cr	-	StrA	StrB	Aph(3')-VI	AadA1; AadA2	-	SAT-2
EuSCAPE_TR010	TR010	GCA_900507635.1	SAMEA3727730	PRJEB10018	2014	Blood (catheter tip)	Human	Infection	Turkey	ST14	wzi2	KL2	O1v1	ybt 14; ICEKp5	140	-	-	-	-	-	-	OXA-232	-	-	-	-	-	-	SHV-28	OXA-1	-	-	WT	OmpK36GD	-	-	QnrB1	ParC-80I	GyrA-83Y	GyrA-87G	ArmA	Aac(6')-Ib-cr	-	StrA	StrB	Aph(3')-VI	AadA1; AadA2	-	SAT-2
EuSCAPE_UK065	UK065	GCA_900503895.1	SAMEA3720940	PRJEB10018	2014	Urine	Human	Infection	United Kingdom (England, Wales & N. Ireland)	ST14	wzi2	KL2	O1v1	ybt 14; ICEKp5	140	-	-	-	-	-	-	OXA-232	-	CTX-M-15	-	-	-	-	-	OXA-1; OXA-9	TEM-1D	-	OmpK35-69%	OmpK36GD	-	-	-	ParC-80I	GyrA-83Y	GyrA-87G	-	Aac(6')-Ib	Aac3-IId	StrA	StrB		AadA1-pm?	-	SAT-2
GCA_002246785.1_ECCRETH01	ECCRETH01	GCA_002246785.1	SAMN07450592	PRJNA389557	2016	Rectal swab	Human	Infection	Thailand	ST14	wzi2	KL2	O1v1	ybt 14; ICEKp5	140	-	-	-	-	-	-	OXA-232	-	CTX-M-15	-	-	-	-	SHV-28	OXA-1	-	-	OmpK35-66%	OmpK36GD	-	-	-	ParC-80I	GyrA-83Y	GyrA-87G	-	Aac(6')-Ib-cr	-	-	-		-	-	SAT-2
GCA_000733255.1_PittNDM01	PittNDM01	GCA_000733255.1	SAMN03081487	PRJNA221868	2013	urine	Human	NA	NA	ST14	wzi2	KL2	O1v1	ybt 14; ICEKp5	140	-	-	-	-	NDM-1	-	OXA-232	-	CTX-M-15	-	-	-	-	SHV-28; SHV-11	OXA-1; OXA-9	TEM-1D	-	WT	OmpK36GD	-	-	QnrB1	ParC-80I	GyrA-83Y	GyrA-87G	ArmA	Aac(6')-Ib-cr;Aac(6')-Ib7;Aac(6')-Ib	Aac3-IId	StrA	StrB	Aph(3')-VI	AadA2; AadA1	-	SAT-2
GCA_001307175.1_KP617	KP617	GCA_001307175.1	SAMN04044480	PRJNA295237	2013	NA	Human	Infection (pneumonia)	Korea	ST14	wzi2	KL2	O1v1	ybt 14; ICEKp5	140	-	-	-	-	NDM-1	-	OXA-232	-	-	-	-	-	-	SHV-28	OXA-1	-	-	WT	OmpK36GD	-	-	QnrB1	ParC-80I	GyrA-83Y	GyrA-87G	ArmA	Aac(6')-Ib-cr	-	-	-	Aph(3')-VI	AadA2	-	SAT-2
GCA_002180315.1_AR0143	AR_0143	GCA_002180315.1	SAMN04014984	PRJNA292902	NA	NA	NA	NA	NA	ST14	wzi2	KL2	O1v1	ybt 14; ICEKp5	140	-	-	-	-	NDM-1	-	-	-	CTX-M-15 (2x)	-	-	DHA*	CMY-4	SHV-28; SHV-11	OXA-9	TEM-1D (2x)	-	WT	OmpK36GD	-	-	-	ParC-80I	GyrA-83Y	GyrA-87G	ArmA	Aac(6')-Ib	Aac3-IId	StrA	StrB	Aph(3')-VI*	AadA1	-	SAT-2
GCA_002239715.1_CREC003-1	CREC003-1	GCA_002239715.1	SAMN07203007	PRJNA389557	2015	Rectal swab	Human	Infection	Thailand	ST14	wzi2	KL2	O1v1	ybt 14; ICEKp5	140	-	-	-	-	NDM-1	-	OXA-232	-	CTX-M-15	-	-	-	-	SHV-28	OXA-1; OXA-9	TEM-1D	-	WT	OmpK36GD	-	-	QnrB1	ParC-80I	GyrA-83Y	GyrA-87G	ArmA	Aac(6')-Ib*	-	-	-	Aph(3')-VI	AadA2;AadA1	-	SAT-2
GCA_002246395.1_KPCRETH30	KPCRETH30	GCA_002246395.1	SAMN07450555	PRJNA389557	2016	Rectal swab	Human	Infection	Thailand	ST14	wzi2	KL2	O1v1	ybt 14; ICEKp5	140	-	-	-	-	NDM-1	-	OXA-232	-	CTX-M-15	-	-	-	-	SHV-28	OXA-1	-	-	OmpK35-66%	OmpK36GD	-	-	QnrB1	ParC-80I;ParC-84G	GyrA-83Y	GyrA-87G	ArmA	Aac(6')-Ib-cr	-	-	-	Aph(3')-VI	AadA2	-	SAT-2
GCA_002246415.1_KPCRETH29	KPCRETH29	GCA_002246415.1	SAMN07450556	PRJNA389557	2016	Rectal swab	Human	Infection	Thailand	ST14	wzi2	KL2	O1v1	ybt 14; ICEKp5	140	-	-	-	-	NDM-1	-	OXA-232	-	CTX-M-15	-	-	-	-	SHV-28	OXA-1	-	-	OmpK35-66%	OmpK36GD	-	-	QnrB1	ParC-80I;ParC-84G	GyrA-83Y	GyrA-87G	ArmA	Aac(6')-Ib-cr	-	-	-	Aph(3')-VI	AadA2	-	SAT-2
GCA_002246895.1_KPCRETH05	KPCRETH05	GCA_002246895.1	SAMN07450551	PRJNA389557	2015	Rectal swab	Human	Infection	Thailand	ST14	wzi2	KL2	O1v1	ybt 14; ICEKp5	140	-	-	-	-	NDM-1	-	OXA-232	-	CTX-M-15	-	-	-	-	SHV-28	OXA-1; OXA-9	TEM-1D	-	WT	OmpK36GD	-	-	QnrB1	ParC-80I	GyrA-83Y	GyrA-87G	ArmA	Aac(6')-Ib*	-	-	-	Aph(3')-VI	AadA2;AadA1	-	SAT-2
GCA_900493765.1_DY6470396	KP3	GCA_900493765.1	SAMEA4364577	PRJEB19226	2016	NA	Human	NA	Thailand	ST14	wzi2	KL2	O1v1	ybt 14; ICEKp5	140	-	-	-	-	NDM-1	-	OXA-232	-	CTX-M-15	-	-	-	-	SHV-28	OXA-1	-	-	OmpK35-66%	OmpK36GD	-	-	QnrB1	ParC-80I	GyrA-83Y	GyrA-87G	ArmA	Aac(6')-Ib-cr	-	-	-	Aph(3')-VI	AadA2	-	SAT-2
GCA_900493825.1_DY6470415	KP22	GCA_900493825.1	SAMEA4364596	PRJEB19226	2016	NA	Human	NA	Thailand	ST14	wzi2	KL2	O1v1	ybt 14; ICEKp5	140	-	-	-	-	NDM-1	-	OXA-232	-	CTX-M-15	-	-	-	-	SHV-28	OXA-1	-	-	OmpK35-66%	OmpK36GD	-	-	QnrB1	ParC-80I	GyrA-83Y	GyrA-87G	ArmA	Aac(6')-Ib-cr	-	-	-	Aph(3')-VI	AadA2	-	SAT-2
GCA_900494375.1_DY6470479	KP86	GCA_900494375.1	SAMEA4364660	PRJEB19226	2016	NA	Human	NA	Thailand	ST14	wzi2	KL2	O1v1	ybt 14; ICEKp5	140	-	-	-	-	NDM-1	-	OXA-232	-	CTX-M-15	-	-	-	-	SHV-28	OXA-1	-	-	OmpK35-66%	OmpK36GD	-	-	QnrB1	ParC-80I;ParC-84G	GyrA-83Y	GyrA-87G	ArmA	Aac(6')-Ib-cr	-	-	-	Aph(3')-VI	AadA2	-	SAT-2
GCA_900494635.1_DY6470437	KP44	GCA_900494635.1	SAMEA4364618	PRJEB19226	2016	NA	Human	NA	Thailand	ST14	wzi2	KL2	O1v1	ybt 14; ICEKp5	140	-	-	-	-	NDM-1	-	OXA-232	-	CTX-M-15	-	-	-	-	SHV-28	OXA-1	-	-	OmpK35-66%	OmpK36GD	-	-	-	ParC-80I;ParC-84G	GyrA-83Y	GyrA-87G	ArmA	Aac(6')-Ib-cr	-	-	-	Aph(3')-VI	AadA2	-	SAT-2
GCA_001709275.1	11	GCA_001709275.1	SAMN04448229	PRJNA296771	2013	urine	Human	NA	USA	ST14	wzi2	KL2	O1v1	ybt 14; ICEKp5	140	-	-	-	-	NDM-1	-	OXA-232	-	CTX-M-15	-	-	-	-	SHV-28; SHV-11	OXA-1; OXA-9	TEM-1D	-	WT	OmpK36GD	-	-	QnrB1	ParC-80I	GyrA-83Y	GyrA-87G	ArmA	Aac(6')-Ib-cr;Aac(6')-Ib7;Aac(6')-Ib	Aac3-IId	StrA	StrB	Aph(3')-VI	AadA2; AadA1	-	SAT-2
GCA_003069525.1	AR_0153	GCA_003069525.1	SAMN04014994	PRJNA292902	NA	NA	NA	NA	NA	ST14	wzi2	KL2	O1v1	ybt 14; ICEKp5	140	-	-	-	-	NDM-1	-	-	-	CTX-M-15	-	-	-	-	SHV-28; SHV-11	OXA-1 (2x); OXA-9	TEM-1D	-	OmpK36GD	WT	-	-	QnrB1	ParC-80I	GyrA-83Y	GyrA-87G	ArmA	Aac(6')-Ib-cr;AAC(6')-Ib7;Aac(6')-Ib	Aac3-IId	StrA	StrB	Aph(3')-VI	AadA2; AadA1-pm*?	-	SAT-2
GCA_001574505.1_U41	U41	GCA_001574505.1	SAMN04498375	PRJNA312481	2015	urine	Human	Infection (UTI)	Saudi Arabia	ST14	wzi2	KL2	O1v1	ybt 14; ICEKp5	140-1LV	-	-	-	-	NDM-1	-	-	-	CTX-M-15	-	-	-	-	SHV-11	-	TEM-1D	-	WT	OmpK36GD	-	-	-	ParC-80I	GyrA-83Y	GyrA-87G	ArmA	Aac(6')-Ib-cr	Aac3-IId	StrA	StrB		AadA2; AadA1	-	SAT-2
GCA_002948565.1	AR_0066	GCA_002948565.1	SAMN04014907	PRJNA292904	NA	NA	NA	NA	NA	ST14	wzi2	KL2	O1v1	ybt 14; ICEKp5	140	-	-	-	-	-	-	-	-	CTX-M-15	-	-	-	-	SHV-28; SHV-11	OXA-1; OXA-9	TEM-1D	-	OmpK35-64%	OmpK36GD	-	-	-	ParC-80I	GyrA-83Y	GyrA-87G	-	Aac(6')-Ib-cr;Aac(6')-Ib	Aac3-IId	StrA	StrB		AadA1	-	SAT-2
GCA_900085945.1_k2671	k2671	GCA_900085945.1	SAMEA2273878	PRJEB5065	2011	blood	Human	Infection	United Kingdom	ST14	wzi2	KL2	O1v1	ybt 14; ICEKp5	140	-	-	-	-	-	-	-	-	CTX-M-15	-	-	-	-	SHV-11*?	OXA-1; OXA-9	-	-	WT	OmpK36GD	-	-	-	ParC-80I	GyrA-83Y	GyrA-87G		Aac(6')-Ib-cr	Aac3-IIa	StrA	StrB		-	AadA1-pm*?	SAT-2
GCA_001316865.2_ST14	ST14:944535499	GCA_001316865.2	SAMN04011430	PRJNA287968	NA	NA	Human	NA	South Africa	ST14	wzi2	KL2	O1v1	ybt 14; ICEKp5	138	-	-	-	-	-	-	OXA-232	-	CTX-M-15	-	-	-	-	SHV-28	OXA-1	-	-	WT	OmpK36GD	-	-	QnrB1	ParC-80I	GyrA-83Y	GyrA-87G	-	Aac(6')-Ib-cr	-	StrA	StrB		AadA1	-	SAT-2
GCA_002156785.1_KPN528	KPN528	GCA_002156785.1	SAMN06437491	PRJNA376414	2012	respiratory	Human	NA	USA	ST14	wzi2	KL2	O1v1	ybt 14; ICEKp5	138-3LV	-	-	-	-	NDM-1	-	-	-	CTX-M-15	-	-	-	-	SHV-28; SHV-11	OXA-1 (2x)	-	-	WT	OmpK36GD	MgrB-87%	-	QnrB1	ParC-80I	GyrA-83Y	GyrA-87G	ArmA	Aac(6')-Ib-cr;AAC(6')-Ib7	Aac3-IId	StrA	StrB	Aph(3')-VI	AadA2;AadA1	-	SAT-2
GCA_002510095.1_ST-14_K118	ST-14:K118	GCA_002510095.1	SAMN06106887	PRJNA355910	2013	urine	Human	NA	South Africa	ST14	wzi2	KL2	O1v1	ybt 14; ICEKp5	151	-	-	-	-	-	-	-	-	CTX-M-15	-	-	-	-	SHV-1	OXA-1	TEM-1D	-	WT	WT	-	-	QnrB1	-	-	-	-	Aac(6')-Ib-cr	Aac3-IIa	StrA	StrB		AadA1;AadA2	-
GCA_001521895.1_NUHL24835	NUHL24835	GCA_001521895.1	SAMN04421276	PRJNA309157	2014	urine	Human	NA	China	ST14	wzi2	KL2	O1v1	ybt 13; ICEKp2	299-1LV	-	-	-	-	NDM-5	-	-	-	CTX-M-15	-	-	-	-	SHV-28	-	-	-	OmpK35-32%	OmpK36TD	-	-	-	-	-	-			-	-	-		AadA2	-
GCA_900092675.1_PB256	PB256	GCA_900092675.1	SAMEA3531822	PRJEB11403	2015	sputum	Human	Infection	Thailand	ST14	wzi2	KL2	O1v1	ybt 13; ICEKp2	299-1LV	-	-	-	-	-	-	-	-	CTX-M-15	-	-	-	-	SHV-28	OXA-1	TEM-1D	-	WT	WT	-	-	-	-	-	-		Aac(6')-Ib-cr	Aac3-IIa	StrA	StrB		-	-
GCA_002850955.1_COL-Kpn30	COL-Kpn30	GCA_002850955.1	SAMN06629607	PRJNA378654	2006	NA	Human	Infection	Colombia	ST14	wzi2	KL2	O1v1	ybt 15; ICEKp11	231-1LV	-	-	-	-	-	-	-	-	-	-	-	-	-	-	-	-	-	WT	WT	-	-	-	-	-	-	-	AAC(6')-Ian	Aac3-IIa	StrA	StrB	Aph(3')-Ia	-	-
EuSCAPE_CZ010	CZ010	GCA_900508435.1	SAMEA3729917	PRJEB10018	2014	Wound Secretion	Human	Colonization	Czech Republic	ST14	wzi2	KL2	O1v1	-	0	-	-	-	-	-	-	-	-	-	-	-	DHA-1	-	SHV-28	OXA-1	TEM-1D	-	WT	WT	-	-	QnrB4	-	GyrA-83Y	-	-	Aac(6')-Ib-cr	Aac3-IIa	StrA	StrB	Aph(3')-Ia	-	-
EuSCAPE_ES245	ES245	GCA_900517445.1	SAMEA3649561	PRJEB10018	2014	Blood	Human	Infection	Spain	ST14	wzi2	KL2	O1v1	-	0	-	-	-	-	-	-	-	-	-	-	-	-	-	SHV-1	-	-	-	WT	WT	-	-	-	-	-	-	-		-	StrA	StrB		-	-
EuSCAPE_GR078	GR078	GCA_900501335.1	SAMEA3649697	PRJEB10018	2014	Blood	Human	Infection	Greece	ST14	wzi2	KL2	O1v1	-	0	-	-	-	-	-	-	-	-	-	-	-	-	-	SHV-1	-	-	-	OmpK35-64%	WT	-	-	-	-	-	-	-		-	StrA	StrB		-	-
EuSCAPE_DE003	DE003	GCA_900512305.1	SAMEA3512030	PRJEB10018	2013	Other (catheter)	Human	Infection	Germany	ST14	wzi2	KL2	O1v1	-	0	-	-	-	-	-	-	-	-	CTX-M-15	-	-	-	-	SHV-28	-	TEM-1D	-	WT	WT	-	-	QnrB1	-	-	GyrA-87G	-		-	StrA	StrB		-	-
EuSCAPE_IE039	IE039	GCA_900506405.1	SAMEA3727589	PRJEB10018	2014	Urine	Human	Infection	Ireland	ST14	wzi2	KL2	O1v1	-	0	-	-	-	-	-	-	-	-	-	-	-	-	-	SHV-1	-	-	-	WT	WT	-	-	-	-	-	-	-		-	StrA	StrB		-	-
EuSCAPE_IT093	IT093	GCA_900515055.1	SAMEA3515122	PRJEB10018	2013	Urine	Human	Infection	Italy	ST14	wzi2	KL2	O1v1	-	0	-	-	-	-	-	-	-	-	CTX-M-36	-	-	-	-	SHV-28	-	-	-	WT	WT	-	-	QnrB19	-	-	-	-	Aac(6')-Ib	-	-	-		-	-
EuSCAPE_IT215	IT215	GCA_900514385.1	SAMEA3515243	PRJEB10018	2014	Urine	Human	Infection	Italy	ST14	wzi2	KL2	O1v1	-	0	-	-	-	-	-	-	-	-	-	-	-	-	-	SHV-28	-	-	-	WT	WT	-	-	-	-	-	-	-		-	StrA	StrB		-	-
GCA_900084665.1_k30	k30	GCA_900084665.1	SAMEA2273516	PRJEB5065	2001	blood	Human	Infection	United Kingdom	ST14	-	KL2	O1v1	-	0	-	-	-	-	-	-	-	-	-	-	-	-	-	-	-	TEM-1D	-	WT	WT	-	-	-	-	GyrA-83Y	-			Aac3-IId	StrA	StrB		-	-
GCA_900084705.1_k248	k248	GCA_900084705.1	SAMEA2273528	PRJEB5065	2001	blood	Human	Infection	United Kingdom	ST14	-	KL2	O1v1	-	0	-	-	-	-	-	-	-	-	-	SHV-12*?	-	-	-	-	-	-	-	WT	WT	-	-	-	-	GyrA-83Y	-			-	StrA	StrB		-	-
EuSCAPE_RS037	RS037	GCA_900505205.1	SAMEA3721158	PRJEB10018	2014	Urine	Human	Infection	Serbia	ST14	wzi2	KL2	O1v1	-	0	-	-	-	-	-	-	-	-	-	-	-	-	-	-	-	-	-	WT	WT	-	-	-	-	-	-	-	Aac(6')-Im	-	-	-		AadA1-pm*?	-
EuSCAPE_TR130	TR130	GCA_900507405.1	SAMEA3729660	PRJEB10018	2014	Lower Respiratory Tract Secrection	Human	Infection	Turkey	ST14	wzi2	KL2	O1v1	-	0	-	-	-	-	-	-	-	-	-	-	-	-	-	SHV-1	-	TEM-1D	-	WT	WT	-	-	-	-	-	-	-		Aac3-IId*?	-	-		-	-
EuSCAPE_TR282	TR282	GCA_900508155.1	SAMEA3729879	PRJEB10018	2013	Urine	Human	Infection	Turkey	ST14	wzi2	KL2	O1v1	-	0	-	-	-	-	-	-	-	-	-	-	-	-	-	SHV-28	-	-	-	WT	WT	-	-	-	-	-	-	-		-	-	-		-	-
EuSCAPE_TR307	TR307	GCA_900508295.1	SAMEA3729901	PRJEB10018	2013	Blood	Human	Infection	Turkey	ST14	wzi2	KL2	O1v1	-	0	-	-	-	-	-	-	-	-	CTX-M-3	-	-	-	-	SHV-1	-	-	-	WT	WT	-	-	-	-	-	-	-		-	-	-		-	-
GCA_000300675.1_WGLW2	WGLW2	GCA_000300675.1	SAMN02463957	PRJNA169454	NA	NA	Human	NA	USA	ST14	wzi2	KL2	O1v1	-	0	-	-	-	-	-	-	-	-	-	-	-	-	-	SHV-28	-	-	-	WT	WT	-	-	-	-	-	-	-		-	-	-		-	-
GCA_000316265.2_JHCK1	JHCK1	GCA_000316265.2	SAMN01939166	PRJNA176122	1980	cerebrospinal fluid	Human	NA	Argentina	ST14	wzi2	KL2	O1v1	-	0	-	-	-	-	-	-	-	-	-	-	-	-	-	SHV-28	OXA-9	TEM-1D	SCO-1	WT	WT	-	-	-	-	-	-	-	Aac(6')-Ib	Aac3-IIa	StrA	StrB	Aph(3')-Ia	AadA1-pm*?	-
GCA_000567405.1_BIDMC11	BIDMC 11	GCA_000567405.1	SAMN02138632	PRJNA202013	NA	peritoneal abscess swab	Human	NA	NA	ST14	wzi2	KL2	O1v1	-	0	-	-	-	-	-	KPC-4	-	-	-	-	-	-	-	SHV-28	-	TEM-1D	-	WT	WT	-	-	-	-	-	-	-		Aac3-Ib	StrA	StrB	Aph(3')-Ia	-	-
GCA_000694235.1_CHS66	CHS 66	GCA_000694235.1	SAMN02581368	PRJNA234235	2013	urine	Human	NA	USA	ST14	wzi2	KL2	O1v1	-	0	-	-	-	-	-	-	-	-	CTX-M-15	SHV-7	-	-	-	-	OXA-1	TEM-1D	-	WT	WT	-	-	Qnr-S1;QnrB1	-	-	GyrA-87G	-	Aac(6')-Ib-cr	-	StrA	StrB		-	AadB
GCA_001033925.1_MGH124	MGH124	GCA_001033925.1	SAMN03280409	PRJNA271899	2014	NA	Human	NA	NA	ST14	wzi2	KL2	O1v1	-	0	-	-	-	-	-	-	-	-	-	-	-	-	-	SHV-28	-	-	-	WT	WT	-	-	-	-	-	-			-	StrA	StrB		-	-
GCA_001185865.1_CHS175	CHS175	GCA_001185865.1	SAMN03280316	PRJNA271899	2014	NA	Human	NA	USA	ST14	wzi2	KL2	O1v1	-	0	-	-	-	-	NDM-1	-	-	-	CTX-M-15	-	-	-	-	SHV-28	OXA-1	-	-	WT	OmpK36GD	-	-	QnrB1	ParC-80I	GyrA-83Y	GyrA-87G	ArmA	Aac(6')-Ib-cr	Aac3-IId	StrA	StrB	Aph(3')-VI	AadA2; AadA1	-	SAT-2
GCA_001709295.1_23	23	GCA_001709295.1	SAMN04448241	PRJNA296771	2014	tracheal aspirate	Human	NA	USA	ST14	wzi2	KL2	O1v1	-	0	-	-	-	-	-	-	OXA-48	-	CTX-M-15; CTX-M-14	-	-	-	-	SHV-28	-	TEM-1D	-	WT	WT	-	-	QnrB1	-	-	-	-		-	StrA	StrB	Aph(3')-VIb*	-	-
GCA_001720805.1_CFSAN044568	CFSAN044568	GCA_001720805.1	SAMN05213498	PRJNA308116	2013	blood	Human	Infection	Pakistan	ST14	wzi2	KL2	O1v1	-	0	-	-	-	-	NDM-1	-	-	-	CTX-M-15	-	OXA-10*	-	CMY-16	SHV-28	OXA-1	TEM-1D	-	WT	WT	-	-	QnrB1	-	-	-	ArmA	Aac(6')-Ib-cr	Aac3-IIa	StrA	StrB		AadA1	-
GCA_001720875.1_CFSAN044566	CFSAN044566	GCA_001720875.1	SAMN05252770	PRJNA308116	2013	blood	Human	Infection	Pakistan	ST14	wzi2	KL2	O1v1	-	0	-	-	-	-	NDM-1	-	-	-	CTX-M-15	-	OXA-10	-	CMY-16	SHV-28	OXA-1	TEM-1D	-	WT	WT	-	-	QnrB1	-	-	-	ArmA	Aac(6')-Ib-cr	Aac3-IIa	StrA	StrB		AadA1	-
GCA_002055855.1	AR_0068	GCA_002055855.1	SAMN04014909	PRJNA292904	NA	NA	NA	NA	NA	ST14	wzi2	KL2	O1v1	-	0	-	-	-	-	NDM-1	-	-	-	CTX-M-15 (2x)	-	-	-	-	SHV-28; SHV-11	OXA-1; OXA-9	TEM-1D	-	WT	OmpK36GD	-	-	-	ParC-80I	GyrA-83Y	GyrA-87G	ArmA	Aac(6')-Ib-cr;Aac(6')-Ib	Aac3-IId	StrA	StrB	Aph(3')-VI	AadA2; AadA1	-	SAT-2
GCA_002102655.1_Kp45	Kp45	GCA_002102655.1	SAMN05603854	PRJNA339728	1980	neck	Human	Infection	Portugal	ST14	wzi2	KL2	O1v1	-	0	-	-	-	-	-	-	-	-	-	-	-	-	-	SHV-28	-	-	-	WT	WT	PmrB-34%	-	-	-	-	-			-	StrA	StrB		-	-
GCA_001463475.1_50884375	50884375	GCA_001463475.1	SAMN04158327	PRJNA295003	2014	urine	Human	NA	Norway	ST14	wzi2	KL2	O1v1	-	0	-	-	-	-	-	-	OXA-162	-	CTX-M-15	-	-	-	-	SHV-28	-	TEM-1D	-	WT	WT	-	-	QnrB1	-	-	-			-	StrA	StrB		-	-
GCA_002271285.1_NU-CRE265	NU-CRE265	GCA_002271285.1	SAMN07370821	PRJNA395086	2015	skin and soft tissue	Human	Infection (Necrotizing fasciitis)	USA	ST14	wzi2	KL2	O1v1	-	0	-	-	-	-	-	KPC-3	-	-	-	-	-	-	-	SHV-28	OXA-9	-	-	WT	WT	-	-	-	-	GyrA-83F	-	-		-	StrA	StrB		AadA1	-
GCA_002776375.1_AUH_IMP216	AUH_IMP216	GCA_002776375.1	SAMN07661247	PRJNA407701	2013	NA	Human	NA	Lebanon	ST14	wzi2	KL2	O1/O2v1	-	0	-	-	-	-	-	-	-	-	CTX-M-15	-	-	-	-	SHV-28	OXA-1	TEM-1D	-	WT	WT	-	-	QnrB1	-	-	GyrA-87Y		Aac(6')-Ib-cr	-	StrA	StrB		-	-
GCA_002853975.1_COL-Kpn118	COL-Kpn118	GCA_002853975.1	SAMN06629695	PRJNA378654	2003	NA	Human	Infection	Colombia	ST14	wzi2	KL2	O1v1	-	0	-	-	-	-	-	-	-	-	-	SHV-86?	-	-	-	-	-	TEM-1D	-	WT	WT	-	-	QnrB19	-	GyrA-83Y	-			-	-	-		AadA2	-
GCA_003267985.1	CDC 0106	GCA_003267985.1	SAMN07373332	PRJNA395223	NA	NA	NA	NA	NA	ST14	wzi2	KL2	O1v1	-	0	-	-	-	-	NDM-1	-	-	-	CTX-M-15 (2x)	-	-	-	-	SHV-28; SHV-11	OXA-1; OXA-9	TEM-1D	-	WT	OmpK36GD	-	-	-	ParC-80I	GyrA-83Y	GyrA-87G	ArmA	Aac(6')-Ib-cr;Aac(6')-Ib	Aac3-IId	StrA	StrB	Aph(3')-VI	AadA2; AadA1	-	SAT-2
GCA_900085325.1_k1970	k1970	GCA_900085325.1	SAMEA2273784	PRJEB5065	2008	blood	Human	Infection	United Kingdom	ST14	wzi2	KL2	O1v1	-	0	-	-	-	-	-	-	-	-	-	-	-	-	-	SHV-28	-	-	-	WT	WT	-	-	-	-	-	-			-	StrA	StrB		-	-
GCA_002851435.1_COL-Kpn35	COL-Kpn35	GCA_002851435.1	SAMN06629612	PRJNA378654	2006	NA	Human	Infection	Colombia	ST14	wzi2	KL2	O1v1	-	0	-	-	-	-	-	KPC-2	-	-	CTX-M-12	-	-	-	-	SHV-1	OXA-2	TEM-1D	-	OmpK35-24%	WT	-	-	-	-	GyrA-83Y	-	-	Aac(6')-Il	Aac3-IIa	StrA	StrB		AadA1;AadA5	AadB
GCA_900205385.1_PV1BC	PV1BC	GCA_900205385.1	SAMEA104205668	PRJEB22081	NA	NA	NA	NA	NA	ST14	wzi2	KL2	O1v1	-	0	-	-	-	-	-	-	-	-	CTX-M-15	-	-	-	-	-	-	-	SCO-1	WT	WT	PmrB-64%	-	-	-	-	-			Aac3-IIa	-	-		-	-
GCA_900493005.1_DY6636952	KP4284	GCA_900493005.1	SAMEA23997418	PRJEB19226	2016	NA	Human	NA	Thailand	ST14	wzi2	KL2	O1v1	-	0	-	-	-	-	-	-	-	-	CTX-M-15	-	-	-	-	SHV-28	-	TEM-1D	-	WT	WT	-	-	QnrB6	-	-	-		AAC(6')-Ib-cr;AAC(6')-Ib7	-	-	-		AadA16	-
GCA_002211125.1_ASM221112	SCPM-O-B-7851	GCA_002211125.1	SAMN07179228	PRJNA269675	2014	NA	NA	NA	NA	ST2174	wzi2	KL2	O1v1	-	0	iuc 1	iro 1	-	rmpA2_5-54%	-	-	-	-	-	SHV-2?	-	-	-	-	-	TEM-1D	-	OmpK35-84%	WT	-	-	-	-	GyrA-83F	-	-		-	StrA	StrB	Aph(3')-Ia	-	-
GCA_001701575.1_SKLX2722	SKLX2722	GCA_001701575.1	SAMN05170670	PRJNA322421	2012	sputum	Human	NA	China	ST2316	wzi2	KL2	O1v1	-	0	-	-	-	-	-	-	-	-	CTX-M-9	-	-	-	-	SHV-28	OXA-1	TEM-1D	-	WT	WT	-	-	Qnr-S1	-	-	-	-	Aac(6')-Ib-cr	Aac3-IId	-	-		AadA5	-
C1694contigs	C1694		SAMN07682354	PRJNA408270	2012	urine	Human	Infection (UTI)	Portugal	ST15	wzi19	KL19	O1v2	ybt 10; ICEKp4	20-3LV	-	-	-	-	-	-	-	-	CTX-M-15	-	-	-	-	SHV-28	OXA-1	TEM-1D	-	WT	WT	-	-	QnrB1	ParC-80I	GyrA-83F	GyrA-87A	-	AAC(6')-Ib-cr	AAC(3)-IIa	strA	strB	-	-	-	-
EuSCAPE_TR228	TR228	GCA_900508895.1	SAMEA3729822	PRJEB10018	2013	Lower Respiratory Tract Secrection	Human	Infection	Turkey	ST15	wzi19	KL19	O1v2	ybt unknown	-	-	-	-	-	-	-	OXA-48	-	CTX-M-15	-	-	-	-	SHV-28	OXA-9*	TEM-1D	-	OmpK35-49%	WT	-	-	-	ParC-80I	GyrA-83F	GyrA-87A	armA	AAC(6')-Ib-cr;AAC(6')-Ib7,AAC(6')-Ib?	-	strA	strB	-	AadA16;AadA1	-	-
EuSCAPE_TR232	TR232	GCA_900508975.1	SAMEA3729830	PRJEB10018	2013	Blood	Human	Infection	Turkey	ST15	wzi19	KL19	O1v2	ybt unknown	-	-	-	-	-	-	-	OXA-48	-	CTX-M-15	-	-	-	-	SHV-28	OXA-9*	TEM-1D	-	OmpK35-49%	WT	-	-	-	ParC-80I	GyrA-83F	GyrA-87A	armA	AAC(6')-Ib-cr;AAC(6')-Ib7,AAC(6')-Ib	-	strA	strB	-	AadA16;AadA1	-	-
EuSCAPE_TR236	TR236	GCA_900508935.1	SAMEA3729838	PRJEB10018	2013	urine	Human	Infection	Turkey	ST15	wzi19	KL19	O1v2	ybt unknown	-	-	-	-	-	-	-	OXA-48	-	CTX-M-15	-	-	-	-	SHV-28	OXA-9*	TEM-1D	-	OmpK35-49%	WT	-	-	-	ParC-80I	GyrA-83F	GyrA-87A	armA	AAC(6')-Ib-cr;AAC(6')-Ib7	-	strA	strB	-	AadA16;AadA1	-	-
EuSCAPE_TR240	TR240	GCA_900508945.1	SAMEA3729841	PRJEB10018	2013	urine	Human	Colonization	Turkey	ST15	wzi19	KL19	O1v2	ybt unknown	-	-	-	-	-	-	-	OXA-48	-	CTX-M-15	-	-	-	-	SHV-28	OXA-9*	TEM-1D	-	OmpK35-49%	WT	-	-	-	ParC-80I	GyrA-83F	GyrA-87A	armA	AAC(6')-Ib-cr;AAC(6')-Ib7,AAC(6')-Ib	-	strA	strB	-	AadA16;AadA1	-	-
EuSCAPE_TR241	TR241	GCA_900509015.1	SAMEA3729842	PRJEB10018	2013	urine	Human	Infection	Turkey	ST15	wzi19	KL19	O1v2	ybt unknown	-	-	-	-	-	-	-	OXA-48	-	CTX-M-15	-	-	-	-	SHV-28	OXA-9*	TEM-1D	-	OmpK35-49%	WT	-	-	-	ParC-80I	GyrA-83F	GyrA-87A	armA	AAC(6')-Ib-cr;AAC(6')-Ib7	-	strA	strB	-	AadA16;AadA1	-	-
GCA_003183975.1_GML-KP10	GML-KP10	GCA_003183975.1	SAMN09223216	PRJNA471983	2017	blood	Human	NA	Turkey	ST15	wzi19	KL19	O1v2	ybt unknown	-	-	-	-	-	-	-	OXA-48	-	CTX-M-15	-	-	-	-	SHV-28	OXA-9*	TEM-1D	-	OmpK35-49%	WT	-	-	-	ParC-80I	GyrA-83F	GyrA-87A	-	AAC(6')-Ib*	-	strA	strB	-	AadA16;AadA1	-	-
GCA_002262785.1_L111	L111	GCA_002262785.1	SAMN07251790	PRJNA390758	2016	feces	Human	NA	China	ST15	wzi19	KL19	O1v2	ybt 14; ICEKp5?	131-4LV	-	-	-	-	-	KPC-2	-	-	CTX-M-15	-	-	-	-	SHV-28	-	TEM-1D	-	WT	WT	-	-	-	ParC-80I	GyrA-83F	GyrA-87A	-	-	AAC(3)-IId	-	-	-	AadA2	-	-
GCA_003143715.1_AMF_T1	AMF_T1	GCA_003143715.1	SAMN08378535	PRJNA430765	2015	pus	Human	acute pancreatitis	China	ST15	wzi19	KL19	O1v2	ybt 14; ICEKp5?	131-4LV	-	-	-	-	-	KPC-2	-	-	CTX-M-15	-	-	-	-	SHV-28	OXA-1	TEM-1D	-	WT	WT	-	-	-	ParC-80I	GyrA-83F	GyrA-87A	-	AAC(6')-Ib-cr	AAC(3)-IId	-	-	APH(3')-Ia	AadA2	-	-
GCA_003143735.1_AMF_T3	AMF_T3	GCA_003143735.1	SAMN08378541	PRJNA430766	2015	ascitic fluid	Human	acute pancreatitis	China	ST15	wzi19	KL19	O1v2	ybt 14; ICEKp5?	131-4LV	-	-	-	-	-	KPC-2	-	-	-	-	-	-	-	SHV-28	-	-	-	WT	WT	-	-	-	ParC-80I	GyrA-83F	GyrA-87A	-	-	AAC(3)-IId	-	-	-	AadA2	-	-
GCA_002264165.1_TRKP1	TRKP1	GCA_002264165.1	SAMN07369157	PRJNA395037	2017	urine	Human	chronic obstructive pneumonia	NA	ST15	wzi19	KL19	O1v2	-	-	-	-	-	-	-	KPC-2	-	-	-	-	-	DHA-1	-	SHV-28	-	TEM-1D	-	WT	WT	-	-	QnrB4	ParC-80I	GyrA-83F	GyrA-87A	rmtB;armA	-	-	strA	strB	-	AadA2	-	-
GCA_002264425.1_K4311	K4311	GCA_002264425.1	SAMN07345010	PRJNA393804	2015	blood	Human	bacteremia	China	ST15	wzi19	KL19	O1v2	-	-	-	-	-	-	-	KPC-2	-	-	CTX-M-15	-	-	-	-	SHV-28	OXA-1	TEM-1D	-	WT	WT	-	-	-	ParC-80I	GyrA-83F	GyrA-87A	-	AAC(6')-Ib-cr	AAC(3)-IId	strA	strB	APH(3')-Ia	AadA2	-	-
GCA_000474635.1_303K	303K	GCA_000474635.1	SAMN02470628	PRJNA214029	2010	rectal swab	Human	NA	Taiwan	ST15	wzi19	KL19	O1v2	-	-	-	-	-	-	NDM-1	-	-	-	-	SHV-12	-	-	-		OXA-9*	TEM-1D	-	WT	WT	-	-	QnrB1	ParC-80I	GyrA-83F	GyrA-87A	rmtF	AAC(6')-Ib*	AAC(3)-IId	strA	strB	APH(3')-Ia	AadA1 (2x)	-	-
GCA_002205015.1_852K	852K	GCA_002205015.1	SAMN06704522	PRJNA382335	2015	urine	Human	Urogenital disease	Nigeria	ST15	wzi19	KL19	O1v2	-	-	-	-	-	-	NDM-1	-	-	-	CTX-M-15	-	-	-	-	SHV-28	OXA-1	-	-	WT	WT	-	-	QnrB1	ParC-80I	GyrA-83F	GyrA-87A	armA	AAC(6')-Ib*	AAC(3)-IIa	-	-	APH(3')-VI	AadA2;AadA1	-	-
GCA_002205025.1_852	852	GCA_002205025.1	SAMN06704523	PRJNA382335	2015	urine	Human	Urogenital disease	Nigeria	ST15	wzi19	KL19	O1/O2v2	-	-	-	-	-	-	NDM-1	-	-	-	CTX-M-15	-	-	-	-	SHV-28	OXA-1	-	-	WT	WT	-	-	QnrB1	ParC-80I	GyrA-83F	GyrA-87A	-	AAC(6')-Ib*	AAC(3)-IIa	-	-	APH(3')-VI*	AadA2;AadA1	-	-
GCA_003031325.1_NH25	NH25	GCA_003031325.1	SAMN08022168	PRJNA418211	2005	sputum	Human	NA	Thailand	ST15	wzi19	KL19	O1v2	-	-	-	-	-	-	NDM-1	-	-	-	CTX-M-15	SHV-12	-	-	-	SHV-28	-	TEM-1D	-	WT	WT	-	-	-	ParC-80I	GyrA-83F	GyrA-87A	-	AAC(6')-Ib-cr;AAC(6')-Ib7	AAC(3)-IId	strA	strB	APH(3')-Ia	AadA16	-	-
EuSCAPE_IE022	IE022	GCA_900506345.1	SAMEA3727572	PRJEB10018	2014	Blood	Human	Infection	Ireland	ST15	wzi19	KL19	O1v2	-	-	-	-	-	-	-	-	-	-	CTX-M-15	-	-	-	-	SHV-28	OXA-1*	TEM-1D	-	WT	WT	-	-	-	ParC-80I	GyrA-83F	GyrA-87A	-	AAC(6')-Ib-cr	AAC(3)-IId	-	-	APH(3')-Ia	AadA2	-	-
EuSCAPE_IE029	IE029	GCA_900506375.1	SAMEA3727579	PRJEB10018	2014	urine	Human	Infection	Ireland	ST15	wzi19	KL19	O1v2	-	-	-	-	-	-	-	-	-	-	CTX-M-15	-	-	-	-	SHV-28	OXA-1	TEM-1D	-	WT	WT	-	-	-	ParC-80I	GyrA-83F	GyrA-87A	-	AAC(6')-Ib-cr	AAC(3)-IId	-	-	APH(3')-Ia	AadA2	-	-
EuSCAPE_MT012	MT012	GCA_900511955.2	SAMEA3538439	PRJEB10018	2013	urine	Human	Infection	Malta	ST15	wzi19	KL19	O1v2	-	-	-	-	-	-	-	-	-	-	-	-	-	-	-	SHV-28	-	-	-	WT	WT	-	-	-	ParC-80I	GyrA-83F	GyrA-87A	-	-	-	-	-	-	-	-	-
GCA_001653695.1_INSali390	INSali390	GCA_001653695.1	SAMN04497998	PRJNA311932	2013	NA	Vegetable	not applicable	Portugal	ST15	wzi19	KL19	O1v2	-	-	-	-	-	-	-	-	-	-	-	-	GES-11	-	-	SHV-28	-	-	-	WT	WT	-	-	-	ParC-80I	GyrA-83F	GyrA-87A	-	-	-	-	-	-	AadA2*	-	-
GCA_002188135.1_CAB1505	CAB1505	GCA_002188135.1	SAMN05960908	PRJNA351846	2013	blood	Human	Sepsis	Nigeria	ST15	wzi19	KL19	O1v2	-	-	-	-	-	-	-	-	-	-	CTX-M-15	-	-	-	-	SHV-28	OXA-1	TEM-1D	-	WT	WT	-	-	-	ParC-80I	GyrA-83F	GyrA-87A	-	AAC(6')-Ib-cr	AAC(3)-IIa	strA	strB	-	-	-	-
GCA_900084515.1_k1654	k1654	GCA_900084515.1	SAMEA2273724	PRJEB5065	2007	blood	Human	Infection	United Kingdom	ST15	wzi19	KL19	O1v2	-	-	-	-	-	-	-	-	-	-	-	-	-	-	-	SHV-28	-	-	-	WT	WT	-	-	-	ParC-80I	GyrA-83F	GyrA-87A	-	-	-	strA	strB	-	AadA2	-	-
C1699contigs	C1699		SAMN07682352	PRJNA408270	2012	urine	Human	Infection (UTI)	Portugal	ST15	wzi93	KL112	O1v1	ybt 9; ICEKp3	174	-	-	-	-	-	-	-	-	CTX-M-15	-	-	-	-	SHV-28	OXA-1	TEM-1D	-	WT	WT	-	-	-	ParC-80I	GyrA-83F	GyrA-87A	-	AAC(6')-Ib-cr	-	strA	strB	-	-	-	-
EuSCAPE_PT088	PT088	GCA_900502135.1	SAMEA3649902	PRJEB10018	2013	urine	Human	Unknown	Portugal	ST15	wzi93	KL112	O1v1	ybt 9; ICEKp3	174-2LV	-	-	-	-	-	-	-	-	CTX-M-15	-	-	-	-	SHV-28	-	TEM-1D	-	WT	WT	-	-	-	ParC-80I	GyrA-83F	GyrA-87A	-	-	-	strA	strB	-	-	-	-
EuSCAPE_PT075	PT075	GCA_900502065.1	SAMEA3649889	PRJEB10018	2014	urine	Human	Unknown	Portugal	ST15	wzi93	KL112	O1v1	ybt 9; ICEKp3	174	-	-	-	-	-	-	-	-	CTX-M-15	-	-	-	-	SHV-28	OXA-1	TEM-1D	-	WT	OmpK36GD	-	-	-	ParC-80I	GyrA-83F	GyrA-87A	-	AAC(6')-Ib-cr	-	strA	strB	-	-	-	-
EuSCAPE_PT049	PT049	GCA_900501785.1	SAMEA3649863	PRJEB10018	2014	urine	Human	Infection	Portugal	ST15	wzi93	KL112	O1v1	ybt 9; ICEKp3	174	-	-	-	-	-	-	-	-	CTX-M-15	-	-	-	-	SHV-28	-	TEM-1D	-	WT	WT	-	-	-	ParC-80I	GyrA-83F	GyrA-87A	-	-	-	strA	strB	-	-	-	-
EuSCAPE_PT002	PT002	GCA_900502645.1	SAMEA3649821	PRJEB10018	2013	urine	Human	Infection	Portugal	ST15	wzi93	KL112	O1v1	ybt 9; ICEKp3	174	-	-	-	-	-	KPC-3	-	-	CTX-M-15	-	-	-	-	SHV-28	OXA-9	TEM-1D	-	WT	WT	-	-	-	ParC-80I	GyrA-83F	GyrA-87A	-	AAC(6')-Ib*	AAC(3)-IIa	strA	strB	-	AadA1	-	-
EuSCAPE_PT009	PT009	GCA_900502715.1	SAMEA3649828	PRJEB10018	2013	Lower Respiratory Tract Secrection	Human	Unknown	Portugal	ST15	wzi93	KL112	O1v1	ybt 9; ICEKp3	174	-	-	-	-	-	KPC-3	-	-	CTX-M-15	-	-	-	-	SHV-28	OXA-1	TEM-1D	-	WT	WT	-	-	-	ParC-80I	GyrA-83F	GyrA-87A	-	AAC(6')-Ib*	AAC(3)-IIa	strA	strB	-	AadA1	-	-
EuSCAPE_PT011	PT011	GCA_900502725.1	SAMEA3649830	PRJEB10018	2013	urine	Human	Unknown	Portugal	ST15	wzi93	KL112	O1v1	ybt 9; ICEKp3	174-1LV	-	-	-	-	-	KPC-3	-	-	CTX-M-15	-	-	-	-	SHV-28	OXA-1;OXA-9	TEM-1D	-	WT	WT	-	-	-	ParC-80I	GyrA-83F	GyrA-87A	-	AAC(6')-Ib*	AAC(3)-IIa	strA	strB	-	AadA1	-	-
EuSCAPE_PT021	PT021	GCA_900502795.1	SAMEA3649839	PRJEB10018	2014	urine	Human	Infection	Portugal	ST15	wzi93	KL112	O1v1	ybt 9; ICEKp3	174	-	-	-	-	-	KPC-3	-	-	CTX-M-15	-	-	-	-	SHV-28	OXA-9	TEM-1D	-	WT	WT	-	-	-	ParC-80I	GyrA-83F	GyrA-87A	-	AAC(6')-Ib*	AAC(3)-IIa	strA	strB	-	AadA1	-	-
EuSCAPE_PT040	PT040	GCA_900501745.1	SAMEA3649854	PRJEB10018	2014	urine	Human	Infection	Portugal	ST15	wzi93	KL112	O1v1	ybt 9; ICEKp3	174	-	-	-	-	-	KPC-3	-	-	CTX-M-15	-	-	-	-	SHV-28	OXA-9	TEM-1D	-	WT	WT	-	-	-	ParC-80I	GyrA-83F	GyrA-87A	-	AAC(6')-Ib*	AAC(3)-IIa	strA	strB	-	AadA1	-	-
EuSCAPE_PT053	PT053	GCA_900501855.1	SAMEA3649867	PRJEB10018	2014	Other (pus)	Human	Unknown	Portugal	ST15	wzi93	KL112	O1v1	ybt 9; ICEKp3	174-1LV	-	-	-	-	-	KPC-3	-	-	CTX-M-15	-	-	-	-	SHV-28	OXA-1;OXA-9	TEM-1D	-	WT	WT	-	-	-	ParC-80I	GyrA-83F	GyrA-87A	-	AAC(6')-Ib*	AAC(3)-IIa	strA	strB	-	AadA1	-	-
EuSCAPE_PT073	PT073	GCA_900502025.1	SAMEA3649887	PRJEB10018	2014	urine	Human	Infection	Portugal	ST15	wzi93	KL112	O1v1	ybt 9; ICEKp3	174	-	-	-	-	-	KPC-3	-	-	CTX-M-15	-	-	-	-	SHV-28	OXA-9	TEM-1D	-	WT	WT	-	-	-	ParC-80I	GyrA-83F	GyrA-87A	-	AAC(6')-Ib*	-	strA	strB	-	AadA1	-	-
GCA_002186695.1_PO2673	PO2673	GCA_002186695.1	SAMN05960895	PRJNA351846	2012	blood	Human	Sepsis	Nigeria	ST15	wzi93	KL112	O1v1	ybt 9; ICEKp3	174	-	-	-	-	-	-	-	-	CTX-M-15	-	-	-	-	SHV-28	OXA-1	TEM-1D	-	WT	WT	-	-	-	ParC-80I	GyrA-83F	GyrA-87A	-	AAC(6')-Ib-cr	AAC(3)-IIa	strA	strB	-	-	-	-
GCA_002417375.1_ST-15_K087	ST-15:K087	GCA_002417375.1	SAMN06106865	PRJNA355910	2013	blood	Human	NA	South Africa	ST15	wzi93	KL112	O1v1	ybt 9; ICEKp3	174-1LV	-	-	-	-	-	-	-	-	CTX-M-15	-	-	-	-	SHV-28	OXA-1	TEM-1D	-	WT	WT	-	-	-	ParC-80I	GyrA-83F	GyrA-87A	-	AAC(6')-Ib-cr	AAC(3)-IIa	strA	strB	-	-	-	-
GCA_900407085.1_KCRI-248	KCRI-248	GCA_900407085.1	SAMEA4646303	PRJEB26616	2014	wound swab	Human	Infection	Tanzania	ST15	wzi93	KL112	O1v1	ybt 9; ICEKp3	183-3LV	-	-	-	-	-	-	-	-	CTX-M-15	-	-	-	-	SHV-28	OXA-1*	-	-	OmpK35-87%	WT	-	-	-	ParC-80I	GyrA-83F	GyrA-87A	-	AAC(6')-Ib-cr	AAC(3)-IIa	strA	strB	-	AadA1	-	-
EuSCAPE_FR002	FR002	GCA_900510375.1	SAMEA3499971	PRJEB10018	2013	urine	Human	Infection	France	ST15	wzi93	KL112	O1v1	ybt 10; ICEKp4	17-1LV	-	-	-	-	-	-	-	-	CTX-M-15	-	-	-	-	SHV-28	-	TEM-1D	-	WT	WT	-	-	-	ParC-80I	GyrA-83F	GyrA-87A	-	-	-	strA	strB	-	-	-	-
EuSCAPE_RO070	RO070	GCA_900504205.1	SAMEA3720979	PRJEB10018	2013	urine	Human	Infection	Romania	ST15	wzi93	KL112	O1v1	ybt 10; ICEKp4	17-1LV	-	-	-	-	-	-	-	-	CTX-M-15	-	-	-	-	SHV-28	OXA-1	TEM-1D	-	WT	WT	-	-	-	ParC-80I	GyrA-83F	GyrA-87A	-	AAC(6')-Ib-cr	AAC(3)-IIa	strA	strB	-	-	-	-
GCA_002189185.1_C4-D10-13	C4-D10-13	GCA_002189185.1	SAMN06205369	PRJNA360245	2013	urine	Human	UTI	Tunisia	ST15	wzi93	KL112	O1/O2v1	ybt 10; ICEKp4	17-1LV	-	-	-	-	-	-	-	-	CTX-M-15	-	-	-	-	SHV-28	OXA-1	TEM-1D	-	WT	WT	MgrB-87%	-	-	ParC-80I	GyrA-83F	GyrA-87A	-	AAC(6')-Ib-cr	AAC(3)-IIa	strA	strB	-	-	-	-
GCA_002189345.1_C8-E4-15	C8-E4-15	GCA_002189345.1	SAMN06208853	PRJNA360299	2015	urine	Human	UTI	Tunisia	ST15	wzi93	KL112	O2v1	ybt 10; ICEKp4	17-1LV	-	-	-	-	-	-	-	-	CTX-M-15	-	-	-	-	SHV-28	-	TEM-1D	-	WT	WT	MgrB-87%	-	-	ParC-80I	GyrA-83F	GyrA-87A	-	AAC(6')-Ib-cr	AAC(3)-IIa	strA	strB	-	-	-	-
GCA_002150645.1_C2-D8-12	C2-D8-12	GCA_002150645.1	SAMN06205215	PRJNA360210	2012	urine	Human	UTI	Tunisia	ST15	wzi93	KL112	O1/O2v1	ybt 10; ICEKp4	17-1LV	-	-	-	-	-	-	-	-	CTX-M-15	-	-	-	-	SHV-28	OXA-1	TEM-1D	-	WT	WT	MgrB-87%	-	-	ParC-80I	GyrA-83F	GyrA-87A	-	AAC(6')-Ib-cr	AAC(3)-IIa	strA	strB	-	-	-	-
GCA_000788005.1_101712	101712	GCA_000788005.1	SAMN03076169	PRJNA261239	2007	wound	Human	Infection	USA	ST3577	wzi93	KL112	O1v1	ybt 10; ICEKp4	17	-	-	-	-	-	-	-	-	CTX-M-15	-	-	-	-	SHV-28	OXA-1	TEM-1D	-	WT	WT	-	-	-	ParC-80I	GyrA-83F	GyrA-87A	-	AAC(6')-Ib-cr	AAC(3)-IIa	strA	strB	-	-	-	-
GCA_002775265.1_AUH-KIMP195	AUH-KIMP195	GCA_002775265.1	SAMN07175059	PRJNA388312	2013	NA	Human	NA	Lebanon	ST15	wzi93	KL112	O1v1	ybt 10; ICEKp4	1-7-1LV	-	-	-	-	-	-	OXA-48	-	CTX-M-15	-	-	-	-	SHV-28	OXA-1	TEM-1D	-	WT	WT	-	-	-	ParC-80I	GyrA-83F	GyrA-87A	-	AAC(6')-Ib-cr	AAC(3)-IIa	strA	strB	-	-	-	-
GCA_002775295.1_AUH-KIMP196	AUH-KIMP196	GCA_002775295.1	SAMN07175060	PRJNA388313	2013	NA	Human	NA	Lebanon	ST15	wzi93	KL112	O1v1	ybt 10; ICEKp4	1-7-1LV	-	-	-	-	-	-	OXA-48	-	CTX-M-15	-	-	-	-	SHV-28	OXA-1	TEM-1D	-	WT	WT	-	-	-	ParC-80I	GyrA-83F	GyrA-87A	-	AAC(6')-Ib-cr	AAC(3)-IIa	strA	strB	-	-	-	-
GCA_002775585.1_AUH-KIMP460	AUH-KIMP460	GCA_002775585.1	SAMN07177359	PRJNA388442	2015	NA	Human	NA	Lebanon	ST15	wzi93	KL112	O1v1	ybt 10; ICEKp4	17	-	-	-	-	-	-	-	-	CTX-M-15	-	-	-	-	SHV-28	-	-	-	WT	OmpK36-34%	-	-	QnrB1	ParC-80I	GyrA-83F	GyrA-87A	-	-	-	-	-	-	-	-	-
GCA_002776355.1_AUH_IMP459	AUH_IMP459	GCA_002776355.1	SAMN07661249	PRJNA407703	2015	NA	Human	NA	Lebanon	ST15	wzi93	KL112	O1v1	ybt 10; ICEKp4	17-1LV	-	-	-	-	-	-	-	-	CTX-M-15	-	-	-	-	SHV-28	OXA-1	TEM-1D	-	WT	OmpK36-34%	-	-	QnrB1	ParC-80I	GyrA-83F	GyrA-87A	-	AAC(6')-Ib-cr	AAC(3)-IIa	strA	strB	-	-	-	-
GCA_900084065.1_k1325	k1325	GCA_900084065.1	SAMEA2273682	PRJEB5065	2006	blood	Human	Infection	United Kingdom	ST15	wzi93	KL112	O1v1	ybt 10; ICEKp4	84-2LV	-	-	-	-	-	-	-	-	CTX-M-15	-	-	-	-	SHV-28	OXA-1	TEM-1D	-	WT	WT	-	-	-	ParC-80I	GyrA-83F	GyrA-87A	-	AAC(6')-Ib-cr	AAC(3)-IIa	strA	strB	-	-	-	-
GCA_900084465.1_k1490	k1490	GCA_900084465.1	SAMEA2273699	PRJEB5065	2006	blood	Human	Infection	United Kingdom	ST15	wzi93	KL112	O1v1	ybt 10; ICEKp4	??	-	-	-	-	-	-	-	-	CTX-M-15	-	-	-	-	SHV-28	OXA-1	TEM-1D	-	OmpK35-17%	WT	-	-	-	ParC-80I	GyrA-83F	GyrA-87A	-	AAC(6')-Ib-cr	-	strA	strB	-	-	-	-
GCA_900085195.1_k981	k981	GCA_900085195.1	SAMEA2273632	PRJEB5065	2004	blood	Human	Infection	United Kingdom	ST15	wzi93	KL112	O1v1	ybt 10; ICEKp4	84-2LV	-	-	-	-	-	-	-	-	CTX-M-15	-	-	-	-	SHV-28	OXA-1	TEM-1D	-	WT	WT	-	-	-	ParC-80I	GyrA-83F	GyrA-87A	-	AAC(6')-Ib-cr	AAC(3)-IIa*	strA	strB	-	-	-	-
GCA_900086225.1_k1234	k1234	GCA_900086225.1	SAMEA2273662	PRJEB5065	2005	blood	Human	Infection	United Kingdom	ST15	wzi93	KL112	O1v1	ybt 10; ICEKp4	84-2LV	-	-	-	-	-	-	-	-	-	-	-	-	-	SHV-28	OXA-1	-	-	WT	WT	-	-	-	ParC-80I	GyrA-83F	GyrA-87A	-	AAC(6')-Ib-cr	-	-	-	-	-	-	-
GCA_900086235.1_k1238	k1238	GCA_900086235.1	SAMEA2273668	PRJEB5065	2005	blood	Human	Infection	United Kingdom	ST15	wzi93	KL112	O1v1	ybt 10; ICEKp4	84-2LV	-	-	-	-	-	-	-	-	CTX-M-15	-	-	-	-	SHV-28	OXA-1	TEM-1D	-	WT	WT	-	-	-	ParC-80I	GyrA-83F	GyrA-87A	-	AAC(6')-Ib-cr	AAC(3)-IIa	strA	strB	-	-	-	-
GCA_002918615.1_KPNIH43	KPNIH43	GCA_002918615.1	SAMN03455936	PRJNA430813	2014	NA	NA	NA	USA	ST15	wzi93	KL112	O1v1	ybt 10; ICEKp4	16	-	-	-	-	-	KPC-2	-	-	CTX-M-15	-	-	-	-	SHV-28	OXA-1	TEM-1D	-	WT	WT	-	-	-	ParC-80I	GyrA-83F	GyrA-87A	-	AAC(6')-Ib-cr	AAC(3)-IIa	strA	strB	-	-	-	-
GCA_000409125.1_UHKPC57	UHKPC57	GCA_000409125.1	SAMN02142020	PRJNA187309	2008	catheter	Human	Infection	USA	ST15	wzi93	KL112	O1v1	ybt 10; ICEKp4	16	-	-	-	-	-	KPC-2	-	-	CTX-M-15	-	-	-	-	SHV-28	OXA-1;OXA-9	-	-	WT	OmpK36-85%	-	-	-	ParC-80I	GyrA-83F	GyrA-87A	-	AAC(6')-Ib-cr	AAC(3)-IIa	strA	strB	-	-	-	-
EuSCAPE_BE036	BE036	GCA_900506605.1	SAMEA3727626	PRJEB10018	2014	urine	Human	Infection	Belgium	ST15	wzi93	KL112	O1v1	ybt 10; ICEKp4	89-3LV	-	-	-	-	-	-	-	-	CTX-M-15	-	-	-	-	SHV-28	OXA-1	TEM-1D	-	WT	WT	-	-	-	ParC-80I	GyrA-83F	GyrA-87A	-	AAC(6')-Ib-cr	AAC(3)-IIa	strA	strB	-	-	-	-
EuSCAPE_ES039	ES039	GCA_900517075.1	SAMEA3538911	PRJEB10018	2014	Blood	Human	Infection	Spain	ST15	wzi93	KL112	O1v1	ybt 13; ICEKp2	299-4LV	-	-	-	-	-	-	OXA-48	-	CTX-M-15	-	-	-	-	SHV-28	OXA-1	TEM-1D	-	OmpK35-4%	WT	-	-	QepA1	ParC-80I	GyrA-83F	GyrA-87A	rmtB	AAC(6')-Ib-cr	-	strA	strB	-	-	-	-
EuSCAPE_ES053	ES053	GCA_900516345.1	SAMEA3538925	PRJEB10018	2013	Puncture Fluids	Human	Colonization	Spain	ST15	wzi93	KL112	O1v1	ybt 13; ICEKp2	299-4LV	-	-	-	-	-	-	OXA-48	-	CTX-M-15	-	-	-	-	SHV-28	OXA-1	TEM-1D	-	OmpK35-4%	WT	-	-	QepA1	ParC-80I	GyrA-83F	GyrA-87A	rmtB	AAC(6')-Ib-cr	-	strA	strB	-	-	-	-
EuSCAPE_ES054	ES054	GCA_900516315.1	SAMEA3538926	PRJEB10018	2013	Blood	Human	Infection	Spain	ST15	wzi93	KL112	O1v1	ybt 13; ICEKp2	299-4LV	-	-	-	-	-	-	OXA-48	-	CTX-M-15	-	-	-	-	SHV-28	OXA-1	TEM-1D	-	OmpK35-4%	WT	-	-	QepA1	ParC-80I	GyrA-83F	GyrA-87A	rmtB	AAC(6')-Ib-cr	-	strA	strB	-	-	-	-
EuSCAPE_ES055	ES055	GCA_900516305.1	SAMEA3538927	PRJEB10018	2013	Wound Secretion	Human	Infection	Spain	ST15	wzi93	KL112	O1v1	ybt 13; ICEKp2	299-4LV	-	-	-	-	-	-	OXA-48	-	CTX-M-15	-	-	-	-	SHV-28	OXA-1	TEM-1D	-	OmpK35-4%	WT	-	-	QepA1	ParC-80I	GyrA-83F	GyrA-87A	rmtB	AAC(6')-Ib-cr	-	strA	strB	-	-	-	-
EuSCAPE_ES062	ES062	GCA_900516425.1	SAMEA3538934	PRJEB10018	2014	Wound Secretion	Human	Colonization	Spain	ST15	wzi93	KL112	O1v1	ybt 13; ICEKp2	299-4LV	-	-	-	-	-	-	OXA-48	-	CTX-M-15	-	-	-	-	SHV-28	OXA-1	TEM-1D	-	OmpK35-4%	WT	-	-	-	ParC-80I	GyrA-83F	GyrA-87A	-	AAC(6')-Ib-cr	-	strA	strB	-	-	-	-
EuSCAPE_ES078	ES078	GCA_900516515.1	SAMEA3538950	PRJEB10018	2013	urine	Human	Infection	Spain	ST15	wzi93	KL112	O1v1	ybt 13; ICEKp2	299-4LV	-	-	-	-	-	-	OXA-48	-	CTX-M-15	-	-	-	-	SHV-28	OXA-1	TEM-1D	-	OmpK35-4%	WT	-	-	QepA	ParC-80I	GyrA-83F	GyrA-87A	rmtB	AAC(6')-Ib-cr	-	strA	strB	-	-	-	-
EuSCAPE_ES079	ES079	GCA_900516495.1	SAMEA3538951	PRJEB10018	2013	Wound Secretion	Human	Infection	Spain	ST15	wzi93	KL112	O1v1	ybt 13; ICEKp2	299-4LV	-	-	-	-	-	-	OXA-48	-	CTX-M-15	-	-	-	-	SHV-28	OXA-1	TEM-1D	-	OmpK35-4%	WT	-	-	QepA	ParC-80I	GyrA-83F	GyrA-87A	rmtB	AAC(6')-Ib-cr	-	strA	strB	-	-	-	-
EuSCAPE_ES083	ES083	GCA_900516525.1	SAMEA3538955	PRJEB10018	2013	urine	Human	Infection	Spain	ST15	wzi93	KL112	O1v1	ybt 13; ICEKp2	299-4LV	-	-	-	-	-	-	OXA-48	-	CTX-M-15	-	-	-	-	SHV-28	OXA-1	TEM-1D	-	OmpK35-4%	WT	-	-	-	ParC-80I	GyrA-83F	GyrA-87A	-	AAC(6')-Ib-cr	-	strA	strB	-	-	-	-
EuSCAPE_ES202	ES202	GCA_900517155.1	SAMEA3649518	PRJEB10018	2014	Blood	Human	Infection	Spain	ST15	wzi93	KL112	O1v1	ybt 13; ICEKp2	299-4LV	-	-	-	-	-	-	OXA-48	-	CTX-M-15	-	-	-	-	SHV-28	OXA-1	TEM-1D	-	OmpK35-4%	WT	-	-	-	ParC-80I	GyrA-83F	GyrA-87A	-	AAC(6')-Ib-cr	-	strA	strB	-	-	-	-
GCA_002925715.1_Kp3380	Kp3380	GCA_002925715.1	SAMN08114305	PRJNA420483	2015	urine	Human	UTI	Spain	ST15	wzi93	KL112	O1v1	ybt 13; ICEKp2	299-4LV	-	-	-	-	-	-	OXA-48	-	CTX-M-15	-	-	-	-	SHV-28	OXA-1	TEM-1D	-	OmpK35-4%	WT	-	-	-	ParC-80I	GyrA-83F	GyrA-87A	-	AAC(6')-Ib-cr	-	strA	strB	-	-	-	-
GCA_002925745.1_Kp1803	Kp1803	GCA_002925745.1	SAMN08114729	PRJNA420493	2014	urine	Human	UTI	Spain	ST15	wzi93	KL112	O1v1	ybt 13; ICEKp2	299-4LV	-	-	-	-	-	-	OXA-48	-	CTX-M-15	-	-	-	-	SHV-28	OXA-1	TEM-1D	-	OmpK35-4%	WT	-	-	-	ParC-80I	GyrA-83F	GyrA-87A	-	AAC(6')-Ib-cr	-	strA	strB	-	-	-	-
GCA_003225775.1_Kp891	Kp891	GCA_003225775.1	SAMN09104661	PRJNA470769	2013	rectal smear	Human	Colonization	Spain	ST15	wzi93	KL112	O1v1	ybt 13; ICEKp2	299-4LV	-	-	-	-	-	-	OXA-48	-	CTX-M-15	-	-	-	-	SHV-28	OXA-1	TEM-1D	-	OmpK35-4%	OmpK36-14%	-	-	-	ParC-80I	GyrA-83F	GyrA-87A	-	AAC(6')-Ib-cr;AAC(6')-Ib7	-	strA	strB	-	-	-	-
EuSCAPE_TR275	TR275	GCA_900509175.1	SAMEA3729872	PRJEB10018	2013	Lower Respiratory Tract Secrection	Human	Infection	Turkey	ST15	wzi93	KL112	O1/O2v1	ybt 16; ICEKp12	277	-	-	-	-	NDM-1	-	OXA-48	-	CTX-M-15	-	-	-	CMY-6	SHV-28	-	-	-	WT	-	-	-	-	ParC-80I	GyrA-83F	GyrA-87A	rmtC	AAC(6')-Ib*	-	-	-	-	-	-	-
GCA_000764615.1_PMK1	PMK1	GCA_000764615.1	SAMN02885365	PRJNA253300	2011	blood	Human	NA	Nepal	ST15	wzi93	KL112	O1v1	ybt 16; ICEKp12	29-	-	-	-	-	NDM-1 (3x)	-	-	-	CTX-M-15 (2x)	-	-	-	-	SHV-28	OXA-1	-	-	WT	WT	-	-	QnrB1	ParC-80I	GyrA-83F	GyrA-87A	armA	AAC(6')-Ib-cr	-	strA	strB	-	AadA2	-	-
GCA_000943095.1_ST15	ST15 NDM-1	GCA_000943095.1	SAMEA2072940	PRJEB8009	2012	Tracheal aspiration	Human	Infection	Nepal	ST15	wzi93	KL112	O1v1	ybt 16; ICEKp12	277	-	-	-	-	NDM-1	-	-	-	CTX-M-15	-	-	-	-	SHV-28	OXA-1	TEM-1D	-	WT	WT	-	-	QnrB1	ParC-80I	GyrA-83F	GyrA-87A	armA	AAC(6')-Ib-cr	-	strA	strB	APH(3')-Ia	AadA2	-	-
GCA_001640185.1_EA_Carb	EA_Carb	GCA_001640185.1	SAMN04456062	PRJNA310837	2015	urine	Human	UTI	Lebanon	ST15	wzi93	KL112	O1v1	ybt 16; ICEKp12	277-1LV	-	-	-	-	NDM-1	-	-	-	CTX-M-15	-	-	-	-	SHV-28	OXA-1	-	-	WT	WT	-	-	QnrB1	ParC-80I	GyrA-83F	GyrA-87A	armA	AAC(6')-Ib-cr	-	strA	strB	APH(3')-Ia	AadA2	-	-
GCA_001720905.1_CFSAN044565	CFSAN044565	GCA_001720905.1	SAMN05213496	PRJNA308116	2013	NA	Human	clinical/host-associated	Pakistan	ST3622	wzi93	KL112	O1v1	ybt 16; ICEKp12	277-1LV	-	-	-	-	NDM-1	-	-	-	CTX-M-15	-	-	-	CMY-6	SHV-28	-	-	-	OmpK35-46%	WT	MgrB-81%	-	-	ParC-80I	GyrA-83F	GyrA-87A	rmtC	AAC(6')-Ib*	-	-	-	-	-	-	-
GCA_001663195.1_BR	BR	GCA_001663195.1	SAMN05188406	PRJNA323746	2015	NA	Human	NA	China	ST15	wzi93	KL112	O1v1	ybt 15; ICEKp11	23--1LV	-	-	-	-	-	KPC-2 (2x)	-	-	-	-	-	-	-	SHV-28	OXA-1	-	-	WT	WT	-	-	QnrA3	ParC-80I	GyrA-83F	GyrA-87A	-	AAC(6')-Ib-cr	AAC(3)-IId	-	-	-	AadA16	-	-
GCA_003065085.1_OC951	OC951	GCA_003065085.1	SAMN08885786	PRJNA449090	2012	unknown	Human	NA	USA	ST15-1LV	wzi93	KL112	O1v1	ybt 17; ICEKp10	289-1LV	-	-	clb 3	-	-	KPC-3	-	-	-	-	-	-	-	SHV-28	OXA-1	-	-	WT	OmpK36GD	-	-	-	ParC-80I	-	-	-	AAC(6')-Ib-cr	-	-	-	-	-	-	-
EuSCAPE_BE013	BE013	GCA_900506515.1	SAMEA3727603	PRJEB10018	2014	urine	Human	Infection	Belgium	ST15	wzi93	KL112	O1v1	-	-	-	-	-	-	-	-	-	-	CTX-M-15	-	-	-	-	SHV-28	-	-	-	WT	WT	-	-	-	ParC-80I	GyrA-83F	GyrA-87A	-	-	-	-	-	-	-	-	-
EuSCAPE_DE017	DE017	GCA_900512255.1	SAMEA3512044	PRJEB10018	2014	Other (abdominal)	Human	Infection	Germany	ST15	wzi93	KL112	O1v1	-	-	-	-	-	-	-	-	OXA-48	-	CTX-M-15	-	-	-	-	SHV-28	OXA-1	TEM-1D	-	WT	WT	-	-	-	ParC-80I	GyrA-83F	GyrA-87A	-	AAC(6')-Ib-cr	AAC(3)-IIa	strA	strB	-	-	-	-
EuSCAPE_ES043	ES043	GCA_900516295.1	SAMEA3538915	PRJEB10018	2013	Blood	Human	Infection	Spain	ST15	wzi93	KL112	O1v1	-	-	-	-	-	-	-	-	OXA-48	-	CTX-M-15	-	-	-	-	SHV-28	OXA-1	TEM-1D	-	OmpK35-76%	WT	-	-	-	ParC-80I	GyrA-83F	GyrA-87A	-	AAC(6')-Ib-cr	AAC(3)-IIa	strA	strB	-	-	-	-
EuSCAPE_ES129	ES129	GCA_900501005.1	SAMEA3649445	PRJEB10018	2014	urine	Human	Infection	Spain	ST15	wzi93	KL112	O1v1	-	-	-	-	-	-	-	-	OXA-48	-	CTX-M-15	-	-	-	-	SHV-28	-	-	-	OmpK35-76%	WT	-	-	-	ParC-80I	GyrA-83F	GyrA-87A	-	-	-	-	-	-	-	-	-
EuSCAPE_HR001	HR001	GCA_900505635.1	SAMEA3721068	PRJEB10018	2014	urine	Human	Colonization	Croatia	ST15	wzi93	KL112	O1v1	-	-	-	-	-	-	-	-	-	VIM-1	CTX-M-15	-	-	-	-	SHV-28	OXA-1	TEM-1D	-	OmpK35-12%	WT	-	-	-	ParC-80I	GyrA-83F	GyrA-87A	-	aac(6')-Ib-cr	AAC(3)-IId*?	strA	strB	-	AadA1;AadA2	-	-
EuSCAPE_HR060	HR060	GCA_900506055.1	SAMEA3721092	PRJEB10018	2013	urine	Human	Colonization	Croatia	ST15	wzi93	KL112	O1v1	-	-	-	-	-	-	-	-	-	VIM-1	CTX-M-15	-	-	-	-	SHV-28	-	TEM-1D	-	OmpK35-12%	WT	-	-	-	ParC-80I	GyrA-83F	GyrA-87A	-	-	AAC(3)-IId	-	-	-	AadA1;AadA2	-	-
EuSCAPE_HR068	HR068	GCA_900506105.1	SAMEA3721100	PRJEB10018	2013	Lower Respiratory Tract Secrection	Human	Colonization	Croatia	ST15	wzi93	KL112	O1v1	-	-	-	-	-	-	-	-	-	VIM-1	CTX-M-15	-	-	-	-	SHV-28	OXA-1	TEM-1D	-	OmpK35-12%	WT	-	-	-	ParC-80I	GyrA-83F	GyrA-87A	-	-	AAC(3)-IId	strA	strB	-	AadA1;AadA2	-	-
EuSCAPE_HR092	HR092	GCA_900504975.1	SAMEA3721124	PRJEB10018	2014	urine	Human	Infection	Croatia	ST15	wzi93	KL112	O1v1	-	-	-	-	-	-	-	-	-	VIM-1	CTX-M-15	-	-	-	-	SHV-28	OXA-1	TEM-1D	-	OmpK35-12%	WT	-	-	-	ParC-80I	GyrA-83F	GyrA-87A	-	aac(6')-Ib-cr	AAC(3)-IId*	strA	strB	-	AadA1;AadA2	-	-
EuSCAPE_HR104	HR104	GCA_900505035.1	SAMEA3721134	PRJEB10018	2014	urine	Human	Infection	Croatia	ST15	wzi93	KL112	O1v1	-	-	-	-	-	-	-	-	-	VIM-1	CTX-M-15	-	-	-	-	SHV-28	OXA-1	TEM-1D	-	OmpK35-12%	WT	-	-	-	ParC-80I	GyrA-83F	GyrA-87A	-	-	AAC(3)-IId	strA	strB	-	AadA1;AadA2	-	-
EuSCAPE_HU002	HU002	GCA_900517085.1	SAMEA3538749	PRJEB10018	2013	urine	Human	Infection	Hungary	ST15	wzi93	KL112	O1v1	-	-	-	-	-	-	-	-	-	VIM-4	CTX-M-15	-	-	-	-	SHV-28	OXA-1	TEM-1D	-	WT	WT	-	-	-	ParC-80I	GyrA-83F	GyrA-87A	-	-	-	strA	strB	-	-	-	-
EuSCAPE_HU003	HU003	GCA_900517135.1	SAMEA3538751	PRJEB10018	2013	urine	Human	Colonization	Hungary	ST15	wzi93	KL112	O1v1	-	-	-	-	-	-	-	-	-	VIM-4	CTX-M-15	-	-	-	-	SHV-28	OXA-1	-	-	WT	WT	-	-	-	ParC-80I	GyrA-83F	GyrA-87A	-	-	AAC(3)-IIa	strA	strB	-	-	-	-
EuSCAPE_HU004	HU004	GCA_900516275.1	SAMEA3538752	PRJEB10018	2013	urine	Human	Infection	Hungary	ST15	wzi93	KL112	O1v1	-	-	-	-	-	-	-	-	-	VIM-4	CTX-M-15	-	-	-	-	SHV-28	-	TEM-1D	-	WT	WT	-	-	-	ParC-80I	GyrA-83F	GyrA-87A	-	-	-	strA	strB	-	-	-	-
EuSCAPE_HU005	HU005	GCA_900516325.1	SAMEA3538754	PRJEB10018	2013	Wound Secretion	Human	Colonization	Hungary	ST15	wzi93	KL112	O1v1	-	-	-	-	-	-	-	-	-	VIM-4	CTX-M-15	-	-	-	-	SHV-28	OXA-1	TEM-1D	-	WT	WT	-	-	-	ParC-80I	GyrA-83F	GyrA-87A	-	-	-	strA	strB	-	-	-	-
EuSCAPE_HU006	HU006	GCA_900516395.1	SAMEA3538755	PRJEB10018	2013	urine	Human	Colonization	Hungary	ST15	wzi93	KL112	O1v1	-	-	-	-	-	-	-	-	-	VIM-4	CTX-M-15	-	-	-	-	SHV-28	-	TEM-1D	-	WT	WT	-	-	-	ParC-80I	GyrA-83F	GyrA-87A	-	-	-	strA	strB	-	-	-	-
EuSCAPE_HU007	HU007	GCA_900516445.1	SAMEA3538757	PRJEB10018	2013	urine	Human	Colonization	Hungary	ST15	wzi93	KL112	O1v1	-	-	-	-	-	-	-	-	-	VIM-4	CTX-M-15	-	-	-	-	SHV-28	OXA-1	TEM-1D	-	WT	WT	-	-	-	ParC-80I	GyrA-83F	GyrA-87A	-	aac(6')-Ib-cr	-	strA	strB	-	-	-	-
EuSCAPE_HU008	HU008	GCA_900516595.1	SAMEA3538758	PRJEB10018	2013	urine	Human	Infection	Hungary	ST15	wzi93	KL112	O1v1	-	-	-	-	-	-	-	-	-	VIM-4	CTX-M-15	-	-	-	-	SHV-28	OXA-1	TEM-1D	-	WT	WT	-	-	-	ParC-80I	GyrA-83F	GyrA-87A	-	-	AAC(3)-IIa	strA	strB	-	-	-	-
EuSCAPE_HU009	HU009	GCA_900516615.1	SAMEA3538759	PRJEB10018	2013	urine	Human	Infection	Hungary	ST15	wzi93	KL112	O1v1	-	-	-	-	-	-	-	-	-	VIM-4	CTX-M-15	-	-	-	-	SHV-28	-	TEM-1D	-	WT	WT	-	-	-	ParC-80I	GyrA-83F	GyrA-87A	-	-	-	strA	strB	-	-	-	-
EuSCAPE_HU010	HU010	GCA_900516665.1	SAMEA3538761	PRJEB10018	2013	Lower Respiratory Tract Secrection	Human	Infection	Hungary	ST15	wzi93	KL112	O1v1	-	-	-	-	-	-	-	-	-	VIM-4	CTX-M-15	-	-	-	-	SHV-28	OXA-1	TEM-1D	-	WT	WT	-	-	-	ParC-80I	GyrA-83F	GyrA-87A	-	-	AAC(3)-IIa	strA	strB	-	-	-	-
EuSCAPE_HU011	HU011	GCA_900516725.1	SAMEA3538762	PRJEB10018	2013	urine	Human	Colonization	Hungary	ST15	wzi93	KL112	O1v1	-	-	-	-	-	-	-	-	-	VIM-4	CTX-M-15	-	-	-	-	SHV-28	OXA-1	TEM-1D	-	WT	WT	-	-	QnrB19;QnrB19;QnrB5	ParC-80I	GyrA-83F	GyrA-87A	-	-	AAC(3)-IIa	strA	strB	-	-	-	-
EuSCAPE_HU012	HU012	GCA_900516715.1	SAMEA3538764	PRJEB10018	2013	urine	Human	Colonization	Hungary	ST15	wzi93	KL112	O1v1	-	-	-	-	-	-	-	-	-	VIM-4	CTX-M-15	-	-	-	-	SHV-28	OXA-1	TEM-1D	-	WT	WT	-	-	-	ParC-80I	GyrA-83F	GyrA-87A	-	-	AAC(3)-IIa	strA	strB	-	-	-	-
EuSCAPE_HU013	HU013	GCA_900516745.1	SAMEA3538765	PRJEB10018	2013	urine	Human	Colonization	Hungary	ST15	wzi93	KL112	O1v1	-	-	-	-	-	-	-	-	-	VIM-4	CTX-M-15	-	-	-	-	SHV-28	OXA-1	TEM-1D	-	WT	WT	-	-	-	ParC-80I	GyrA-83F	GyrA-87A	-	-	-	strA	strB	-	-	-	-
EuSCAPE_HU015	HU015	GCA_900516755.1	SAMEA3538768	PRJEB10018	2013	urine	Human	Infection	Hungary	ST15	wzi93	KL112	O1v1	-	-	-	-	-	-	-	-	-	VIM-4	CTX-M-15	-	-	-	-	SHV-28	OXA-1	TEM-1D	-	WT	WT	-	-	-	ParC-80I	GyrA-83F	GyrA-87A	-	-	-	strA	strB	-	-	-	-
EuSCAPE_HU016	HU016	GCA_900516775.1	SAMEA3538770	PRJEB10018	2013	urine	Human	Infection	Hungary	ST15	wzi93	KL112	O1v1	-	-	-	-	-	-	-	-	-	VIM-4	CTX-M-15	-	-	-	-	SHV-28	OXA-1	TEM-1D	-	WT	WT	-	-	QnrB19	ParC-80I	GyrA-83F	GyrA-87A	-	-	-	strA	strB	-	-	-	-
EuSCAPE_HU018	HU018	GCA_900516785.1	SAMEA3538773	PRJEB10018	2013	Puncture Fluids	Human	Colonization	Hungary	ST15	wzi93	KL112	O1v1	-	-	-	-	-	-	-	-	-	VIM-4	CTX-M-15	-	-	-	-	SHV-28	OXA-1	TEM-1D	-	WT	WT	-	-	-	ParC-80I	GyrA-83F	GyrA-87A	-	-	-	strA	strB	-	-	-	-
EuSCAPE_HU019	HU019	GCA_900516805.1	SAMEA3538774	PRJEB10018	2013	urine	Human	Colonization	Hungary	ST15	wzi93	KL112	O1v1	-	-	-	-	-	-	-	-	-	VIM-4	CTX-M-15	-	-	-	-	SHV-28	OXA-1	TEM-1D	-	WT	WT	-	-	-	ParC-80I	GyrA-83F	GyrA-87A	-	-	-	strA	strB	-	-	-	-
EuSCAPE_HU021	HU021	GCA_900516845.1	SAMEA3538778	PRJEB10018	2013	Blood	Human	Infection	Hungary	ST15	wzi93	KL112	O1v1	-	-	-	-	-	-	-	-	-	VIM-4	CTX-M-15	-	-	-	-	SHV-28	OXA-1	-	-	WT	WT	-	-	-	ParC-80I	GyrA-83F	GyrA-87A	-	-	-	strA	strB	-	-	-	-
EuSCAPE_HU023	HU023	GCA_900516825.1	SAMEA3538781	PRJEB10018	2013	urine	Human	Infection	Hungary	ST15	wzi93	KL112	O1v1	-	-	-	-	-	-	-	-	-	VIM-4	CTX-M-15	-	-	-	-	SHV-28	OXA-1	TEM-1D	-	WT	WT	-	-	-	ParC-80I	GyrA-83F	GyrA-87A	-	-	AAC(3)-IId	strA	strB	-	-	-	-
EuSCAPE_HU025	HU025	GCA_900516885.1	SAMEA3538783	PRJEB10018	2013	Wound Secretion	Human	Infection	Hungary	ST15	wzi93	KL112	O1v1	-	-	-	-	-	-	-	-	-	VIM-4	CTX-M-15	-	-	-	-	SHV-28	-	TEM-1D	-	WT	WT	-	-	-	ParC-80I	GyrA-83F	GyrA-87A	-	-	-	strA	strB	-	-	-	-
EuSCAPE_HU026	HU026	GCA_900516875.1	SAMEA3538785	PRJEB10018	2014	Blood	Human	Colonization	Hungary	ST15	wzi93	KL112	O1v1	-	-	-	-	-	-	-	-	-	VIM-4	CTX-M-15	-	-	-	-	SHV-28	-	TEM-1D	-	WT	WT	-	-	-	ParC-80I	GyrA-83F	GyrA-87A	-	-	-	strA	strB	-	-	-	-
EuSCAPE_HU028	HU028	GCA_900516925.1	SAMEA3538788	PRJEB10018	2014	urine	Human	Infection	Hungary	ST15	wzi93	KL112	O1v1	-	-	-	-	-	-	-	-	-	VIM-4	-	-	-	-	-	SHV-28	-	-	-	WT	WT	-	-	-	ParC-80I	GyrA-83F	GyrA-87A	-	-	-	strA	strB	-	-	-	-
EuSCAPE_HU029	HU029	GCA_900516905.1	SAMEA3538789	PRJEB10018	2014	Wound Secretion	Human	Infection	Hungary	ST15	wzi93	KL112	O1v1	-	-	-	-	-	-	-	-	-	VIM-4	CTX-M-15	-	-	-	-	SHV-28	OXA-1	TEM-1D	-	WT	WT	-	-	-	ParC-80I	GyrA-83F	GyrA-87A	-	-	AAC(3)-IIa	strA	strB	-	-	-	-
EuSCAPE_HU036	HU036	GCA_900516935.1	SAMEA3538806	PRJEB10018	2013	urine	Human	Infection	Hungary	ST15	wzi93	KL112	O1v1	-	-	-	-	-	-	-	-	-	VIM-4	CTX-M-15	-	-	-	-	SHV-28	OXA-1	TEM-1D	-	WT	WT	-	-	-	ParC-80I	GyrA-83F	GyrA-87A	-	-	AAC(3)-IIa	strA	strB	-	-	-	-
EuSCAPE_HU042	HU042	GCA_900517025.1	SAMEA3538818	PRJEB10018	2013	urine	Human	Colonization	Hungary	ST15	wzi93	KL112	O1v1	-	-	-	-	-	-	-	-	-	-	CTX-M-15	-	-	-	-	SHV-28	OXA-1*	TEM-1D	-	WT	WT	-	-	-	ParC-80I	GyrA-83F	GyrA-87A	-	AAC(6')-Ib-cr	AAC(3)-IIa	strA	strB	-	-	-	-
EuSCAPE_HU044	HU044	GCA_900516965.1	SAMEA3538822	PRJEB10018	2013	urine	Human	Infection	Hungary	ST15	wzi93	KL112	O1v1	-	-	-	-	-	-	-	-	-	-	-	-	-	-	-	SHV-28	-	-	-	WT	WT	-	-	-	ParC-80I	GyrA-83F	GyrA-87A	-	-	-	-	-	-	-	-	-
EuSCAPE_HU047	HU047	GCA_900517005.1	SAMEA3538828	PRJEB10018	2013	Puncture Fluids	Human	Infection	Hungary	ST15	wzi93	KL112	O1v1	-	-	-	-	-	-	-	-	-	-	CTX-M-15	-	-	-	-	SHV-28	OXA-1*	TEM-1D	-	WT	WT	-	-	-	ParC-80I	GyrA-83F	GyrA-87A	-	AAC(6')-Ib-cr	AAC(3)-IIa	strA	strB	-	-	-	-
EuSCAPE_HU050	HU050	GCA_900516985.1	SAMEA3538836	PRJEB10018	2013	Other (cerebrospinal fluid)	Human	Infection	Hungary	ST15	wzi93	KL112	O1v1	-	-	-	-	-	-	-	-	-	-	CTX-M-15	-	-	-	-	SHV-28	OXA-1*	TEM-1D	-	WT	WT	-	-	-	ParC-80I	GyrA-83F	GyrA-87A	-	AAC(6')-Ib-cr	AAC(3)-IIa	strA	strB	-	AadA1-pm*?	-	-
EuSCAPE_IT391	IT391	GCA_900515575.1	SAMEA3538821	PRJEB10018	2013	Blood	Human	Infection	Italy	ST15	wzi93	KL112	O1v1	-	-	-	-	-	-	-	-	-	-	CTX-M-15	-	-	-	-	SHV-28	OXA-1	TEM-1D	-	WT	WT	-	-	-	ParC-80I	GyrA-83F	GyrA-87A	-	AAC(6')-Ib-cr	AAC(3)-IIa	strA	strB	-	-	-	-
EuSCAPE_SK005	SK005	GCA_900510635.1	SAMEA3500073	PRJEB10018	2014	urine	Human	Infection	Slovakia	ST15	wzi93	KL112	O1v1	-	-	-	-	-	-	-	-	-	-	CTX-M-15	-	-	-	-	SHV-28	OXA-1	TEM-1D	-	WT	WT	-	-	-	ParC-80I	GyrA-83F	GyrA-87A	-	AAC(6')-Ib-cr	AAC(3)-IIa	strA	strB	-	-	-	-
EuSCAPE_TR019	TR019	GCA_900507695.1	SAMEA3729663	PRJEB10018	2014	urine	Human	Infection	Turkey	ST15	wzi93	KL112	O1v1	-	-	-	-	-	-	-	-	-	-	CTX-M-15	-	-	-	-	SHV-28	OXA-1	TEM-1D	-	WT	WT	-	-	-	ParC-80I	GyrA-83F	GyrA-87A	-	AAC(6')-Ib-cr	-	-	-	APH(3')-Ia	AadA2	-	-
EuSCAPE_TR107	TR107	GCA_900507315.1	SAMEA3729808	PRJEB10018	2014	urine	Human	Infection	Turkey	ST15	wzi93	KL112	O1v1	-	-	-	-	-	-	-	-	-	-	CTX-M-15	-	-	-	-	SHV-28	OXA-1	TEM-1D	-	WT	WT	-	-	-	ParC-80I	GyrA-83F	GyrA-87A	-	AAC(6')-Ib-cr	-	-	-	APH(3')-Ia	AadA2	-	-
EuSCAPE_TR157	TR157	GCA_900507515.1	SAMEA3729698	PRJEB10018	2013	Blood	Human	Infection	Turkey	ST15	wzi93	KL112	O1v1	-	-	-	-	-	-	-	-	-	-	CTX-M-15	-	-	-	-	SHV-28	OXA-1	TEM-1D	-	WT	WT	-	-	-	ParC-80I	GyrA-83F	GyrA-87A	-	AAC(6')-Ib-cr	AAC(3)-IIa	strA	strB	-	-	-	-
EuSCAPE_TR175	TR175	GCA_900509105.1	SAMEA3729732	PRJEB10018	2013	urine	Human	Infection	Turkey	ST15	wzi93	KL112	O1v1	-	-	-	-	-	-	-	-	-	-	-	-	-	-	-	SHV-28	-	TEM-1D	-	WT	WT	-	-	-	ParC-80I	GyrA-83F	GyrA-87A	-	-	-	strA	strB	-	-	-	-
EuSCAPE_TR209	TR209	GCA_900508805.1	SAMEA3729792	PRJEB10018	2013	Wound Secretion	Human	Unknown	Turkey	ST15	wzi93	KL112	O1v1	-	-	-	-	-	-	-	-	-	IMP-1	CTX-M-15	-	-	-	-	SHV-28	OXA-1	TEM-1D	-	WT	-	-	-	-	ParC-80I	GyrA-83F	GyrA-87A	-	-	AAC(3)-IIa	strA	strB	-	-	-	-
EuSCAPE_TR252	TR252	GCA_900508995.1	SAMEA3729852	PRJEB10018	2013	Blood	Human	Infection	Turkey	ST15	wzi93	KL112	O1v1	-	-	-	-	-	-	-	-	-	IMP-1	CTX-M-15	-	-	-	-	SHV-28	OXA-1	TEM-1D	-	WT	-	-	-	-	ParC-80I	GyrA-83F	GyrA-87A	rmtD	-	AAC(3)-IIa	strA	strB	-	-	-	-
EuSCAPE_TR253	TR253	GCA_900509005.1	SAMEA3729853	PRJEB10018	2013	Blood	Human	Infection	Turkey	ST15	wzi93	KL112	O1v1	-	-	-	-	-	-	-	-	-	IMP-1	CTX-M-15	-	-	-	-	SHV-28	OXA-1	TEM-1D	-	WT	-	-	-	-	ParC-80I	GyrA-83F	GyrA-87A	rmtD	-	AAC(3)-IIa	strA	strB	-	-	-	-
GCA_000417465.1_UHKPC179	UHKPC179	GCA_000417465.1	SAMN02141974	PRJNA187310	2008	Blood	Human	Infection	USA	ST15	wzi93	KL112	O1v1	-	-	-	-	-	-	-	-	-	-	CTX-M-15	-	-	-	-	SHV-28	OXA-1	-	-	WT	WT	-	-	-	ParC-80I	GyrA-83F	GyrA-87A	-	-	AAC(3)-IIa	strA	strB	-	-	-	-
GCA_000821625.1	S_18PV	GCA_000821625.1	SAMEA2602919	PRJEB6543	NA	NA	NA	NA	NA	ST15	wzi93	KL112	O1v1	-	-	-	-	-	-	-	-	-	-	CTX-M-15	-	-	-	-	SHV-28	-	TEM-1D	-	WT	WT	-	-	-	ParC-80I	GyrA-83F	GyrA-87A	-	AAC(6')-Ib-cr	AAC(3)-IIa	strA	strB	-	-	-	-
GCA_000823105.1	S_99SGR	GCA_000823105.1	SAMEA2602993	PRJEB6543	NA	NA	NA	NA	NA	ST15	wzi93	KL112	O1v1	-	-	-	-	-	-	-	-	-	-	CTX-M-15	-	-	-	-	SHV-28	OXA-1	-	-	WT	WT	-	-	-	ParC-80I	GyrA-83F	GyrA-87A	-	AAC(6')-Ib-cr	AAC(3)-IIa	strA	strB	-	-	-	-
GCA_001597015.1_KP-33P	KP-33P	GCA_001597015.1	SAMN03281111	PRJNA252925	2010	blood	Human	NA	Netherlands	ST15	wzi93	KL112	O1v1	-	-	-	-	-	-	-	-	-	-	CTX-M-15	-	-	-	-	SHV-28	OXA-1	TEM-1D	-	WT	WT	-	-	-	ParC-80I	GyrA-83F	GyrA-87A	-	AAC(6')-Ib-cr	AAC(3)-IIa	strA	strB	-	-	-	-
GCA_001950675.1_MRY10-897	MRY10-897	GCA_001950675.1	SAMD00069268	PRJDB5371	NA	NA	Human	NA	Japan	ST15	wzi93	KL112	O1v1	-	-	-	-	-	-	-	-	-	-	CTX-M-15	-	-	-	-	SHV-28	OXA-1	-	-	WT	-	MgrB-17%	-	-	ParC-80I	GyrA-83F	GyrA-87A	-	AAC(6')-Ib-cr	AAC(3)-IIa	-	-	-	-	-	-
GCA_002417435.1_ST-15_K125	ST-15:K125	GCA_002417435.1	SAMN06106873	PRJNA355910	2013	blood	Human	NA	South Africa	ST15	wzi93	KL112	O1v1	-	-	-	-	-	-	-	-	-	-	CTX-M-15	-	-	-	-	SHV-28	OXA-1	TEM-1D	-	WT	WT	-	-	-	ParC-80I	GyrA-83F	GyrA-87A	-	AAC(6')-Ib-cr	AAC(3)-IIa	strA	strB	-	-	-	-
GCA_003030145.1_CFSAN054111	CFSAN054111	GCA_003030145.1	SAMN08663449	PRJNA243331	2005	NA	Human	NA	Germany	ST15	wzi93	KL112	O1v1	-	-	-	-	-	-	NDM-1	-	-	-	CTX-M-15	SHV-12	-	-	-	SHV-28	OXA-9 (2x)	TEM-1D (3x)	-	OmpK35-49%	WT	-	-	QnrS1	ParC-80I	GyrA-83F	GyrA-87A	-	-	AAC(3)-IId	strA	strB	APH(3')-VI	AadA1 (2x)	-	-
GCA_003074015.1_AR376	AR376	GCA_003074015.1	SAMN07291519	PRJNA316321	NA	NA	NA	NA	NA	ST15	wzi93	KL112	O1v1	-	-	-	-	-	-	-	-	-	-	CTX-M-15	SHV-7	-	-	-	SHV-28	OXA-1	TEM-1D	-	WT	WT	-	-	-	ParC-80I	GyrA-83F	GyrA-87A	-	AAC(6')-Ib-cr	AAC(3)-IIa	strA	strB	-	-	-	-
GCA_900084415.1_k1264	k1264	GCA_900084415.1	SAMEA2273669	PRJEB5065	2006	blood	Human	Infection	United Kingdom	ST15	wzi93	KL112	O1v1	-	-	-	-	-	-	-	-	-	-	CTX-M-15	-	-	-	-	SHV-28	-	TEM-1D	-	WT	WT	-	-	-	ParC-80I	GyrA-83F	GyrA-87A	-	-	-	strA	strB	-	-	-	-
GCA_900084445.1_k1634	k1634	GCA_900084445.1	SAMEA2273719	PRJEB5065	2007	blood	Human	Infection	United Kingdom	ST15	wzi93	KL112	O1v1	-	-	-	-	-	-	-	-	-	-	CTX-M-15	-	-	-	-	SHV-28	OXA-1	-	-	WT	WT	-	-	-	ParC-80I	GyrA-83F	GyrA-87A	-	AAC(6')-Ib-cr	AAC(3)-IIa	-	-	-	-	-	-
GCA_900084505.1_k1639	k1639	GCA_900084505.1	SAMEA2273721	PRJEB5065	2007	blood	Human	Infection	United Kingdom	ST15	wzi93	KL112	O1v1	-	-	-	-	-	-	-	-	-	-	CTX-M-15	-	-	-	-		-	-	-	WT	WT	-	-	QnrB1	ParC-80I	GyrA-83F	GyrA-87A	-	AAC(6')-Ib-cr	AAC(3)-IIa	-	-	-	-	-	-
GCA_900085375.1_k2141	k2141	GCA_900085375.1	SAMEA2273792	PRJEB5065	2009	blood	Human	Infection	United Kingdom	ST15	wzi93	KL112	O1v1	-	-	-	-	-	-	-	-	-	-	CTX-M-15	-	-	-	-	SHV-28	OXA-1	TEM-1D	-	WT	WT	-	-	-	ParC-80I	GyrA-83F	GyrA-87A	-	AAC(6')-Ib-cr	AAC(3)-IIa	strA	strB	-	-	-	-
GCA_900085885.1_k1310	k1310	GCA_900085885.1	SAMEA2273868	PRJEB5065	2006	blood	Human	Infection	United Kingdom	ST15	wzi93	KL112	O1v1	-	-	-	-	-	-	-	-	-	-	CTX-M-15	-	-	-	-	SHV-28	OXA-1	TEM-1D	-	WT	WT	-	-	-	ParC-80I	GyrA-83F	GyrA-87A	-	AAC(6')-Ib-cr	AAC(3)-IIa	strA	strB	-	-	-	-
GCA_900086195.1_k1056	k1056	GCA_900086195.1	SAMEA2273641	PRJEB5065	2005	blood	Human	Infection	United Kingdom	ST15-1LV	wzi93	KL112	O1v1	-	-	-	-	-	-	-	-	-	-	CTX-M-15	-	-	-	-	SHV-28	OXA-1	TEM-1D	-	WT	WT	-	-	-	ParC-80I	GyrA-83F	GyrA-87A	-	-	-	-	-	-	-	-	-
GCA_900180575.1_5864845	HE111	GCA_900180575.1	SAMEA2609395	PRJEB6574	2010	urine	Human	Infection	Pakistan	ST15	wzi93	KL112	O1v1	-	-	iuc 1	-	-	rmpA2_5-54%	-	-	-	-	CTX-M-15	-	-	-	-	SHV-28	-	TEM-1D	-	OmpK35-46%	WT	-	-	QnrB1	ParC-80I	GyrA-83F	GyrA-87A	armA	AAC(6')-Ib*	-	strA	strB	-	-	-	-
GCA_900180595.1_5864748	HE015	GCA_900180595.1	SAMEA2609402	PRJEB6574	2010	blood	Human	Infection	Pakistan	ST15-1LV	wzi93	KL112	O1v1	-	-	iuc 1	-	-	rmpA2_5-54%	-	-	-	-	CTX-M-15	-	VEB-5	-	-	SHV-28	-	TEM-1D	-	OmpK35-46%	WT	-	-	QnrB1	ParC-80I	GyrA-83F	GyrA-87A	armA	AAC(6')-Ib*	-	strA	strB	-	-	-	-
GCA_900180705.1_5864844	HE110	GCA_900180705.1	SAMEA2609392	PRJEB6574	2010	urine	Human	Infection	Pakistan	ST15	wzi93	KL112	O1v1	-	-	iuc 1	-	-	rmpA2_5-54%	-	-	-	-	CTX-M-15	-	-	-	-	SHV-28	-	TEM-1D	-	OmpK35-46%	WT	-	-	QnrB1	ParC-80I	GyrA-83F	GyrA-87A	armA	AAC(6')-Ib*	-	strA	strB	-	-	-	-
GCA_900180715.1_5864839	HE105	GCA_900180715.1	SAMEA2609380	PRJEB6574	2010	urine	Human	Infection	Pakistan	ST15	wzi93	KL112	O1v1	-	-	iuc 1	-	-	rmpA2_5*-54%	-	-	-	-	CTX-M-15	-	-	-	-	SHV-28*	-	TEM-1D	-	OmpK35-46%	WT	-	-	QnrB1	ParC-80I	GyrA-83F	GyrA-87A	armA	AAC(6')-Ib*	-	strA	strB	-	-	-	-
GCA_900180765.1_5864848	HE114	GCA_900180765.1	SAMEA2609403	PRJEB6574	2010	blood	Human	Infection	Pakistan	ST15	wzi93	KL112	O1v1	-	-	iuc 1	-	-	rmpA2_5*-0%	-	-	-	-	CTX-M-15	-	-	-	-	SHV-28	-	TEM-1D	-	OmpK35-46%	WT	-	-	QnrB1	ParC-80I	GyrA-83F	GyrA-87A	armA	AAC(6')-Ib*	-	strA	strB	-	-	-	-
GCA_900180785.1_5864838	HE104	GCA_900180785.1	SAMEA2609378	PRJEB6574	2010	blood	Human	Infection	Pakistan	ST15	wzi93	KL112	O1v1	-	-	iuc 1	-	-	rmpA2_5-54%	-	-	-	-	CTX-M-15	-	-	-	-	SHV-28	-	TEM-1D	-	OmpK35-46%	WT	-	-	QnrB1	ParC-80I	GyrA-83F	GyrA-87A	armA	AAC(6')-Ib*	-	strA	strB	-	-	-	-
GCA_900180835.1_5864746	HE013	GCA_900180835.1	SAMEA2609396	PRJEB6574	2010	Endotracheal tube	Human	Infection	Pakistan	ST15	wzi93	KL112	O1v1	-	-	iuc 1	-	-	rmpA2_6-60%	-	-	-	-	CTX-M-15	-	VEB-5	-	-	SHV-28	OXA-1	TEM-1D	-	OmpK35-46%	WT	-	-	QnrB1	ParC-80I	GyrA-83F	GyrA-87A	armA	aac(6')-Ib-cr	AAC(3)-IIa	strA	strB	-	-	-	-
GCA_900180905.1_5864849	HE115	GCA_900180905.1	SAMEA2609406	PRJEB6574	2010	Endotracheal tube	Human	Infection	Pakistan	ST15	wzi93	KL112	O1v1	-	-	iuc 1	-	-	rmpA2_5-54%	-	-	-	-	CTX-M-15	-	-	-	-	SHV-28	-	TEM-1D	-	OmpK35-46%	WT	-	-	QnrB1	ParC-80I	GyrA-83F	GyrA-87A	armA	AAC(6')-Ib*	-	strA	strB	-	-	-	-
GCA_900181505.1_5864782	HE049	GCA_900181505.1	SAMEA2609478	PRJEB6574	2010	Central venous catheter tip	Human	Infection	Pakistan	ST15	wzi93	KL112	O1v1	-	-	iuc 1	-	-	rmpA2_5-54%	-	-	-	-	CTX-M-15	-	VEB-5	-	-	SHV-28	-	TEM-1D	-	OmpK35-46%	WT	-	-	QnrB1	ParC-80I	GyrA-83F	GyrA-87A	armA	AAC(6')-Ib*	-	strA	strB	-	-	-	-
GCA_900181635.1_5864791	HE058	GCA_900181635.1	SAMEA2609496	PRJEB6574	2010	blood	Human	Infection	Pakistan	ST15	wzi93	KL112	O1v1	-	-	iuc 1	-	-	rmpA2_5-54%	-	-	-	-	CTX-M-15	-	VEB-5	-	-	SHV-28	-	TEM-1D	-	OmpK35-46%	WT	-	-	QnrB1	ParC-80I	GyrA-83F	GyrA-87A	armA	AAC(6')-Ib*	-	strA	strB	-	-	-	-
GCA_900181715.1_5864891	HE157	GCA_900181715.1	SAMEA2609504	PRJEB6574	2010	blood	Human	Infection	Pakistan	ST15	wzi93	KL112	O1v1	-	-	iuc 1	-	-	rmpA2_5-54%	-	-	-	-	CTX-M-15	-	-	-	-	SHV-28	-	TEM-1D	-	OmpK35-46%	WT	-	-	QnrB1	ParC-80I	GyrA-83F	GyrA-87A	armA	AAC(6')-Ib*	-	strA	strB	-	-	-	-
GCA_900181765.1_5864892	HE158	GCA_900181765.1	SAMEA2609506	PRJEB6574	2010	blood	Human	Infection	Pakistan	ST15	wzi93	KL112	O1v1	-	-	iuc 1	-	-	rmpA2_5-54%	-	-	-	-	CTX-M-15	-	-	-	-	SHV-28	-	TEM-1D	-	OmpK35-46%	WT	-	-	QnrB1	ParC-80I	GyrA-83F	GyrA-87A	armA	AAC(6')-Ib*	-	strA	strB	-	-	-	-
GCA_900181275.1_5864865	HE131	GCA_900181275.1	SAMEA2609451	PRJEB6574	2010	Endotracheal tube	Human	Infection	Pakistan	ST15	wzi93	KL112	O1v1	-	-	iuc 1	-	-	rmpA2_5-54%	-	-	-	-	CTX-M-15	-	VEB-5	-	-	SHV-28	-	TEM-1D	-	OmpK35-46%	WT	-	-	QnrB1	ParC-80I	GyrA-83F	GyrA-87A	armA	AAC(6')-Ib*	-	strA	strB	-	-	-	-
GCA_900181375.1_5864770	HE037	GCA_900181375.1	SAMEA2609456	PRJEB6574	2010	Endotracheal tube	Human	Infection	Pakistan	ST15	wzi93	KL112	O1v1	-	-	iuc 1	-	-	rmpA2_6-60%	-	-	-	-	CTX-M-15	-	VEB-5	-	-	SHV-28	OXA-1	TEM-1D	-	OmpK35-46%	WT	-	-	QnrB1	ParC-80I	GyrA-83F	GyrA-87A	armA	aac(6')-Ib-cr	AAC(3)-IIa	strA	strB	-	-	-	-
GCA_900181305.1_5864867	HE133	GCA_900181305.1	SAMEA2609455	PRJEB6574	2010	blood	Human	Infection	Pakistan	ST15	wzi93	KL112	O1v1	-	-	iuc 1	-	-	-	-	-	-	-	CTX-M-15	-	VEB-5	-	-	SHV-28	OXA-1	TEM-1D	-	OmpK35-46%	WT	-	-	QnrB1	ParC-80I	GyrA-83F	GyrA-87A	armA	aac(6')-Ib-cr	AAC(3)-IIa	strA	strB	-	-	-	-
GCA_900181345.1_5864872	HE138	GCA_900181345.1	SAMEA2609467	PRJEB6574	2010	urine	Human	Infection	Pakistan	ST15	wzi93	KL112	O1v1	-	-	iuc 1	-	-	-	-	-	-	-	CTX-M-15	-	VEB-5	-	-	SHV-28	OXA-1	TEM-1D	-	OmpK35-46%	WT	-	-	QnrB1	ParC-80I	GyrA-83F	GyrA-87A	armA	aac(6')-Ib-cr	AAC(3)-IIa	strA	strB	-	-	-	-
GCA_900181355.1_5864772	HE039	GCA_900181355.1	SAMEA2609459	PRJEB6574	2010	Ear swab	Human	Infection	Pakistan	ST15	wzi93	KL112	O1v1	-	-	iuc 1	-	-	-	-	-	-	-	CTX-M-15	-	VEB-5	-	-	SHV-28	OXA-1	TEM-1D	-	OmpK35-46%	WT	-	-	QnrB1	ParC-80I	GyrA-83F	GyrA-87A	armA	aac(6')-Ib-cr	AAC(3)-IIa	strA	strB	-	-	-	-
GCA_900181395.1_5864771	HE038	GCA_900181395.1	SAMEA2609458	PRJEB6574	2010	Pus	Human	Infection	Pakistan	ST15	wzi93	KL112	O1v1	-	-	iuc 1	-	-	-	-	-	-	-	CTX-M-15	-	VEB-5	-	-	SHV-28	OXA-1	TEM-1D	-	OmpK35-46%	WT	-	-	QnrB1	ParC-80I	GyrA-83F	GyrA-87A	armA	aac(6')-Ib-cr	AAC(3)-IIa	strA	strB	-	-	-	-
GCA_900181405.1_5864778	HE045	GCA_900181405.1	SAMEA2609470	PRJEB6574	2010	cerebrospinal fluid	Human	Infection	Pakistan	ST15	wzi93	KL112	O1v1	-	-	iuc 1	-	-	-	-	-	-	-	CTX-M-15	-	VEB-5	-	-	SHV-28	-	TEM-1D	-	OmpK35-46%	WT	-	-	QnrB1	ParC-80I	GyrA-83F	GyrA-87A	armA	AAC(6')-Ib*	-	strA	strB	-	-	-	-
GCA_900181415.1_5864873	HE139	GCA_900181415.1	SAMEA2609469	PRJEB6574	2010	blood	Human	Infection	Pakistan	ST15	wzi93	KL112	O1v1	-	-	iuc 1	-	-	-	-	-	-	-	CTX-M-15	-	-	-	-	SHV-28	-	TEM-1D	-	OmpK35-46%	WT	-	-	QnrB1	ParC-80I	GyrA-83F	GyrA-87A	armA	AAC(6')-Ib*	-	strA	strB	-	-	-	-
GCA_900181445.1_5864870	HE136	GCA_900181445.1	SAMEA2609462	PRJEB6574	2010	Peritoneal dialysis catheter	Human	Infection	Pakistan	ST15	wzi93	KL112	O1v1	-	-	iuc 1	-	-	-	-	-	-	-	CTX-M-15	-	VEB-5	-	-	SHV-28	OXA-1	TEM-1D	-	OmpK35-46%	WT	-	-	QnrB1	ParC-80I	GyrA-83F	GyrA-87A	-	aac(6')-Ib-cr	AAC(3)-IIa	strA	strB	-	-	-	-
GCA_900181475.1_5864780	HE047	GCA_900181475.1	SAMEA2609474	PRJEB6574	2010	blood	Human	Infection	Pakistan	ST15	wzi93	KL112	O1v1	-	-	iuc 1	-	-	-	-	-	-	-	CTX-M-15	-	VEB-5	-	-	SHV-28	-	TEM-1D	-	OmpK35-46%	WT	-	-	QnrB1	ParC-80I	GyrA-83F	GyrA-87A	armA	AAC(6')-Ib*	-	strA	strB	-	-	-	-
GCA_900182025.1_5864814	HE081	GCA_900182025.1	SAMEA2609544	PRJEB6574	2010	blood	Human	Infection	Pakistan	ST15	wzi93	KL112	O1v1	-	-	iuc unknown	-	-	-	-	-	-	-	CTX-M-15	-	-	-	-	SHV-28	-	TEM-1D	-	OmpK35-46%	WT	-	-	QnrB1	ParC-80I	GyrA-83F	GyrA-87A	armA	-	-	strA	strB	-	-	-	-
GCA_900182045.1_5864813	HE080	GCA_900182045.1	SAMEA2609542	PRJEB6574	2010	cerebrospinal fluid	Human	Infection	Pakistan	ST15	wzi93	KL112	O1v1	-	-	iuc 1	-	-	-	-	-	-	-	CTX-M-15	-	VEB-5	-	-	SHV-28	-	TEM-1D	-	OmpK35-46%	WT	-	-	QnrB1	ParC-80I	GyrA-83F	GyrA-87A	armA	AAC(6')-Ib*	-	strA	strB	-	-	-	-
GCA_900182055.1_5864815	HE082	GCA_900182055.1	SAMEA2609546	PRJEB6574	2010	cerebrospinal fluid	Human	Infection	Pakistan	ST15	wzi93	KL112	O1v1	-	-	iuc 1	-	-	-	-	-	-	-	CTX-M-15	-	VEB-5	-	-	SHV-28	OXA-1	TEM-1D	-	OmpK35-46%	WT	-	-	QnrB1	ParC-80I	GyrA-83F	GyrA-87A	armA	AAC(6')-Ib*	-	strA	strB	-	-	-	-
GCA_900182115.1_5864821	HE088	GCA_900182115.1	SAMEA2609556	PRJEB6574	2010	urine	Human	Infection	Pakistan	ST15	wzi93	KL112	O1v1	-	-	iuc 1	-	-	-	-	-	-	-	CTX-M-15	-	VEB-5	-	-	SHV-28	-	TEM-1D	-	OmpK35-46%	WT	-	-	QnrB1	ParC-80I	GyrA-83F	GyrA-87A	armA	AAC(6')-Ib*	AAC(3)-IIa	strA	strB	-	-	-	-
GCA_900180535.1_5864832	HE098	GCA_900180535.1	SAMEA2609365	PRJEB6574	2010	blood	Human	Infection	Pakistan	ST15	wzi93	KL112	O1v1	-	-	iuc 1	-	-	-	-	-	-	-	CTX-M-15	-	VEB-5	-	-	SHV-28	-	TEM-1D	-	OmpK35-46%	WT	-	-	QnrB1	ParC-80I	GyrA-83F	GyrA-87A	armA	-	-	strA	strB	-	-	-	-
GCA_900180555.1_5864843	HE109	GCA_900180555.1	SAMEA2609389	PRJEB6574	2010	blood	Human	Infection	Pakistan	ST15	wzi93	KL112	O1v1	-	-	iuc 1	-	-	-	-	-	-	-	CTX-M-15	-	-	-	-	SHV-28	-	TEM-1D	-	OmpK35-46%	WT	-	-	QnrB1	ParC-80I	GyrA-83F	GyrA-87A	armA	-	-	strA	strB	-	-	-	-
GCA_900180615.1_5864837	HE103	GCA_900180615.1	SAMEA2609376	PRJEB6574	2010	blood	Human	Infection	Pakistan	ST15	wzi93	KL112	O1v1	-	-	iuc 1	-	-	-	-	-	-	-	CTX-M-15	-	-	-	-	SHV-28	-	TEM-1D	-	OmpK35-46%	WT	-	-	QnrB1	ParC-80I	GyrA-83F	GyrA-87A	armA	AAC(6')-Ib*	-	strA	strB	-	-	-	-
GCA_900180645.1_5864850	HE116	GCA_900180645.1	SAMEA2609409	PRJEB6574	2010	urine	Human	Infection	Pakistan	ST15	wzi93	KL112	O1v1	-	-	iuc 1	-	-	-	-	-	-	-	CTX-M-15	-	-	-	-	SHV-28	-	TEM-1D	-	OmpK35-46%	WT	-	-	QnrB1	ParC-80I	GyrA-83F	GyrA-87A	armA	AAC(6')-Ib*	-	strA	strB	-	-	-	-
GCA_900180925.1_5864847	HE113	GCA_900180925.1	SAMEA2609400	PRJEB6574	2010	blood	Human	Infection	Pakistan	ST15	wzi93	KL112	O1v1	-	-	iuc 1	-	-	-	-	-	-	-	CTX-M-15	-	-	-	-	SHV-28	-	TEM-1D	-	OmpK35-46%	WT	-	-	QnrB1	ParC-80I	GyrA-83F	GyrA-87A	armA	AAC(6')-Ib*	-	strA	strB	-	-	-	-
GCA_900181085.1_5864856	HE122	GCA_900181085.1	SAMEA2609427	PRJEB6574	2010	blood	Human	Infection	Pakistan	ST15	wzi93	KL112	O1v1	-	-	-	-	-	-	NDM-1	-	-	-	CTX-M-15	-	VEB-5, OXA-10?	-	-	SHV-28	-	TEM-1D	-	OmpK35-46%	WT	-	-	-	ParC-80I	GyrA-83F	GyrA-87A	armA	AAC(6')-Ib*	-	strA	strB	-	AadA1	-	-
GCA_900181115.1_5864855	HE121	GCA_900181115.1	SAMEA2609424	PRJEB6574	2010	blood	Human	Infection	Pakistan	ST15-1LV	wzi93	KL112	O1v1	-	-	-	-	-	-	NDM-1	-	-	-	CTX-M-15	-	VEB-5, OXA-10?	-	-	SHV-28	-	TEM-1D	-	OmpK35-46%	WT	-	-	-	ParC-80I	GyrA-83F	GyrA-87A	armA	AAC(6')-Ib*	-	strA	strB	-	AadA1	-	-
GCA_900181165.1_5864859	HE125	GCA_900181165.1	SAMEA2609436	PRJEB6574	2010	blood	Human	Infection	Pakistan	ST15	wzi93	KL112	O1v1	-	-	-	-	-	-	NDM-1	-	-	-	CTX-M-15	-	VEB-5, OXA-10?	-	-	SHV-28	-	TEM-1D	-	OmpK35-46%	WT	-	-	-	ParC-80I	GyrA-83F	GyrA-87A	armA	AAC(6')-Ib*	-	strA	strB	-	AadA1	-	-
GCA_900181255.1_5864862	HE128	GCA_900181255.1	SAMEA2609444	PRJEB6574	2010	blood	Human	Infection	Pakistan	ST15	wzi93	KL112	O1v1	-	-	-	-	-	-	NDM-1	-	-	-	CTX-M-15	-	VEB-5, OXA-10?	-	-	SHV-28	-	TEM-1D	-	OmpK35-46%	WT	-	-	-	ParC-80I	GyrA-83F	GyrA-87A	armA	AAC(6')-Ib*	-	strA	strB	-	AadA1	-	-
GCA_900181855.1_5864798	HE065	GCA_900181855.1	SAMEA2609512	PRJEB6574	2010	Peritoneal dialysis catheter	Human	Infection	Pakistan	ST15	wzi93	KL112	O1v1	-	-	-	-	-	-	-	-	-	-	CTX-M-15	-	VEB-5	-	-	SHV-28	-	-	-	OmpK35-46%	WT	-	-	-	ParC-80I	GyrA-83F	GyrA-87A	armA	AAC(6')-Ib*	-	strA	strB	-	-	-	-
GCA_900181735.1_5864889	HE155	GCA_900181735.1	SAMEA2609501	PRJEB6574	2010	Wound Swab	Human	Infection	Pakistan	ST15	wzi93	KL112	O1v1	-	-	-	-	-	-	-	-	-	-	CTX-M-15	-	-	-	-	SHV-28	OXA-1	TEM-1D	-	OmpK35-46%	WT	-	-	QnrB1	ParC-80I	GyrA-83F	GyrA-87A	-	AAC(6')-Ib-cr	AAC(3)-IIa	strA	strB	-	-	-	-
GCA_900181675.1_5864888	HE154	GCA_900181675.1	SAMEA2609499	PRJEB6574	2010	urine	Human	Infection	Pakistan	ST15	wzi93	KL112	O1v1	-	-	-	-	-	-	-	-	-	-	CTX-M-15	-	-	-	-	SHV-28	OXA-1	TEM-1D	-	OmpK35-46%	WT	-	-	QnrB1	ParC-80I	GyrA-83F	GyrA-87A	-	AAC(6')-Ib-cr	AAC(3)-IIa	strA	strB	-	-	-	-
GCA_900181545.1_5864881	HE147	GCA_900181545.1	SAMEA2609486	PRJEB6574	2010	blood	Human	Infection	Pakistan	ST15	wzi93	KL112	O1v1	-	-	-	-	-	-	-	-	-	-	CTX-M-15	-	-	-	-	SHV-28	OXA-1	TEM-1D	-	OmpK35-46%	WT	-	-	QnrB1	ParC-80I	GyrA-83F	GyrA-87A	-	AAC(6')-Ib-cr	AAC(3)-IIa	strA	strB	-	-	-	-
GCA_900182155.1_5864822	HE089	GCA_900182155.1	SAMEA2609559	PRJEB6574	2010	Plueral fluid	Human	Infection	Pakistan	ST15	wzi93	KL112	O1v1	-	-	-	-	-	-	-	-	-	-	CTX-M-15	-	-	-	-	-	-	TEM-1D	-	OmpK35-46%	WT	-	-	QnrB1	ParC-80I	GyrA-83F	GyrA-87A	-	-	-	strA	strB	-	-	-	-
GCA_900407285.1_KCRI-591	KCRI-591	GCA_900407285.1	SAMEA4646323	PRJEB26616	2015	wound swab	Human	Infection	Tanzania	ST15	wzi93	KL112	O1v1	-	-	-	-	-	-	-	-	-	-	CTX-M-15	-	-	-	-	SHV-28	OXA-1	TEM-1D	-	WT	WT	-	-	-	ParC-80I	GyrA-83F	GyrA-87A	-	AAC(6')-Ib-cr	-	strA	strB	-	-	-	-
GCA_900493405.1_6542352	KPMASP463	GCA_900493405.1	SAMEA4394722	PRJEB19226	2016	NA	Human	NA	Thailand	ST15	wzi93	KL112	O1v1	-	-	-	-	-	-	-	-	-	-	CTX-M-15	-	-	-	-	SHV-28	OXA-1	TEM-1D	-	WT	WT	-	-	-	ParC-80I	GyrA-83F	GyrA-87A	-	AAC(6')-Ib-cr	-	-	-	APH(3')-Ia	AadA2	-	-
44contigs	44		SAMN07682348	PRJNA408270	2013	urine	Human	NA	Portugal	ST15	wzi24	KL24	O1v1	ybt 10; ICEKp4	28	-	-	-	-	-	-	OXA-48	-	CTX-M-15	-	-	-	-	SHV-28	OXA-1	TEM-1D	-	WT	WT	-	-	-	ParC-80I	GyrA-83F	GyrA-87A	-	AAC(6')-Ib-cr	-	-	-	APH(3')-Ia	AadA2	-	-
C1686contigs	C1686		SAMN07682349	PRJNA408270	2012	urine	Human	Infection (UTI)	Portugal	ST15	wzi24	KL24	O1v1	ybt 10; ICEKp4	28-1LV	-	-	-	-	-	-	-	-	CTX-M-15	-	-	-	-	SHV-28	OXA-1	TEM-1D	-	WT	WT	-	-	-	ParC-80I	GyrA-83F	GyrA-87A	-	AAC(6')-Ib-cr	-	-	-	APH(3')-Ia	AadA2	-	-
C1693contigs	C1693		SAMN07682350	PRJNA408270	2012	urine	Human	Infection (UTI)	Portugal	ST15	wzi24	KL24	O1v1	ybt 10; ICEKp4	28	-	-	-	-	-	-	-	-	CTX-M-15	-	-	-	-	SHV-28	OXA-1	TEM-1D	-	WT	WT	-	-	-	ParC-80I	GyrA-83F	GyrA-87A	-	AAC(6')-Ib-cr	-	-	-	APH(3')-Ia	AadA2	-	-
EuSCAPE_AT029	AT029	GCA_900511255.1	SAMEA3499901	PRJEB10018	2014	Wound Secretion	Human	Infection	Austria	ST15	wzi24	KL24	O1v1	ybt 10; ICEKp4	28-1LV	-	-	-	-	NDM-1	-	-	-	CTX-M-55	-	-	-	-	SHV-28	OXA-1	-	-	OmpK35-0%	WT	-	-	-	ParC-80I	GyrA-83F	GyrA-87A	rmtC	AAC(6')-Ib-cr	-	-	-	-	-	-	-
EuSCAPE_BE025	BE025	GCA_900506785.1	SAMEA3727615	PRJEB10018	2014	urine	Human	Infection	Belgium	ST15	wzi24	KL24	O1v1	ybt 10; ICEKp4	28	-	-	-	-	-	-	-	-	CTX-M-88*	-	-	-	-	SHV-28	OXA-1	TEM-1D	-	OmpK35-88%	WT	-	-	-	ParC-80I	GyrA-83F	GyrA-87A	-	AAC(6')-Ib-cr	-	-	-	-	AadA2	-	-
EuSCAPE_BE076	BE076	GCA_900506905.1	SAMEA3727664	PRJEB10018	2013	urine	Human	Unknown	Belgium	ST15	wzi24	KL24	O1v1	ybt 10; ICEKp4	28	-	-	-	-	-	-	OXA-48	-	CTX-M-15	-	-	-	-	SHV-28	OXA-1	TEM-1D	-	OmpK35-59%	OmpK36GD	-	-	-	ParC-80I	GyrA-83F	GyrA-87A	-	AAC(6')-Ib-cr	AAC(3)-IId	-	-	APH(3')-Ia	-	-	-
EuSCAPE_DE020	DE020	GCA_900512275.1	SAMEA3512047	PRJEB10018	2014	Blood	Human	Infection	Germany	ST15	wzi24	KL24	O1v1	ybt 10; ICEKp4	28	-	-	-	-	-	-	-	-	CTX-M-15	-	-	-	-	SHV-28	OXA-1	TEM-1D	-	WT	OmpK36-19%	-	-	-	ParC-80I	GyrA-83F	GyrA-87A	-	AAC(6')-Ib-cr	-	strA	strB	APH(3')-Ia	-	-	-
EuSCAPE_DE086	DE086	GCA_900512715.2	SAMEA3512114	PRJEB10018	2014	urine	Human	Infection	Germany	ST15	wzi24	KL24	O1v1	ybt 10; ICEKp4	28	-	-	-	-	-	-	-	-	CTX-M-15	-	-	-	-	SHV-28	-	TEM-1D	-	WT	WT	-	-	-	ParC-80I	GyrA-83F	GyrA-87A	-	-	AAC(3)-IId	strA	strB	APH(3')-Ia	-	-	-
EuSCAPE_HR029	HR029	GCA_900505915.1	SAMEA3721040	PRJEB10018	2013	Wound Secretion	Human	Infection	Croatia	ST15	wzi24	KL24	O1v1	ybt 10; ICEKp4	28	-	-	-	-	-	-	-	-	CTX-M-15	-	-	-	-	SHV-28	OXA-1	TEM-1D	-	OmpK35-42%	OmpK36-0%	-	-	-	ParC-80I	GyrA-83F	GyrA-87A	-	AAC(6')-Ib-cr	AAC(3)-IId	strA	strB	-	-	-	-
EuSCAPE_HR035	HR035	GCA_900505895.1	SAMEA3721053	PRJEB10018	2014	urine	Human	Infection	Croatia	ST15	wzi24	KL24	O1v1	ybt 10; ICEKp4	28	-	-	-	-	-	-	-	-	-	-	-	-	-	SHV-28	OXA-1	-	-	WT	WT	-	-	-	ParC-80I	GyrA-83F	GyrA-87A	-	AAC(6')-Ib-cr	AAC(3)-IId	-	-	APH(3')-Ia	-	-	-
EuSCAPE_HR038	HR038	GCA_900505905.1	SAMEA3721057	PRJEB10018	2014	urine	Human	Infection	Croatia	ST15	wzi24	KL24	O1v1	ybt 10; ICEKp4	28	-	-	-	-	-	-	-	-	CTX-M-15	-	-	-	-	SHV-28	OXA-1	TEM-1D	-	WT	WT	-	-	-	ParC-80I	GyrA-83F	GyrA-87A	-	AAC(6')-Ib-cr	AAC(3)-IId	strA	strB	-	-	-	-
EuSCAPE_HR039	HR039	GCA_900505885.1	SAMEA3721059	PRJEB10018	2014	urine	Human	Infection	Croatia	ST15	wzi24	KL24	O1v1	ybt 10; ICEKp4	28	-	-	-	-	-	-	-	-	CTX-M-15	-	-	-	-	SHV-28	OXA-1	-	-	WT	WT	-	-	-	ParC-80I	GyrA-83F	GyrA-87A	-	AAC(6')-Ib-cr	AAC(3)-IId	-	-	APH(3')-Ia	-	-	-
EuSCAPE_HR047	HR047	GCA_900505935.1	SAMEA3721075	PRJEB10018	2014	Wound Secretion	Human	Infection	Croatia	ST15	wzi24	KL24	O1v1	ybt 10; ICEKp4	28	-	-	-	-	-	-	-	-	CTX-M-15	-	-	-	-	SHV-28	OXA-1	TEM-1D	-	WT	OmpK36-34%	-	-	-	ParC-80I	GyrA-83F	GyrA-87A	-	AAC(6')-Ib-cr	AAC(3)-IId	strA	strB	APH(3')-Ia	-	-	-
EuSCAPE_HR072	HR072	GCA_900506155.1	SAMEA3721104	PRJEB10018	2014	urine	Human	Infection	Croatia	ST15	wzi24	KL24	O1v1	ybt 10; ICEKp4	28	-	-	-	-	-	-	-	-	-	-	-	-	-	SHV-28	-	-	-	WT	WT	-	-	-	ParC-80I	GyrA-83F	GyrA-87A	-	-	AAC(3)-IId	-	-	-	-	-	-
EuSCAPE_IT023	IT023	GCA_900512855.1	SAMEA3538584	PRJEB10018	2013	Lower Respiratory Tract Secrection	Human	Colonization	Italy	ST15	wzi24	KL24	O1v1	ybt 10; ICEKp4	28-1LV	-	-	-	-	-	-	-	-	CTX-M-15	-	OXA-10	-	CMY-16	SHV-28	-	-	-	OmpK35-59%	WT	-	-	-	ParC-80I	GyrA-83F	GyrA-87A	-	-	AAC(3)-IId	strA (2x)	strB	APH(3')-Ia,Aph3-Vib*	AadA1	-	-
EuSCAPE_IT071	IT071	GCA_900513305.1	SAMEA3515101	PRJEB10018	2013	Blood	Human	Infection	Italy	ST15	wzi24	KL24	O1v1	ybt 10; ICEKp4	28	-	-	-	-	-	-	-	-	CTX-M-15	-	OXA-10	-	CMY-16	SHV-28	OXA-1	TEM-1D	-	WT	WT	-	-	-	ParC-80I	GyrA-83F	GyrA-87A	-	AAC(6')-Ib-cr	AAC(3)-IId	strA	strB	-	AadA1	-	-
EuSCAPE_IT107	IT107	GCA_900514725.1	SAMEA3515136	PRJEB10018	2013	urine	Human	Infection	Italy	ST15	wzi24	KL24	O1v1	ybt 10; ICEKp4	28	-	-	-	-	-	KPC-2?	-	-	-	-	-	-	-	SHV-28	-	TEM-1D	-	OmpK35-22%	WT	-	-	-	ParC-80I	GyrA-83F	GyrA-87A	-	AAC(6')-Ib	-	strA	strB	-	-	-	-
EuSCAPE_IT299	IT299	GCA_900515855.1	SAMEA3538667	PRJEB10018	2014	urine	Human	Colonization	Italy	ST15	wzi24	KL24	O1v1	ybt 10; ICEKp4	28	-	-	-	-	-	-	-	-	CTX-M-15	-	-	-	-	SHV-28	OXA-1	-	-	WT	WT	-	-	-	ParC-80I	GyrA-83F	GyrA-87A	-	AAC(6')-Ib-cr	-	-	-	-	-	-	-
EuSCAPE_ME001	ME001	GCA_900513835.1	SAMEA3538544	PRJEB10018	2014	Lower Respiratory Tract Secrection	Human	Infection	Montenegro	ST15	wzi24	KL24	O1v1	ybt 10; ICEKp4	28	-	-	-	-	-	-	-	-	CTX-M-15	-	-	-	-	SHV-28	OXA-1	TEM-1D	-	WT	WT	-	-	-	ParC-80I	GyrA-83F	GyrA-87A	-	AAC(6')-Ib-cr	-	-	-	-	AadA2	-	-
EuSCAPE_RO016	RO016	GCA_900504525.1	SAMEA3673117	PRJEB10018	2014	urine	Human	Infection	Romania	ST15	wzi24	KL24	O1v1	ybt 10; ICEKp4	28	-	-	-	-	-	-	OXA-48	-	CTX-M-15	-	-	-	-	SHV-28	OXA-1	TEM-1D	-	OmpK35-59%	OmpK36GD	-	-	-	ParC-80I	GyrA-83F	GyrA-87A	-	AAC(6')-Ib-cr	AAC(3)-IIa*?	-	-	APH(3')-Ia	-	-	-
EuSCAPE_RO018	RO018	GCA_900504735.1	SAMEA3673119	PRJEB10018	2014	urine	Human	Unknown	Romania	ST15	wzi24	KL24	O1v1	ybt 10; ICEKp4	28	-	-	-	-	-	-	OXA-48	-	CTX-M-15	-	-	-	-	SHV-28	OXA-1	TEM-1D (2X)	-	OmpK35-59%	OmpK36GD	-	-	-	ParC-80I	GyrA-83F	GyrA-87A	-	AAC(6')-Ib-cr	AAC(3)-IId	-	-	APH(3')-Ia	-	-	-
EuSCAPE_RO027	RO027	GCA_900504605.1	SAMEA3673128	PRJEB10018	2014	Lower Respiratory Tract Secrection	Human	Infection	Romania	ST15	wzi24	KL24	O1v1	ybt 10; ICEKp4	28	-	-	-	-	-	-	OXA-48	-	CTX-M-15	-	-	-	-	SHV-28	OXA-1	TEM-1D	-	OmpK35-59%	OmpK36GD	-	-	-	ParC-80I	GyrA-83F	GyrA-87A	-	AAC(6')-Ib-cr	AAC(3)-IId*	-	-	APH(3')-Ia	-	-	-
EuSCAPE_RO033	RO033	GCA_900504635.1	SAMEA3673134	PRJEB10018	2013	Lower Respiratory Tract Secrection	Human	Infection	Romania	ST15	wzi24	KL24	O1v1	ybt 10; ICEKp4	28	-	-	-	-	-	-	OXA-48	-	CTX-M-15	-	-	-	-	SHV-28	OXA-1	TEM-1D	-	OmpK35-59%	OmpK36GD	-	-	-	ParC-80I	GyrA-83F	GyrA-87A	-	AAC(6')-Ib-cr	AAC(3)-IId	-	-	APH(3')-Ia	-	-	-
EuSCAPE_RO051	RO051	GCA_900504035.1	SAMEA3720961	PRJEB10018	2013	Blood	Human	Infection	Romania	ST15	wzi24	KL24	O1v1	ybt 10; ICEKp4	28	-	-	-	-	-	-	OXA-48	-	CTX-M-15	-	-	-	-	SHV-28	OXA-1	TEM-1D	-	OmpK35-59%	OmpK36GD	-	-	-	ParC-80I	GyrA-83F	GyrA-87A	-	AAC(6')-Ib-cr	AAC(3)-IId	-	-	APH(3')-Ia	-	-	-
EuSCAPE_RO064	RO064	GCA_900504125.1	SAMEA3720973	PRJEB10018	2013	urine	Human	Infection	Romania	ST15	wzi24	KL24	O1v1	ybt 10; ICEKp4	28	-	-	-	-	-	-	OXA-48	-	CTX-M-15	-	-	-	-	SHV-28	-	-	-	OmpK35-59%	OmpK36GD	-	-	-	ParC-80I	GyrA-83F	GyrA-87A	-	-	-	-	-	APH(3')-Ia	-	-	-
EuSCAPE_RO065	RO065	GCA_900504145.1	SAMEA3720974	PRJEB10018	2014	Lower Respiratory Tract Secrection	Human	Infection	Romania	ST15	wzi24	KL24	O1v1	ybt 10; ICEKp4	28	-	-	-	-	-	-	OXA-48	-	CTX-M-15	-	-	-	-	SHV-28	OXA-1	TEM-1D	-	OmpK35-59%	OmpK36GD	-	-	-	ParC-80I	GyrA-83F	GyrA-87A	-	AAC(6')-Ib-cr	AAC(3)-IId*	-	-	APH(3')-Ia	-	-	-
EuSCAPE_RO069	RO069	GCA_900504185.1	SAMEA3720978	PRJEB10018	2013	urine	Human	Infection	Romania	ST15	wzi24	KL24	O1v1	ybt 10; ICEKp4	28	-	-	-	-	-	-	OXA-48	-	CTX-M-15	-	-	-	-	SHV-28	OXA-1	TEM-1D	-	OmpK35-59%	OmpK36GD	-	-	-	ParC-80I	GyrA-83F	GyrA-87A	-	AAC(6')-Ib-cr	AAC(3)-IId	-	-	APH(3')-Ia	-	-	-
EuSCAPE_RO078	RO078	GCA_900504285.1	SAMEA3720987	PRJEB10018	2014	Blood	Human	Infection	Romania	ST15	wzi24	KL24	O1v1	ybt 10; ICEKp4	28	-	-	-	-	-	-	OXA-48	-	CTX-M-15	-	-	-	-	SHV-28	OXA-1	TEM-1D	-	OmpK35-59%	OmpK36GD	-	-	-	ParC-80I	GyrA-83F	GyrA-87A	-	AAC(6')-Ib-cr	AAC(3)-IId	-	-	APH(3')-Ia	-	-	-
EuSCAPE_RO080	RO080	GCA_900504305.1	SAMEA3720989	PRJEB10018	2013	urine	Human	Infection	Romania	ST15	wzi24	KL24	O1v1	ybt 10; ICEKp4	28	-	-	-	-	-	-	OXA-48	-	CTX-M-15	-	-	-	-	SHV-28	OXA-1	TEM-1D (2X)	-	OmpK35-59%	OmpK36GD	-	-	-	ParC-80I	GyrA-83F	GyrA-87A	-	AAC(6')-Ib-cr	AAC(3)-IId	-	-	APH(3')-Ia	-	-	-
EuSCAPE_RO100	RO100	GCA_900504545.1	SAMEA3721017	PRJEB10018	2013	urine	Human	Infection	Romania	ST15	wzi24	KL24	O1v1	ybt 10; ICEKp4	28	-	-	-	-	-	-	-	-	-	-	-	-	-	SHV-28	OXA-1	TEM-1D	-	OmpK35-59%	WT	-	-	-	ParC-80I	GyrA-83F	GyrA-87A	-	AAC(6')-Ib-cr	AAC(3)-IId	-	-	-	-	-	-
EuSCAPE_RO109	RO109	GCA_900505955.1	SAMEA3721033	PRJEB10018	2013	urine	Human	Infection	Romania	ST15	wzi24	KL24	O1v1	ybt 10; ICEKp4	28-1LV	-	-	-	-	-	-	OXA-48	-	CTX-M-15	-	-	-	-	SHV-28	OXA-1	TEM-1D (2X)	-	OmpK35-59%	WT	-	-	-	ParC-80I	GyrA-83F	GyrA-87A	-	AAC(6')-Ib-cr	AAC(3)-IId	-	-	APH(3')-Ia	-	-	-
EuSCAPE_RS011	RS011	GCA_900505045.1	SAMEA3721135	PRJEB10018	2014	Blood	Human	Infection	Serbia	ST15	wzi24	KL24	O1v1	ybt 10; ICEKp4	28	-	-	-	-	-	-	-	-	CTX-M-15	-	-	-	-	SHV-28	OXA-1	TEM-1D	-	WT	WT	-	-	-	ParC-80I	GyrA-83F	GyrA-87A	-	AAC(6')-Ib-cr	-	-	-	APH(3')-Ia	AadA2	-	-
EuSCAPE_TR200	TR200	GCA_900508705.1	SAMEA3729775	PRJEB10018	2014	Blood	Human	Unknown	Turkey	ST15	wzi24	KL24	O1v1	ybt 10; ICEKp4	28-2LV	-	-	-	-	-	-	OXA-48	-	CTX-M-15	-	-	-	-	SHV-11	OXA-1	TEM-1D	-	WT	OmpK36-11%	-	-	QnrB9	ParC-80I	GyrA-83F	GyrA-87A	armA	AAC(6')-Ib-cr	-	-	-	-	AadA2	-	-
GCA_000707985.1_BIDMC33B	BIDMC 33B	GCA_000707985.1	SAMN02138664	PRJNA202045	NA	NA	NA	NA	NA	ST15	wzi24	KL24	O1v1	ybt 10; ICEKp4	28	-	-	-	-	-	KPC-3	-	-	-	-	-	-	-	SHV-28	OXA-1	TEM-1D	-	WT	WT	-	-	-	ParC-80I	GyrA-83F	GyrA-87A	-	AAC(6')-Ib-cr	-	-	-	APH(3')-Ia	AadA2;AadA1	-	-
GCA_000821645.1	S_19PV	GCA_000821645.1	SAMEA2602920	PRJEB6543	NA	NA	NA	NA	NA	ST15	wzi24	KL24	O1/O2v1	ybt 10; ICEKp4	28	-	-	-	-	-	-	-	-	CTX-M-15	-	-	-	-	SHV-28	OXA-1	-	-	OmpK35-22%	WT	-	-	QnrB1	ParC-80I	GyrA-83F	GyrA-87A	-	AAC(6')-Ib-cr	-	-	-	-	-	-	-
GCA_002248595.1_KPPSTH04	KPPSTH04	GCA_002248595.1	SAMN07450694	PRJNA389557	2016	sputum	Human	infection	Thailand	ST15	wzi24	KL24	O1v1	ybt 10; ICEKp4	28	-	-	-	-	-	-	-	-	CTX-M-15	-	-	-	-	SHV-28	-	TEM-1D	-	WT	WT	-	-	QnrB6	ParC-80I	GyrA-83F	GyrA-87A	-	AAC(6')-Ib-cr;AAC(6')-Ib7	AAC(3)-IId	strA	strB	-	AadA16	-	-
GCA_002249165.1_KPPUTH05	KPPUTH05	GCA_002249165.1	SAMN07450701	PRJNA389557	2016	urine	Human	infection	Thailand	ST15	wzi24	KL24	O1/O2v1	ybt 10; ICEKp4	28-1LV	-	-	-	-	-	-	-	-	CTX-M-15	-	-	-	-	SHV-28	-	TEM-1D	-	OmpK35-19%	WT	-	-	QnrB6	ParC-80I	GyrA-83F	GyrA-87A	-	AAC(6')-Ib-cr;AAC(6')-Ib7	-	-	-	-	AadA16	-	-
GCA_002508285.1_Kp1210	Kp1210	GCA_002508285.1	SAMN07733419	PRJNA412970	2016	urine	Human	UTI	Belgium	ST2728	wzi24	KL24	O1v1	ybt 10; ICEKp4	28	-	-	-	-	-	-	OXA-519	-	CTX-M-15	-	-	-	-	SHV-28	OXA-1	-	-	OmpK35-19%	WT	-	-	-	ParC-80I	GyrA-83F	GyrA-87A	-	AAC(6')-Ib-cr	-	-	-	-	-	-	-
GCA_002866645.1_AUH-KIMP158	AUH-KIMP158	GCA_002866645.1	SAMN07173927	PRJNA388272	2013	NA	Human	NA	Lebanon	ST15	wzi24	KL24	O1v1	ybt 10; ICEKp4	28	-	-	-	-	-	-	OXA-48	-	-	-	-	-	-	SHV-28	-	-	-	WT	WT	-	-	-	ParC-80I	GyrA-83F	GyrA-87A	-	-	-	-	-	-	-	-	-
GCA_900086025.1_e1602	e1602	GCA_900086025.1	SAMEA2273886	PRJEB5065	2007	blood	Human	Infection	United Kingdom	ST15	wzi24	KL24	O1v1	ybt 10; ICEKp4	28	-	-	-	-	-	-	-	-	-	-	-	-	-	SHV-28	-	TEM-1D	-	WT	WT	-	-	-	ParC-80I	GyrA-83F	GyrA-87A	-	-	AAC(3)-IId	strA	strB	-	AadA5	-	-
GCA_900086475.1_k1786	k1786	GCA_900086475.1	SAMEA2273746	PRJEB5065	2008	blood	Human	Infection	United Kingdom	ST15	wzi24	KL24	O1v1	ybt 10; ICEKp4	28-1LV	-	-	-	-	-	-	-	-	-	-	-	-	-	SHV-28	-	TEM-1D	-	WT	WT	-	-	-	ParC-80I	GyrA-83F	GyrA-87A	-	-	AAC(3)-IId	strA	strB	-	AadA5	-	-
GCA_900291505.1_MAH-3	MAH-3	GCA_900291505.1	SAMEA104428988	PRJEB20782	2012	wound, pus	Human	Infection	France	ST15	wzi24	KL24	O1v1	ybt 10; ICEKp4	28-1LV	-	-	-	-	-	-	OXA-48	-	CTX-M-15	-	-	-	-	SHV-28	-	-	-	OmpK35-59%	OmpK36GD	-	-	-	ParC-80I	GyrA-83F	GyrA-87A	-	-	AAC(3)-IIa	-	-	APH(3')-Ia	-	-	-
GCA_000688155.1_MGH63	MGH 63	GCA_000688155.1	SAMN02581395	PRJNA234262	2013	Bile (fluid)	Human	NA	USA	ST15	wzi24	KL24	O1v1	ybt 10; ICEKp4	162	-	-	-	-	-	-	-	-	CTX-M-15	-	-	-	-		-	-	-	OmpK35-70%	WT	-	-	QnrB4	ParC-80I	GyrA-83F	GyrA-87A	-	AAC(6')-IIc	AAC(3)-II	-	-	-	-	-	-
GCA_000688215.1_MGH75	MGH 75	GCA_000688215.1	SAMN02581248	PRJNA234115	2013	Wound - abdominal	Human	NA	USA	ST15	wzi24	KL24	O1v1	ybt 10; ICEKp4	162	-	-	-	-	-	-	-	-	CTX-M-15	-	-	-	-		-	-	-	OmpK35-70%	OmpK36-11%	-	-	QnrB4	ParC-80I	GyrA-83F	GyrA-87A	-	-	-	-	-	-	-	-	-
GCA_000694535.1_MGH65	MGH 65	GCA_000694535.1	SAMN02581397	PRJNA234264	2013	Bile (fluid)	Human	NA	USA	ST15	wzi24	KL24	O1v1	ybt 10; ICEKp4	162	-	-	-	-	-	-	-	-	CTX-M-15 (2x)	SHV-5 (2x)	OXA-10	-	-		-	-	-	OmpK35-70%	OmpK36-6%	-	-	QnrB4	ParC-80I	GyrA-83F	GyrA-87A	-	AAC(6')-IIc	AAC(3)-II	-	-	-	AadA1;AadA1-pm	-	-
GCA_001033455.1_MGH81	MGH81	GCA_001033455.1	SAMN03280384	PRJNA271899	2014	NA	Human	NA	NA	ST3037-1LV	wzi24	KL24	O1v1	ybt 10; ICEKp4	162	-	-	-	-	-	-	-	-	CTX-M-15	SHV-5	OXA-10	-	-		-	-	-	OmpK35-70%	OmpK36-10%	-	-	QnrB4	ParC-80I	GyrA-83F	GyrA-87A	-	AAC(6')-IIc	AAC(3)-II	-	-	-	-	-	-
GCA_001033755.1_MGH111	MGH111	GCA_001033755.1	SAMN03280400	PRJNA271899	2014	NA	Human	NA	NA	ST2147	wzi24	KL24	O1v1	ybt 10; ICEKp4	162	-	-	-	-	-	-	-	-	CTX-M-15 (2x)	SHV-5	OXA-10	-	-		-	-	-	OmpK35-70%	OmpK36-0%	-	-	QnrB4	ParC-80I	GyrA-83F	GyrA-87A	-	AAC(6')-IIc	AAC(3)-II	-	-	-	AadA1;aadA1-pm	-	-
GCA_001033835.1_MGH115	MGH115	GCA_001033835.1	SAMN03280404	PRJNA271899	2014	NA	Human	NA	NA	ST15	wzi24	KL24	O1v1	ybt 10; ICEKp4	162	-	-	-	-	-	-	-	-	CTX-M-15 (2x)	SHV-5	OXA-10	-	-		-	-	-	OmpK35-70%	OmpK36-70%	-	-	QnrB4	ParC-80I	GyrA-83F	GyrA-87A	-	AAC(6')-IIc	AAC(3)-II	-	-	-	AadA1;aadA1-pm	-	-
GCA_001033885.1_MGH117	MGH117	GCA_001033885.1	SAMN03280406	PRJNA271899	2014	NA	Human	NA	NA	ST15	wzi24	KL24	O1v1	ybt 10; ICEKp4	162	-	-	-	-	-	-	-	-	CTX-M-15 (2x)	SHV-55	OXA-10	-	-		-	-	-	OmpK35-70%	OmpK36-17%	-	-	QnrB4	ParC-80I	GyrA-83F	GyrA-87A	-	AAC(6')-IIc	AAC(3)-II	-	-	-	AadA1	-	-
GCA_002152405.1_MGH133	MGH133	GCA_002152405.1	SAMN04521884	PRJNA271899	2015	NA	Human	NA	USA	ST2147	wzi24	KL24	O1v1	ybt 10; ICEKp4	162	-	-	-	-	-	-	-	-	CTX-M-15 (2x)	-	OXA-10	-	-	SHV-1	-	-	-	OmpK35-70%	OmpK36-0%	-	-	QnrB4	ParC-80I	GyrA-83F	GyrA-87A	-	AAC(6')-IIc	AAC(3)-II	-	-	-	AadA1	-	-
GCA_002417545.1_ST-15_K104	ST-15:K104	GCA_002417545.1	SAMN06106884	PRJNA355910	2013	NA	Human	NA	South Africa	ST15	wzi24	KL24	O1v1	ybt 10; ICEKp4	162-1LV	-	-	-	-	-	-	-	-	CTX-M-15	-	-	-	-	SHV-28	OXA-1	TEM-1D	-	WT	WT	-	-	-	ParC-80I	GyrA-83F	GyrA-87A	-	AAC(6')-Ib-cr	AAC(3)-IIa	strA	strB	-	aadA	-	-
GCA_002152515.1_MGH155	MGH155	GCA_002152515.1	SAMN04521904	PRJNA271899	2015	NA	Human	NA	USA	ST15	wzi24	KL24	O1v1	ybt 10; ICEKp4	162	-	-	-	-	-	-	-	-	CTX-M-15*	SHV-55	OXA-10	-	-		-	-	-	OmpK35-70%	OmpK36-46%	-	-	QnrB4	ParC-80I	GyrA-83F	GyrA-87A	-	AAC(6')-IIc	AAC(3)-II	-	-	-	AadA1	-	-
GCA_002189165.1_C3-D9-12	C3-D9-12	GCA_002189165.1	SAMN06205255	PRJNA360233	2016	urine	Human	UTI	Tunisia	ST15	wzi24	KL24	O1v1	ybt 10; ICEKp4	162	-	-	-	-	-	-	OXA-48	-	-	-	-	-	-	SHV-28	OXA-1	-	-	WT	WT	MgrB-85%	-	-	ParC-80I	GyrA-83F	GyrA-87A	-	AAC(6')-Ib-cr	AAC(3)-IIa	-	-	-	aadA	-	-
GCA_003195815.1_WUSM_KP_65	WUSM_KP_65	GCA_003195815.1	SAMN09266866	PRJNA473122	2017	urine	Human	Infection	USA	ST15	wzi24	KL24	O1v1	ybt 10; ICEKp4	162	-	-	-	-	-	-	-	-	CTX-M-33	-	-	-	-	SHV-28	-	TEM-1D	-	OmpK35-70%	OmpK36-0%	-	-	-	ParC-80I	GyrA-83F	GyrA-87A	-	-	AAC(3)-IIa	strA	strB	-	aadA	-	-
EuSCAPE_IT198	IT198	GCA_900514245.1	SAMEA3515226	PRJEB10018	2014	Lower Respiratory Tract Secrection	Human	Colonization	Italy	ST15	wzi24	KL24	O1v1	ybt 10; ICEKp4	97-4LV	-	-	-	-	-	-	-	-	CTX-M-15	-	-	-	-	SHV-28	OXA-1	TEM-1D	-	WT	WT	-	-	QnrB1	ParC-80I	GyrA-83F	GyrA-87A	-	AAC(6')-Ib*	AAC(3)-IIa	strA	strB	-	-	-	-
EuSCAPE_IT202	IT202	GCA_900514265.1	SAMEA3515230	PRJEB10018	2014	Lower Respiratory Tract Secrection	Human	Colonization	Italy	ST15	wzi24	KL24	O1v1	ybt 10; ICEKp4	97-4LV	-	-	-	-	-	-	-	-	CTX-M-15	-	-	-	-	SHV-28	OXA-1	TEM-1D	-	WT	WT	-	-	QnrB1	ParC-80I	GyrA-83F	GyrA-87A	-	AAC(6')-Ib-cr	AAC(3)-IIa	strA	strB	-	-	-	-
EuSCAPE_BE075	BE075	GCA_900506895.1	SAMEA3727663	PRJEB10018	2014	Lower Respiratory Tract Secrection	Human	Infection	Belgium	ST15	wzi24	KL24	O1v1	ybt 10; ICEKp4	97-4LV	-	-	-	-	-	-	-	-	CTX-M-15	-	-	-	-	SHV-28	OXA-9*	TEM-1D	-	WT	WT	-	-	QnrS1	ParC-80I	GyrA-83F	GyrA-87A	-	AAC(6')-Ib	AAC(3)-IIa	-	-	APH(3')-VI	AadA1	-	-
GCA_001596905.1_KPOII-4	KPOII-4	GCA_001596905.1	SAMN03281039	PRJNA252925	2012	Rectum	Human	NA	Netherlands	ST15	wzi24	KL24	O1v1	ybt 10; ICEKp4	97-4LV	-	-	-	-	-	-	-	-	CTX-M-15	-	-	-	-	SHV-28	OXA-1	TEM-1D	-	WT	WT	PmrB-36%	-	QnrB1	ParC-80I	GyrA-83F	GyrA-87A	-	AAC(6')-Ib-cr	AAC(3)-IIa	strA	strB	-	-	-	-
GCA_001596925.1_KPOII-2	KPOII-2	GCA_001596925.1	SAMN03223332	PRJNA252925	2012	urine	Human	NA	Netherlands	ST15	wzi24	KL24	O1v1	ybt 10; ICEKp4	97-4LV	-	-	-	-	-	-	-	-	CTX-M-15	-	-	-	-	SHV-28	OXA-1	TEM-1D	-	WT	WT	-	-	QnrB1	ParC-80I	GyrA-83F	GyrA-87A	-	AAC(6')-Ib-cr	AAC(3)-IIa	strA	strB	-	-	-	-
GCA_001596935.1_KPOII-1	KPOII-1	GCA_001596935.1	SAMN03223331	PRJNA252925	2012	sputum	Human	NA	Netherlands	ST15	wzi24	KL24	O1v1	ybt 10; ICEKp4	97-4LV	-	-	-	-	-	-	-	-	CTX-M-15	-	-	-	-	SHV-28	OXA-1	TEM-1D	-	WT	WT	-	-	QnrB1	ParC-80I	GyrA-83F	GyrA-87A	-	AAC(6')-Ib-cr	AAC(3)-IIa	strA	strB	-	-	-	-
GCA_001596985.1_KPOII-7	KPOII-7	GCA_001596985.1	SAMN03281071	PRJNA252925	2012	urine	Human	NA	Netherlands	ST15	wzi24	KL24	O1v1	ybt 10; ICEKp4	97-4LV	-	-	-	-	-	-	-	-	CTX-M-15	-	-	-	-	SHV-28	OXA-1	TEM-1D	-	WT	WT	-	-	QnrB1	ParC-80I	GyrA-83F	GyrA-87A	-	AAC(6')-Ib-cr	AAC(3)-IIa	strA	strB	-	-	-	-
GCA_001596995.1_KPOII-10	KPOII-10	GCA_001596995.1	SAMN03281077	PRJNA252925	2013	sputum	Human	NA	Netherlands	ST15	wzi24	KL24	O1v1	ybt 10; ICEKp4	97-4LV	-	-	-	-	-	-	-	-	CTX-M-15	-	-	-	-	SHV-28	OXA-1	TEM-1D	-	WT	WT	PmrB-53%	-	QnrB1	ParC-80I	GyrA-83F	GyrA-87A	-	AAC(6')-Ib-cr	AAC(3)-IIa	strA	strB	-	-	-	-
GCA_001597095.1_KPOII-1	KPOII-1	GCA_001597095.1	SAMN03281029	PRJNA252925	2012	rectum	Human	NA	Netherlands	ST15	wzi24	KL24	O1v1	ybt 10; ICEKp4	97-4LV	-	-	-	-	-	-	-	-	CTX-M-15	-	-	-	-	SHV-28	OXA-1	TEM-1D	-	WT	WT	PmrB-35%	-	QnrB1	ParC-80I	GyrA-83F	GyrA-87A	-	AAC(6')-Ib-cr	AAC(3)-IIa	strA	strB	-	-	-	-
GCA_001597115.1_KPOII-6	KPOII-6	GCA_001597115.1	SAMN03281070	PRJNA252925	2012	urine	Human	NA	Netherlands	ST15	wzi24	KL24	O1v1	ybt 10; ICEKp4	97-4LV	-	-	-	-	-	-	-	-	CTX-M-15	-	-	-	-	SHV-28	OXA-1	TEM-1D	-	WT	WT	-	-	QnrB1	ParC-80I	GyrA-83F	GyrA-87A	-	AAC(6')-Ib-cr	AAC(3)-IIa	strA	strB	-	-	-	-
GCA_001597145.1_KPOII-8	KPOII-8	GCA_001597145.1	SAMN03281072	PRJNA252925	2012	Rectum	Human	NA	Netherlands	ST15	wzi24	KL24	O1v1	ybt 10; ICEKp4	97-4LV	-	-	-	-	-	-	-	-	CTX-M-15	-	-	-	-	SHV-28	OXA-1	TEM-1D	-	WT	WT	-	-	QnrB1	ParC-80I	GyrA-83F	GyrA-87A	-	AAC(6')-Ib-cr	AAC(3)-IIa	strA	strB	-	-	-	-
GCA_001597165.1_KPOII-9	KPOII-9	GCA_001597165.1	SAMN03281073	PRJNA252925	2012	Rectum	Human	NA	Netherlands	ST15	wzi24	KL24	O1v1	ybt 10; ICEKp4	97-4LV	-	-	-	-	-	-	-	-	CTX-M-15	-	-	-	-	SHV-28	OXA-1	TEM-1D	-	WT	WT	-	-	QnrB1	ParC-80I	GyrA-83F	GyrA-87A	-	AAC(6')-Ib-cr	AAC(3)-IIa	strA	strB	-	-	-	-
GCA_001597175.1_KPEII-1	KPEII-1	GCA_001597175.1	SAMN03281081	PRJNA252925	2012	NA	Environmental	not applicable	Netherlands	ST15	wzi24	KL24	O1v1	ybt 10; ICEKp4	97-4LV	-	-	-	-	-	-	-	-	CTX-M-15	-	-	-	-	SHV-28	OXA-1	TEM-1D	-	WT	WT	-	-	QnrB1	ParC-80I	GyrA-83F	GyrA-87A	-	AAC(6')-Ib-cr	AAC(3)-IIa	strA	strB	-	-	-	-
GCA_001597225.1_KPEII-3	KPEII-3	GCA_001597225.1	SAMN03281109	PRJNA252925	2013	NA	Environmental	not applicable	Netherlands	ST15	wzi24	KL24	O1v1	ybt 10; ICEKp4	97-4LV	-	-	-	-	-	-	-	-	CTX-M-15	-	-	-	-	SHV-28	OXA-1	TEM-1D	-	WT	WT	-	-	QnrB1	ParC-80I	GyrA-83F	GyrA-87A	-	AAC(6')-Ib-cr	AAC(3)-IIa	strA	strB	-	-	-	-
GCA_001597245.1_KP-10	KP-10	GCA_001597245.1	SAMN03734957	PRJNA252925	2012	Rectum	Human	NA	Netherlands	ST15	wzi24	KL24	O1v1	ybt 10; ICEKp4	97-4LV	-	-	-	-	-	-	-	-	CTX-M-15	-	-	-	-	SHV-28	OXA-1	TEM-1D	-	WT	WT	-	-	QnrB1	ParC-80I	GyrA-83F	GyrA-87A	-	AAC(6')-Ib-cr	AAC(3)-IIa	strA	strB	-	-	-	-
EuSCAPE_ES219	ES219	GCA_900517265.1	SAMEA3649536	PRJEB10018	2014	urine	Human	Infection	Spain	ST15	wzi24	KL24	O1v1	ybt 10; ICEKp4	25-1LV	-	-	-	-	-	-	-	-	CTX-M-15	-	-	-	-	SHV-28	OXA-1	TEM-1D	-	WT	WT	-	-	-	ParC-80I	GyrA-83F	GyrA-87A	-	AAC(6')-Ib-cr	-	-	-	APH(3')-Ia	AadA2	-	-
GCA_002102635.1_Kp703	Kp703	GCA_002102635.1	SAMN05603853	PRJNA339728	1980	urine	Human	infection	Portugal	ST15	wzi24	KL24	O1v1	ybt 10; ICEKp4	1-7-2LV	-	-	-	-	-	-	-	-	-	-	-	-	-	SHV-28	-	TEM-1D	-	WT	WT	-	-	-	-	-	-	-	-	-	-	-	-	-	-	-
GCA_900086395.1_k1679	k1679	GCA_900086395.1	SAMEA2273731	PRJEB5065	2007	blood	Human	Infection	United Kingdom	ST15	wzi24	KL24	O1v1	ybt 10; ICEKp4	1-7-3LV	-	-	-	-	-	-	-	-	-	-	-	-	-	SHV-28	-	TEM-1D	-	WT	WT	-	-	-	-	GyrA-83Y	GyrA-87A	-	-	-	-	-	-	AadA1	-	-
GCA_900493705.1_6470405	KP12	GCA_900493705.1	SAMEA4364586	PRJEB19226	2016	NA	Human	NA	Thailand	ST15	wzi24	KL24	O1v1	ybt 10; ICEKp4	19-1LV	-	-	-	-	-	-	-	-	CTX-M-15	-	-	-	-	SHV-28	OXA-1	TEM-1D	-	WT	WT	-	-	-	ParC-80I	GyrA-83F	GyrA-87A	-	AAC(6')-Ib-cr	-	-	-	-	AadA2	-	-
GCA_900494365.1_6470490	KP96	GCA_900494365.1	SAMEA4364670	PRJEB19226	2016	NA	Human	NA	Thailand	ST15	wzi24	KL24	O1v1	ybt 10; ICEKp4	19-1LV	-	-	-	-	-	-	-	-	CTX-M-15	-	-	-	-	-	OXA-1	TEM-1D	-	WT	WT	-	-	-	ParC-80I	GyrA-83F	GyrA-87A	-	-	-	-	-	APH(3')-Ia	AadA2	-	-
GCA_002152825.1_UCI116	UCI116	GCA_002152825.1	SAMN04521866	PRJNA271899	2015	NA	Human	NA	USA	ST15	wzi24	KL24	O1v1	ybt 10; ICEKp4	28	-	-	-	-	-	-	-	-	CTX-M-15	-	-	-	-	SHV-28	OXA-1	TEM-1D	-	WT	WT	-	-	-	ParC-80I	GyrA-83F	GyrA-87A	-	AAC(6')-Ib-cr	-	-	-	-	-	-	-
GCA_900493435.1_6542354	KPAPP277	GCA_900493435.1	SAMEA4394724	PRJEB19226	2016	NA	Human	NA	Thailand	ST15	wzi24	KL24	O1v1	ybt 9; ICEKp3	183-1LV	-	-	-	-	-	-	-	-	CTX-M-15	-	-	-	-	SHV-1	OXA-1	TEM-1D	-	WT	WT	-	-	QnrB1	ParC-80I	GyrA-83F	GyrA-87A	-	AAC(6')-Ib-cr	AAC(3)-IIa	strA	strB	-	-	-	-
GCA_002187335.1_G292	G292	GCA_002187335.1	SAMN05960912	PRJNA351846	2012	blood	Human	Sepsis	Nigeria	ST15	wzi24	KL24	O1v1	ybt 9; ICEKp3	183-2LV	-	-	-	-	-	-	-	-	CTX-M-15	-	-	-	-	SHV-28	OXA-1	-	-	OmpK35-64%	WT	-	-	-	ParC-80I	GyrA-83F	GyrA-87A	-	AAC(6')-Ib-cr	AAC(3)-IIa	strA	strB	-	-	-	-
EuSCAPE_ME007	ME007	GCA_900513905.1	SAMEA3538549	PRJEB10018	2014	Other (central venous catheter)	Human	Unknown	Montenegro	ST15	wzi24	KL24	O1v1	ybt 9; ICEKp3	183-1LV	-	-	-	-	-	-	-	-	CTX-M-15	-	-	-	-		OXA-1;OXA-9	TEM-1D	-	OmpK35-87%	WT	-	MCR-9.1	QnrB1	ParC-80I	GyrA-83F	GyrA-87A	armA	AAC(6')-IIc,AAC(6')-Ib	AAC(3)-IId	strA	strB	-	AadA2;AadA1	-	-
EuSCAPE_ME014	ME014	GCA_900513955.1	SAMEA3538556	PRJEB10018	2014	Wound Secretion	Human	Infection	Montenegro	ST15	wzi24	KL24	O1v1	ybt 9; ICEKp3	183-1LV	-	-	-	-	-	-	-	-	CTX-M-15	-	-	-	-		OXA-1;OXA-9	TEM-1D	-	OmpK35-87%	WT	-	MCR-9.1	QnrB1	ParC-80I	GyrA-83F	GyrA-87A	armA	AAC(6')-IIc,AAC(6')-Ib*?	AAC(3)-IId	strA	strB	-	AadA2;AadA1	-	-
EuSCAPE_ME015	ME015	GCA_900513985.1	SAMEA3538557	PRJEB10018	2014	Blood	Human	Infection	Montenegro	ST15	wzi24	KL24	O1v1	ybt 9; ICEKp3	183-1LV	-	-	-	-	-	-	-	-	CTX-M-15	-	-	-	-		OXA-1;OXA-9	-	-	OmpK35-87%	WT	-	MCR-9.1	QnrB1	ParC-80I	GyrA-83F	GyrA-87A	armA	AAC(6')-IIc,AAC(6')-Ib	AAC(3)-IId	strA	strB	-	AadA2;AadA1	-	-
GCA_900086295.1_k1436	k1436	GCA_900086295.1	SAMEA2273693	PRJEB5065	2006	blood	Human	Infection	United Kingdom	ST15	wzi24	KL24	O1v1	ybt 13; ICEKp2	299-1LV	-	-	-	-	-	-	-	-	CTX-M-15	-	-	-	-	SHV-28	OXA-1;OXA-9	TEM-1D	-	WT	WT	-	-	-	ParC-80I	GyrA-83F	GyrA-87A	-	AAC(6')-Ib	AAC(3)-IIa	strA	strB	-	AadA1	-	-
EuSCAPE_RO049	RO049	GCA_900504045.1	SAMEA3720959	PRJEB10018	2013	urine	Human	Infection	Romania	ST15	wzi24	KL24	O1v1	ybt 13; ICEKp2	299-4LV	iuc 1	-	-	rmpA2_8*-60%	-	-	-	-	CTX-M-15	-	-	-	-	SHV-28	OXA-1	TEM-1D	-	WT	OmpK36GD	-	-	-	ParC-80I	GyrA-83F	GyrA-87A	-	AAC(6')-Ib-cr	AAC(3)-IIa	-	-	-	-	-	-
GCA_900084075.1_k1557	k1557	GCA_900084075.1	SAMEA2273706	PRJEB5065	2007	blood	Human	Infection	United Kingdom	ST15	wzi24	KL24	O1v1	ybt 13; ICEKp2	299	-	-	-	-	-	-	-	-	CTX-M-15	-	-	-	-	SHV-28	OXA-9 (2x)	TEM-1D	-	WT	WT	-	-	-	ParC-80I	GyrA-83F	GyrA-87A	-	AAC(6')-Ib	AAC(3)-IIa	strA	strB	-	AadA1	-	-
GCA_900084095.1_k1303	k1303	GCA_900084095.1	SAMEA2273676	PRJEB5065	2006	blood	Human	Infection	United Kingdom	ST15	wzi24	KL24	O1v1	ybt 13; ICEKp2	299	-	-	-	-	-	-	-	-	CTX-M-15	-	-	-	-	SHV-28	OXA-9 (2x)	TEM-1D	-	WT	WT	-	-	-	ParC-80I	GyrA-83F	GyrA-87A	-	AAC(6')-Ib	-	strA	strB	-	AadA1	-	-
GCA_900084275.1_k1301	k1301	GCA_900084275.1	SAMEA2273675	PRJEB5065	2006	blood	Human	Infection	United Kingdom	ST15-2LV	wzi24	KL24	O1v1	ybt 13; ICEKp2	299	-	-	-	-	-	-	-	-	CTX-M-15	-	-	-	-	SHV-28	OXA-1;OXA-9	TEM-1D	-	WT	WT	-	-	-	ParC-80I	GyrA-83F	GyrA-87A	-	-	AAC(3)-IIa	strA	strB	-	AadA1	-	-
GCA_001597195.1_KPEII-2	KPEII-2	GCA_001597195.1	SAMN03281082	PRJNA252925	2012	NA	Environmental	not applicable	Netherlands	ST15	wzi24	KL24	O1v1	ybt unknown	-	-	-	-	-	-	-	-	-	CTX-M-15	-	-	-	-	SHV-28	OXA-1	TEM-1D	-	WT	WT	-	-	QnrB1	ParC-80I	GyrA-83F	GyrA-87A	-	AAC(6')-Ib-cr	AAC(3)-IIa	strA	strB	-	-	-	-
GCA_001596915.1_KPOII-2	KPOII-2	GCA_001596915.1	SAMN03281031	PRJNA252925	2012	rectum	Human	NA	Netherlands	ST15	wzi24	KL24	O1v1	ybt unknown	-	-	-	-	-	-	-	-	-	CTX-M-15	-	-	-	-	SHV-28*	OXA-1	TEM-1D	-	WT	WT	-	-	QnrB1	ParC-80I	GyrA-83F	GyrA-87A	-	AAC(6')-Ib-cr	AAC(3)-IIa	strA	strB	-	-	-	-
EuSCAPE_HR080	HR080	GCA_900506225.1	SAMEA3721112	PRJEB10018	2014	Blood	Human	Infection	Croatia	ST15	wzi24	KL24	O1v1	-	-	-	-	-	-	-	-	-	-	CTX-M-15	-	-	-	-	SHV-28	OXA-1	-	-	WT	WT	-	-	-	ParC-80I	GyrA-83F	GyrA-87A	-	AAC(6')-Ib-cr	AAC(3)-IId	strA	strB	APH(3')-Ia	-	-	-
EuSCAPE_CY006	CY006	GCA_900503785.1	SAMEA3672978	PRJEB10018	2014	urine	Human	Infection	Cyprus	ST15	wzi24	KL24	O1v1	-	-	-	-	-	-	-	-	OXA-48	-	-	-	-	-	-	SHV-28	OXA-1	-	-	WT	WT	-	-	QnrB1	ParC-80I	GyrA-83F	GyrA-87A	-	AAC(6')-Ib-cr	AAC(3)-IIa	-	-	-	AadA1	-	-
EuSCAPE_ES052	ES052	GCA_900516335.1	SAMEA3538924	PRJEB10018	2013	Wound Secretion	Human	Infection	Spain	ST15	wzi24	KL24	O1/O2v1	-	-	-	-	-	-	-	-	OXA-48	-	CTX-M-15	-	-	DHA-1	-	SHV-28	-	TEM-1D	-	OmpK35-64%	WT	-	-	QnrB4	ParC-80I	GyrA-83F	GyrA-87A	-	-	AAC(3)-IIa	strA	strB	-	aadA;ANT(3'')-IIa	-	-
EuSCAPE_ES080	ES080	GCA_900516585.1	SAMEA3538952	PRJEB10018	2013	urine	Human	Infection	Spain	ST15	wzi24	KL24	O1v1	-	-	-	-	-	-	-	-	-	VIM-1	-	-	-	-	-		OXA-9	TEM-1D	-	OmpK35-64%	WT	-	-	-	ParC-80I	GyrA-83F	GyrA-87A	-	-	AAC(3)-IId	strA	strB	-	-	-	-
EuSCAPE_ES119	ES119	GCA_900501035.1	SAMEA3649435	PRJEB10018	2014	urine	Human	Infection	Spain	ST15	wzi24	KL24	O1v1	-	-	-	-	-	-	-	-	-	-	-	-	-	-	-		OXA-9	TEM-1D	SCO-1	OmpK35-64%	WT	-	-	-	ParC-80I	GyrA-83F	GyrA-87A	-	AAC(6')-Ib	AAC(3)-IId	strA	strB	-	AadA1	-	-
EuSCAPE_ES130	ES130	GCA_900501065.1	SAMEA3649446	PRJEB10018	2014	urine	Human	Infection	Spain	ST15	wzi24	KL24	O2v1	-	-	-	-	-	-	-	-	OXA-48	-	CTX-M-15	-	-	DHA-1	-	SHV-28	-	TEM-1D	-	OmpK35-64%	WT	-	-	QnrB4	ParC-80I	GyrA-83F	GyrA-87A	-	-	AAC(3)-IIa	strA	strB	-	aadA;ANT(3'')-IIa	-	-
EuSCAPE_ES133	ES133	GCA_900501155.1	SAMEA3649449	PRJEB10018	2014	urine	Human	Infection	Spain	ST15	wzi24	KL24	O1v1	-	-	-	-	-	-	-	-	-	VIM-1	-	-	-	-	-	SHV-28	OXA-9	TEM-1D	SCO-1	OmpK35-64%	WT	-	-	-	ParC-80I	GyrA-83F	GyrA-87A	-	-	AAC(3)-IIa	-	-	-	-	-	-
EuSCAPE_ES273	ES273	GCA_900517395.1	SAMEA3649607	PRJEB10018	2013	urine	Human	Infection	Spain	ST15	wzi24	KL24	O1v1	-	-	-	-	-	-	-	-	-	-	-	-	-	-	-	SHV-28	-	-	-	OmpK35-64%	WT	-	-	-	ParC-80I	GyrA-83F	GyrA-87A	-	-	-	-	-	-	-	-	-
EuSCAPE_IT046	IT046	GCA_900513045.1	SAMEA3515078	PRJEB10018	2013	Blood	Human	Infection	Italy	ST15	wzi24	KL24	O1v1	-	-	-	-	-	-	-	KPC-3	-	-	-	-	-	-	-	SHV-28	OXA-9*	TEM-1D	-	WT	WT	-	-	-	ParC-80I	GyrA-83F	GyrA-87A	armA	-	-	-	-	-	-	-	-
EuSCAPE_IT051	IT051	GCA_900513105.1	SAMEA3515083	PRJEB10018	2013	Blood	Human	Infection	Italy	ST15	wzi24	KL24	O1v1	-	-	-	-	-	-	-	KPC-3	-	-	-	-	-	-	-	SHV-28	OXA-9*	TEM-1D	-	WT	WT	-	-	-	ParC-80I	GyrA-83F	GyrA-87A	armA	-	-	-	-	-	-	-	-
EuSCAPE_IT089	IT089	GCA_900514205.1	SAMEA3515118	PRJEB10018	2013	urine	Human	Infection	Italy	ST15	wzi24	KL24	O1v1	-	-	-	-	-	-	-	-	-	-	-	-	-	-	-	SHV-28*	-	-	-	WT	WT	-	-	-	-	-	-	-	-	-	-	-	-	-	-	-
EuSCAPE_PL034	PL034	GCA_900510205.1	SAMEA3499990	PRJEB10018	2014	urine	Human	Infection	Poland	ST15	wzi24	KL24	O1v1	-	-	-	-	-	-	-	-	-	-	CTX-M-15	-	-	-	-	SHV-28	OXA-1;OXA-9	TEM-1D	-	WT	WT	-	-	QnrB1	ParC-80I	GyrA-83F	GyrA-87A	-	AAC(6')-Ib?	-	strA	strB	-	AadA1	-	-
EuSCAPE_PL041	PL041	GCA_900511485.1	SAMEA3499931	PRJEB10018	2014	Wound Secretion	Human	Infection	Poland	ST15	wzi24	KL24	O1v1	-	-	-	-	-	-	-	-	-	-	CTX-M-15	-	-	-	-	SHV-28	OXA-1;OXA-9	TEM-1D	-	WT	WT	-	-	-	ParC-80I	GyrA-83F	GyrA-87A	armA	AAC(6')-Ib-cr	AAC(3)-IId	strA	strB	-	AadA2;AadA1	-	-
EuSCAPE_PL042	PL042	GCA_900511515.1	SAMEA3499933	PRJEB10018	2013	Lower Respiratory Tract Secrection	Human	Infection	Poland	ST15	wzi24	KL24	O1v1	-	-	-	-	-	-	-	-	-	-	CTX-M-15	-	-	-	-	SHV-28	OXA-1;OXA-9	TEM-1D	-	WT	WT	-	-	-	ParC-80I	GyrA-83F	GyrA-87A	armA	AAC(6')-Ib	AAC(3)-IId	strA	strB	-	AadA2;AadA1	-	-
EuSCAPE_RO045	RO045	GCA_900504025.1	SAMEA3720955	PRJEB10018	2013	urine	Human	Infection	Romania	ST15	wzi24	KL24	O1v1	-	-	-	-	-	-	-	-	-	-	CTX-M-15	-	-	-	-	SHV-28	OXA-1	TEM-1D	-	OmpK35-59%	OmpK36GD	-	-	-	ParC-80I	GyrA-83F	GyrA-87A	-	AAC(6')-Ib-cr	AAC(3)-IId*	-	-	APH(3')-Ia	-	-	-
EuSCAPE_SK007	SK007	GCA_900510645.1	SAMEA3500075	PRJEB10018	2013	Other (throat swab)	Human	Colonization	Slovakia	ST15	wzi24	KL24	O1v1	-	-	-	-	-	-	-	-	-	-	CTX-M-15	-	-	-	-	SHV-28	OXA-1;OXA-9	-	-	OmpK35-64%	OmpK36-8%	-	-	-	ParC-80I	GyrA-83F	GyrA-87A	-	AAC(6')-Ib*	AAC(3)-IIa	-	-	-	AadA1	-	-
EuSCAPE_SK036	SK036	GCA_900510835.1	SAMEA3498972	PRJEB10018	2014	Other (drainage)	Human	Infection	Slovakia	ST15	wzi24	KL24	O1v1	-	-	-	-	-	-	-	-	-	-	CTX-M-15	-	-	-	-	SHV-28	OXA-1;OXA-9	-	-	OmpK35-64%	OmpK36-8%	-	-	-	ParC-80I	GyrA-83F	GyrA-87A	-	AAC(6')-Ib*	AAC(3)-IIa	-	-	-	AadA1	-	-
EuSCAPE_UK133	UK133	GCA_900503295.1	SAMEA3673097	PRJEB10018	2014	urine	Human	Infection	United Kingdom (England, Wales & N. Ireland)	ST15	wzi24	KL24	O1v1	-	-	-	-	-	-	-	-	-	-	CTX-M-15	-	-	-	-	SHV-28	OXA-1	TEM-1D	-	WT	-	-	-	QnrB1	-	-	-	-	AAC(6')-Ib-cr	-	strA	strB	-	-	-	-
GCA_000764635.1_ASM76463	BAMC 07-18	GCA_000764635.1	SAMN02776996	PRJNA247286	2010	wound	Human	NA	USA	ST3611	wzi24	KL24	O1v1	-	-	-	-	-	-	-	-	-	-	CTX-M-15	-	-	-	-	SHV-28	-	TEM-1D	-	WT	WT	-	-	-	ParC-80I	GyrA-83F	GyrA-87A	-	-	AAC(3)-IIa	strA	strB	-	AadA2	-	-
GCA_001034365.1_UCI96	UCI96	GCA_001034365.1	SAMN03280431	PRJNA271899	2014	NA	Human	NA	NA	ST15	wzi24	KL24	O1v1	-	-	-	-	-	-	-	-	-	-	-	-	-	-	-	SHV-28	-	TEM-1D	-	WT	WT	-	-	-	-	-	-	-	-	-	-	-	-	-	-	-
GCA_001902395.1_KpGoe39795	Kp_Goe_39795	GCA_001902395.1	SAMN05412810	PRJNA329409	2014	tracheal secretion	Human	pneumonia	Germany	ST15	wzi24	KL24	O1v1	-	-	-	-	-	-	-	-	OXA-48	-	CTX-M-15	-	-	-	-	SHV-28	OXA-1	TEM-1D	-	WT	-	-	-	-	ParC-80I	GyrA-83F	GyrA-87A	-	AAC(6')-Ib-cr	AAC(3)-IIa	strA	strB	-	AadA1	-	-
GCA_002209405.1_19051	19051	GCA_002209405.1	SAMN07187263	PRJNA388820	NA	urine	Human	clinical	NA	ST15	wzi24	KL24	O1v1	-	-	-	-	-	-	-	-	-	-	-	-	-	-	-	SHV-28	-	-	-	WT	WT	-	-	-	ParC-80I	GyrA-83F	GyrA-87A	-	-	-	-	-	-	AadA2	-	-
GCA_002416705.1_ST-15_E041	ST-15:E041	GCA_002416705.1	SAMN06106848	PRJNA355910	2013	urine	Human	NA	South Africa	ST15	wzi24	KL24	O1v1	-	-	-	-	-	-	-	-	-	-	CTX-M-15	-	-	-	-	SHV-28	OXA-1	TEM-1D	SCO	WT	WT	-	-	QnrS1	-	-	-	-	AAC(6')-Ib-cr	AAC(3)-IIa (2x)	strA	strB	-	aadA	-	-
GCA_002851015.1_COL-Kpn27	COL-Kpn27	GCA_002851015.1	SAMN06629604	PRJNA378654	2006	NA	Human	infection	Colombia	ST15	wzi24	KL24	O1v1	-	-	-	-	-	-	-	-	-	-	-	SHV2A*	-	-	-	SHV-1	-	-	-	WT	WT	PmrB-34%	-	-	-	-	-	-	-	-	-	-	-	aadA	-	-
GCA_002854215.1_COL-Kpn94	COL-Kpn94	GCA_002854215.1	SAMN06629671	PRJNA378654	2012	NA	Human	infection	Colombia	ST15	wzi24	KL24	O1v1	-	-	-	-	-	-	-	KPC-2	-	-	-	SHV-12?	-	-	-		-	-	-	WT	WT	-	-	QnrB19	ParC-80I	GyrA-83F	GyrA-87A	-	AAC(6')-Ib-cr;AAC(6')-Ib7	-	-	-	-	AadA16	-	-
GCA_900084165.1_k1100	k1100	GCA_900084165.1	SAMEA2273653	PRJEB5065	2005	blood	Human	Infection	United Kingdom	ST15	wzi24	KL24	O1v1	-	-	-	-	-	-	-	-	-	-	-	-	-	-	-	SHV-28	-	-	-	WT	WT	-	-	-	ParC-80I	GyrA-83F	GyrA-87A	-	-	-	strA	strB	-	AadA2	-	-
GCA_900084615.1_k1806	k1806	GCA_900084615.1	SAMEA2273749	PRJEB5065	2008	blood	Human	Infection	United Kingdom	ST15	wzi24	KL24	O2v1	-	-	-	-	-	-	-	-	-	-	CTX-M-15	-	-	-	-	SHV-28	OXA-1;OXA-9	TEM-1D	-	WT	WT	-	-	-	ParC-80I	GyrA-83F	GyrA-87A	armA	-	AAC(3)-IIa	strA	strB	-	-	-	-
GCA_900085555.1_k2325	k2325	GCA_900085555.1	SAMEA2273810	PRJEB5065	2010	blood	Human	Infection	United Kingdom	ST15	wzi24	KL24	O1v1	-	-	-	-	-	-	-	-	-	VIM-4	CTX-M-15	-	-	-	-	SHV-28	OXA-1	-	-	OmpK35-89%	WT	-	-	-	ParC-80I	GyrA-83F	GyrA-87A	-	AAC(6')-Ib-cr;AAC(6')-Il	-	-	-	-	-	-	-
GCA_900085575.1_k2329	k2329	GCA_900085575.1	SAMEA2273812	PRJEB5065	2010	blood	Human	Infection	United Kingdom	ST15-1LV	wzi24	KL24	O1v1	-	-	-	-	-	-	-	-	-	-	CTX-M-15	-	-	-	-	SHV-28	OXA-1	-	-	WT	WT	-	-	QnrB1	ParC-80I	GyrA-83F	GyrA-87A	-	AAC(6')-Ib-cr	AAC(3)-IIa	-	-	-	-	-	-
GCA_900085995.1_k2235	k2235	GCA_900085995.1	SAMEA2273885	PRJEB5065	2009	blood	Human	Infection	United Kingdom	ST15	wzi24	KL24	O1v1	-	-	-	-	-	-	-	-	-	-	CTX-M-15	-	-	-	-	SHV-28	OXA-1	-	-	WT	WT	-	-	-	ParC-80I	GyrA-83F	GyrA-87A	-	AAC(6')-Ib-cr	AAC(3)-IIa	strA	strB	-	AadA2	-	-
GCA_900092985.1_PB466	PB466	GCA_900092985.1	SAMEA3531850	PRJEB11403	2015	urine	Human	Infection	Thailand	ST15	wzi24	KL24	O1v1	-	-	-	-	-	-	-	-	-	-	CTX-M-15	SHV-2A	-	-	-	SHV-28	-	TEM-1D	-	WT	WT	-	-	QnrB6	ParC-80I	GyrA-83F	GyrA-87A	-	AAC(6')-Ib-cr;AAC(6')-Ib7	-	-	-	-	AadA16	-	-
GCA_900093275.1_W2-4-ERG4	W2-4-ERG4	GCA_900093275.1	SAMEA3531878	PRJEB11403	2015	Canal	Environmental	na	Thailand	ST15	wzi24	KL24	O1v1	-	-	-	-	-	-	-	-	-	-	-	-	-	-	-	SHV-28*	-	-	-	WT	WT	-	-	QnrS1	-	-	-	-	-	AAC(3)-IId	-	-	-	AadA2	-	-
GCA_900181235.1_5864858	HE124	GCA_900181235.1	SAMEA2609434	PRJEB6574	2010/2012	blood	Human	Infection	Pakistan	ST15	wzi24	KL24	O1v1	-	-	-	-	-	-	-	-	-	-	CTX-M-15	-	-	-	-	SHV-28	-	TEM-1D	-	WT	WT	-	-	QnrB1	-	-	-	-	-	-	strA	strB	-	-	-	-
GCA_900493645.1_6470407	KP14	GCA_900493645.1	SAMEA4364588	PRJEB19226	2016	NA	Human	NA	Thailand	ST15	wzi24	KL24	O1v1	-	-	-	-	-	-	-	-	OXA-232	-	-	-	-	DHA-1	-	SHV-28	OXA-1	-	-	WT	WT	-	-	QnrB4	ParC-80I	GyrA-83F	GyrA-87A	-	AAC(6')-Ib-cr;AAC(6')-Ib7	-	strA	strB	APH(3')-Ia	-	-	-
H1119contigs	H1119		SAMN07682350	PRJNA408270	2010	urine	Human	Infection (UTI)	Portugal	ST15	wzi24	KL39	O1v1	-	-	-	-	-	-	-	-	-	-	-	SHV-2	-	-	-	-	-	-	-	WT	WT	-	-	-	ParC-80I	GyrA-83F	GyrA-87A	-	-	AAC(3)-I	strA	strB	APH(3')-Ia	aadA;AadA2	-	-
EuSCAPE_ES150	ES150	GCA_900501185.1	SAMEA3649466	PRJEB10018	2014	Wound Secretion	Human	Colonization	Spain	ST15	wzi24	KL39	O1v1	-	-	-	-	-	-	-	-	OXA-48	-	-	-	-	-	-	SHV-28	OXA-1	-	-	WT	WT	-	-	-	ParC-80I	GyrA-83F	GyrA-87A	-	AAC(6')-Ib-cr	-	-	-	APH(3')-Ia	AadA2	-	-
EuSCAPE_ES172	ES172	GCA_900501215.1	SAMEA3649488	PRJEB10018	2014	urine	Human	Infection	Spain	ST15	wzi24	KL39	O1v1	-	-	-	-	-	-	-	-	OXA-48	-	CTX-M-15	-	-	-	-	SHV-28	OXA-1	TEM-1D	-	WT	WT	-	-	-	ParC-80I	GyrA-83F	GyrA-87A	-	AAC(6')-Ib-cr	-	-	-	APH(3')-Ia	AadA2	-	-
EuSCAPE_ES252	ES252	GCA_900517565.1	SAMEA3649568	PRJEB10018	2014	Other (abscess)	Human	Infection	Spain	ST15	wzi24	KL39	O1v1	-	-	-	-	-	-	-	-	OXA-48	-	CTX-M-15	-	-	-	-	SHV-28	OXA-1	TEM-1D	-	WT	WT	-	-	-	ParC-80I	GyrA-83F	GyrA-87A	-	AAC(6')-Ib-cr	-	-	-	APH(3')-Ia	AadA2	-	-
EuSCAPE_ES262	ES262	GCA_900517645.1	SAMEA3649584	PRJEB10018	2014	Other (abscess)	Human	Infection	Spain	ST15	wzi24	KL39	O1v1	-	-	-	-	-	-	-	-	OXA-48	-	CTX-M-15	-	-	-	-	SHV-28	OXA-1	TEM-1D	-	WT	WT	-	-	-	ParC-80I	GyrA-83F	GyrA-87A	-	AAC(6')-Ib-cr	-	-	-	APH(3')-Ia	AadA2	-	-
EuSCAPE_ES269	ES269	GCA_900500945.1	SAMEA3649598	PRJEB10018	2014	urine	Human	Infection	Spain	ST15	wzi24	KL39	O1v1	-	-	-	-	-	-	-	-	OXA-48	-	CTX-M-15	-	-	-	-	SHV-28	OXA-1	TEM-1D	-	WT	WT	-	-	-	ParC-80I	GyrA-83F	GyrA-87A	-	AAC(6')-Ib-cr	-	-	-	APH(3')-Ia	AadA2	-	-
EuSCAPE_ES270	ES270	GCA_900517125.1	SAMEA3649600	PRJEB10018	2013	urine	Human	Infection	Spain	ST15	wzi24	KL39	O1v1	-	-	-	-	-	-	-	-	OXA-48	-	CTX-M-15	-	-	-	-	SHV-28	OXA-1	TEM-1D	-	WT	WT	-	-	-	ParC-80I	GyrA-83F	GyrA-87A	-	AAC(6')-Ib-cr	AAC(3)-I	-	-	APH(3')-Ia	aadA;AadA2	-	-
GCA_003062425.1_ITU3854	ITU3854	GCA_003062425.1	SAMN08644136	PRJNA437224	2014	barn litter swab	Chicken environment	not applicable	Germany	ST3128	wzi24	KL21	O1v1	-	-	-	-	-	-	-	-	-	-	-	SHV-2	-	-	-		-	-	-	WT	WT	-	-	-	ParC-80I	GyrA-83F	GyrA-87A	-	-	AAC(3)-VIa	-	-	-	aadA;AadA2	-	-
GCA_003062435.1_ITU3887	ITU3887	GCA_003062435.1	SAMN08644151	PRJNA437224	2014	barn dust sample	Chicken environment	not applicable	Germany	ST3128	wzi24	KL21	O1v1	-	-	-	-	-	-	-	-	-	-	-	-	-	-	-	SHV-28	-	-	-	WT	WT	-	-	-	ParC-80I	GyrA-83F	GyrA-87A	-	-	AAC(3)-VIa	-	-	-	aadA;AadA2	-	-
GCA_003062465.1_ITU3971	ITU3971	GCA_003062465.1	SAMN08644264	PRJNA437224	2014	cloacal swab	Chicken	Colonization	Germany	ST3128	wzi24	KL21	O1v1	-	-	-	-	-	-	-	-	-	-	-	-	-	-	-	SHV-28	-	-	-	WT	WT	-	-	-	ParC-80I	GyrA-83F	GyrA-87A	-	-	AAC(3)-VIa	-	-	-	aadA;AadA2	-	-
GCA_003062475.1_ITU3914	ITU3914	GCA_003062475.1	SAMN08644157	PRJNA437224	2014	barn swab	Chicken environment	not applicable	Germany	ST3128	wzi24	KL21	O1v1	-	-	-	-	-	-	-	-	-	-	-	-	-	-	-	SHV-28	-	-	-	WT	WT	-	-	-	ParC-80I	GyrA-83F	GyrA-87A	-	-	AAC(3)-VIa	-	-	-	aadA;AadA2	-	-
GCA_003062495.1_ITU3978	ITU3978	GCA_003062495.1	SAMN08644306	PRJNA437224	2014	cloacal swab	Chicken	Colonization	Germany	ST3128	wzi24	KL21	O1v1	-	-	-	-	-	-	-	-	-	-	-	-	-	-	-	SHV-28	-	-	-	WT	WT	-	-	-	ParC-80I	GyrA-83F	GyrA-87A	-	-	AAC(3)-VIa	-	-	-	aadA;AadA2	-	-
GCA_003062525.1_ITU3917	ITU3917	GCA_003062525.1	SAMN08644158	PRJNA437224	2014	barn swab	Chicken environment	not applicable	Germany	ST3128	wzi24	KL21	O1v1	-	-	-	-	-	-	-	-	-	-	-	-	-	-	-	SHV-28	-	-	-	WT	WT	-	-	-	ParC-80I	GyrA-83F	GyrA-87A	-	-	AAC(3)-VIa	-	-	-	aadA;AadA2	-	-
GCA_003062545.1_ITU3986	ITU3986	GCA_003062545.1	SAMN08644326	PRJNA437224	2014	cloacal swab	Chicken	Colonization	Germany	ST3128	wzi24	KL21	O1v1	-	-	-	-	-	-	-	-	-	-	-	-	-	-	-	SHV-28	-	-	-	WT	WT	-	-	-	ParC-80I	GyrA-83F	GyrA-87A	-	-	AAC(3)-VIa	-	-	-	aadA;AadA2	-	-
GCA_003062565.1_ITU3987	ITU3987	GCA_003062565.1	SAMN08644327	PRJNA437224	2014	cloacal swab	Chicken	Colonization	Germany	ST3128	wzi24	KL21	O1v1	-	-	-	-	-	-	-	-	-	-	-	-	-	-	-	SHV-28	-	-	-	WT	WT	-	-	-	ParC-80I	GyrA-83F	GyrA-87A	-	-	AAC(3)-VIa	-	-	-	aadA;AadA2	-	-
GCA_003062585.1_ITU4077	ITU4077	GCA_003062585.1	SAMN08644473	PRJNA437224	2014	barn litter swab	Chicken environment	not applicable	Germany	ST3128	wzi24	KL21	O1v1	-	-	-	-	-	-	-	-	-	-	-	-	-	-	-	SHV-28	-	-	-	WT	WT	-	-	-	ParC-80I	GyrA-83F	GyrA-87A	-	-	AAC(3)-VIa	-	-	-	aadA;AadA2	-	-
GCA_003062605.1_ITU4097	ITU4097	GCA_003062605.1	SAMN08644475	PRJNA437224	2014	barn boot swab	Chicken environment	not applicable	Germany	ST3128	wzi24	KL21	O1v1	-	-	-	-	-	-	-	-	-	-	-	SHV-106	-	-	-		-	-	-	WT	WT	-	-	-	ParC-80I	GyrA-83F	GyrA-87A	-	-	AAC(3)-VIa	-	-	-	aadA;AadA2	-	-
GCA_003062625.1_ITU4064	ITU4064	GCA_003062625.1	SAMN08644472	PRJNA437224	2014	cloacal swab	Chicken	Colonization	Germany	ST3128	wzi24	KL21	O1v1	-	-	-	-	-	-	-	-	-	-	-	SHV-2	-	-	-		-	-	-	WT	WT	-	-	-	ParC-80I	GyrA-83F	GyrA-87A	-	-	AAC(3)-VIa	-	-	-	aadA;AadA2	-	-
GCA_003062635.1_ITU4954	ITU4954	GCA_003062635.1	SAMN08644520	PRJNA437224	2014	cloacal swab	Chicken	Colonization	Germany	ST3128	wzi24	KL21	O1v1	-	-	-	-	-	-	-	-	-	-	-	SHV-2	-	-	-		-	-	-	WT	WT	-	-	-	ParC-80I	GyrA-83F	GyrA-87A	-	-	AAC(3)-VIa	-	-	-	aadA;AadA2	-	-
GCA_003062665.1_ITU4128	ITU4128	GCA_003062665.1	SAMN08644477	PRJNA437224	2014	barn dust sample	Chicken environment	not applicable	Germany	ST3128	wzi24	KL21	O1v1	-	-	-	-	-	-	-	-	-	-	-	-	-	-	-	SHV-1	-	-	-	WT	WT	-	-	-	ParC-80I	GyrA-83F	GyrA-87A	-	-	AAC(3)-VIa	-	-	-	aadA;AadA2	-	-
GCA_003062685.1_ITU4180	ITU4180	GCA_003062685.1	SAMN08644498	PRJNA437224	2014	cloacal swab	Chicken	Colonization	Germany	ST3128	wzi24	KL21	O1v1	-	-	-	-	-	-	-	-	-	-	-	-	-	-	-	SHV-28	-	-	-	WT	WT	-	-	-	ParC-80I	GyrA-83F	GyrA-87A	-	-	AAC(3)-VIa	-	-	-	aadA;AadA2	-	-
GCA_003062705.1_ITU4956	ITU4956	GCA_003062705.1	SAMN08644538	PRJNA437224	2014	cloacal swab	Chicken	Colonization	Germany	ST3128	wzi24	KL21	O1v1	-	-	-	-	-	-	-	-	-	-	-	-	-	-	-	SHV-28	-	-	-	WT	WT	-	-	-	ParC-80I	GyrA-83F	GyrA-87A	-	-	AAC(3)-VIa	-	-	-	aadA;AadA2	-	-
GCA_003062725.1_ITU3862	ITU3862	GCA_003062725.1	SAMN08644141	PRJNA437224	2014	barn feed sample	Chicken environment	not applicable	Germany	ST3128	wzi24	KL21	O1v1	-	-	-	-	-	-	-	-	-	-	-	-	-	-	-	SHV-28	-	-	-	WT	WT	-	-	-	ParC-80I	GyrA-83F	GyrA-87A	-	-	AAC(3)-VIa	-	-	-	aadA;AadA2	-	-
GCA_003062735.1_ITU3881	ITU3881	GCA_003062735.1	SAMN08644150	PRJNA437224	2014	fecal sample	Chicken	Colonization	Germany	ST3128	wzi24	KL21	O1v1	-	-	-	-	-	-	-	-	-	-	-	-	-	-	-	SHV-28	-	-	-	WT	WT	-	-	-	ParC-80I	GyrA-83F	GyrA-87A	-	-	AAC(3)-VIa	-	-	-	aadA;AadA2	-	-
GCA_003062765.1_ITU3868	ITU3868	GCA_003062765.1	SAMN08644143	PRJNA437224	2014	barn boot swab	Chicken environment	not applicable	Germany	ST3128	wzi24	KL21	O1v1	-	-	-	-	-	-	-	-	-	-	-	SHV-2	-	-	-		-	-	-	WT	WT	-	-	-	ParC-80I	GyrA-83F	GyrA-87A	-	-	AAC(3)-VIa	-	-	-	aadA;AadA2	-	-
GCA_003062785.1_ITU3872	ITU3872	GCA_003062785.1	SAMN08644144	PRJNA437224	2014	barn boot swab	Chicken environment	not applicable	Germany	ST3128	wzi24	KL21	O1v1	-	-	-	-	-	-	-	-	-	-	-	SHV-2	-	-	-		-	-	-	WT	WT	-	-	-	ParC-80I	GyrA-83F	GyrA-87A	-	-	AAC(3)-VIa	-	-	-	aadA;AadA2	-	-
GCA_003062805.1_ITU3897	ITU3897	GCA_003062805.1	SAMN08644155	PRJNA437224	2014	barn air sample	Chicken environment	not applicable	Germany	ST3128	wzi24	KL21	O1v1	-	-	-	-	-	-	-	-	-	-	-	-	-	-	-	SHV-28	-	-	-	WT	WT	-	-	-	ParC-80I	GyrA-83F	GyrA-87A	-	-	AAC(3)-VIa	-	-	-	aadA;AadA2	-	-
GCA_003062815.1_ITU3896	ITU3896	GCA_003062815.1	SAMN08644154	PRJNA437224	2014	barn air sample	Chicken environment	not applicable	Germany	ST3128	wzi24	KL21	O1v1	-	-	-	-	-	-	-	-	-	-	-	SHV-2	-	-	-		-	-	-	WT	WT	-	-	-	ParC-80I	GyrA-83F	GyrA-87A	-	-	AAC(3)-VIa	-	-	-	aadA;AadA2	-	-
GCA_003062845.1_ITU3949	ITU3949	GCA_003062845.1	SAMN08644261	PRJNA437224	2014	cloacal swab	Chicken	Colonization	Germany	ST3128	wzi24	KL21	O1v1	-	-	-	-	-	-	-	-	-	-	-	-	-	-	-	SHV-28	-	-	-	WT	WT	-	-	-	ParC-80I	GyrA-83F	GyrA-87A	-	-	AAC(3)-VIa	-	-	-	aadA;AadA2	-	-
GCA_003062865.1_ITU3908	ITU3908	GCA_003062865.1	SAMN08644156	PRJNA437224	2014	barn swab	Chicken environment	not applicable	Germany	ST3128	wzi24	KL21	O1v1	-	-	-	-	-	-	-	-	-	-	-	-	-	-	-	SHV-28	-	-	-	WT	WT	-	-	-	ParC-80I	GyrA-83F	GyrA-87A	-	-	AAC(3)-VIa	-	-	-	aadA;AadA2	-	-
GCA_003062885.1_ITU3985	ITU3985	GCA_003062885.1	SAMN08644307	PRJNA437224	2014	cloacal swab	Chicken	Colonization	Germany	ST3128	wzi24	KL21	O1v1	-	-	-	-	-	-	-	-	-	-	-	-	-	-	-	SHV-28	-	-	-	WT	WT	-	-	-	ParC-80I	GyrA-83F	GyrA-87A	-	-	AAC(3)-VIa	-	-	-	aadA;AadA2	-	-
GCA_003062905.1_ITU3951	ITU3951	GCA_003062905.1	SAMN08644263	PRJNA437224	2014	cloacal swab	Chicken	Colonization	Germany	ST3128	wzi24	KL21	O1v1	-	-	-	-	-	-	-	-	-	-	-	-	-	-	-	SHV-28	-	-	-	WT	WT	-	-	-	ParC-80I	GyrA-83F	GyrA-87A	-	-	AAC(3)-VIa	-	-	-	aadA;AadA2	-	-
GCA_003062915.1_ITU3972	ITU3972	GCA_003062915.1	SAMN08644305	PRJNA437224	2014	cloacal swab	Chicken	Colonization	Germany	ST3128	wzi24	KL21	O1v1	-	-	-	-	-	-	-	-	-	-	-	-	-	-	-	SHV-28	-	-	-	WT	WT	-	-	-	ParC-80I	GyrA-83F	GyrA-87A	-	-	AAC(3)-VIa	-	-	-	aadA;AadA2	-	-
GCA_003062945.1_ITU4115	ITU4115	GCA_003062945.1	SAMN08644476	PRJNA437224	2014	fecal sample	Chicken	Colonization	Germany	ST3128	wzi24	KL21	O1v1	-	-	-	-	-	-	-	-	-	-	-	-	-	-	-	SHV-28	-	-	-	WT	WT	-	-	-	ParC-80I	GyrA-83F	GyrA-87A	-	-	AAC(3)-VIa	-	-	-	aadA;AadA2	-	-
GCA_003062955.1_ITU4181	ITU4181	GCA_003062955.1	SAMN08644502	PRJNA437224	2014	cloacal swab	Chicken	Colonization	Germany	ST3128	wzi24	KL21	O1v1	-	-	-	-	-	-	-	-	-	-	-	-	-	-	-	SHV-28	-	-	-	WT	WT	-	-	-	ParC-80I	GyrA-83F	GyrA-87A	-	-	AAC(3)-VIa	-	-	-	aadA;AadA2	-	-
GCA_003062985.1_ITU4141	ITU4141	GCA_003062985.1	SAMN08644496	PRJNA437224	2014	barn swab	Chicken environment	not applicable	Germany	ST3128	wzi24	KL21	O1v1	-	-	-	-	-	-	-	-	-	-	-	-	-	-	-	SHV-1	-	-	-	WT	WT	-	-	-	ParC-80I	GyrA-83F	GyrA-87A	-	-	AAC(3)-VIa	-	-	-	aadA;AadA2	-	-
GCA_003063005.1_ITU4179	ITU4179	GCA_003063005.1	SAMN08644497	PRJNA437224	2014	cloacal swab	Chicken	Colonization	Germany	ST3128	wzi24	KL21	O1v1	-	-	-	-	-	-	-	-	-	-	-	-	-	-	-	SHV-28	-	-	-	WT	WT	-	-	-	ParC-80I	GyrA-83F	GyrA-87A	-	-	AAC(3)-VIa	-	-	-	aadA;AadA2	-	-
GCA_003063025.1_ITU4955	ITU4955	GCA_003063025.1	SAMN08644526	PRJNA437224	2014	cloacal swab	Chicken	Colonization	Germany	ST3128	wzi24	KL21	O1v1	-	-	-	-	-	-	-	-	-	-	-	-	-	-	-	SHV-28	-	-	-	WT	WT	-	-	-	ParC-80I	GyrA-83F	GyrA-87A	-	-	AAC(3)-VIa	-	-	-	aadA;AadA2	-	-
GCA_003063045.1_ITU4962	ITU4962	GCA_003063045.1	SAMN08644543	PRJNA437224	2014	cloacal swab	Chicken	Colonization	Germany	ST3128	wzi24	KL21	O1v1	-	-	-	-	-	-	-	-	-	-	-	-	-	-	-	SHV-28	-	-	-	WT	WT	-	-	-	ParC-80I	GyrA-83F	GyrA-87A	-	-	AAC(3)-VIa	-	-	-	aadA;AadA2	-	-
GCA_003063065.1_ITU4963	ITU4963	GCA_003063065.1	SAMN08644556	PRJNA437224	2014	cloacal swab	Chicken	Colonization	Germany	ST3128	wzi24	KL21	O1v1	-	-	-	-	-	-	-	-	-	-	-	-	-	-	-	SHV-28	-	-	-	WT	WT	-	-	-	ParC-80I	GyrA-83F	GyrA-87A	-	-	AAC(3)-VIa	-	-	-	aadA;AadA2	-	-
GCA_003063085.1_ITU4965	ITU4965	GCA_003063085.1	SAMN08644564	PRJNA437224	2014	cloacal swab	Chicken	Colonization	Germany	ST3128	wzi24	KL21	O1v1	-	-	-	-	-	-	-	-	-	-	-	-	-	-	-	SHV-28	-	-	-	WT	WT	-	-	-	ParC-80I	GyrA-83F	GyrA-87A	-	-	AAC(3)-VIa	-	-	-	aadA;AadA2	-	-
GCA_003063105.1_ITU10024	ITU10024	GCA_003063105.1	SAMN08644576	PRJNA437224	2014	truck swab	Chicken environment	not applicable	Germany	ST3128	wzi24	KL21	O1v1	-	-	-	-	-	-	-	-	-	-	-	SHV-106	-	-	-		-	-	-	WT	WT	-	-	-	ParC-80I	GyrA-83F	GyrA-87A	-	-	AAC(3)-VIa	-	-	-	aadA;AadA2	-	-
GCA_003063125.1_ITU10022	ITU10022	GCA_003063125.1	SAMN08644575	PRJNA437224	2014	egg shells from hatchery	Chicken environment	not applicable	Germany	ST3128	wzi24	KL21	O1v1	-	-	-	-	-	-	-	-	-	-	-	-	-	-	-	SHV-1	-	-	-	WT	WT	-	-	-	ParC-80I	GyrA-83F	GyrA-87A	-	-	AAC(3)-VIa	-	-	-	aadA;AadA2	-	-
GCA_003063145.1_ITU10030	ITU10030	GCA_003063145.1	SAMN08644578	PRJNA437224	2014	hatchery swab	Chicken environment	not applicable	Germany	ST3128	wzi24	KL21	O1v1	-	-	-	-	-	-	-	-	-	-	-	-	-	-	-	SHV-28	-	-	-	WT	WT	-	-	-	ParC-80I	GyrA-83F	GyrA-87A	-	-	AAC(3)-VIa	-	-	-	aadA;AadA2	-	-
GCA_003063165.1_ITU10028	ITU10028	GCA_003063165.1	SAMN08644580	PRJNA437224	2014	fecal sample	Chicken	Colonization	Germany	ST3128	wzi24	KL21	O1v1	-	-	-	-	-	-	-	-	-	-	-	-	-	-	-	SHV-1	-	-	-	WT	WT	-	-	-	ParC-80I	GyrA-83F	GyrA-87A	-	-	AAC(3)-VIa	-	-	-	aadA;AadA2	-	-
GCA_003063185.1_ITU10025	ITU10025	GCA_003063185.1	SAMN08644577	PRJNA437224	2014	truck swab	Chicken environment	not applicable	Germany	ST3128	wzi24	KL21	O1v1	-	-	-	-	-	-	-	-	-	-	-	SHV-106	-	-	-		-	-	-	WT	WT	-	-	-	ParC-80I	GyrA-83F	GyrA-87A	-	-	AAC(3)-VIa	-	-	-	aadA;AadA2	-	-
GCA_003063205.1_ITU10032	ITU10032	GCA_003063205.1	SAMN08644581	PRJNA437224	2014	fecal sample	Chicken	Colonization	Germany	ST3128	wzi24	KL21	O1v1	-	-	-	-	-	-	-	-	-	-	-	-	-	-	-	SHV-28	-	-	-	WT	WT	-	-	-	ParC-80I	GyrA-83F	GyrA-87A	-	-	AAC(3)-VIa	-	-	-	aadA;AadA2	-	-
GCA_003063225.1_ITU10031	ITU10031	GCA_003063225.1	SAMN08644579	PRJNA437224	2014	truck swab	Chicken environment	not applicable	Germany	ST3128	wzi24	KL21	O1v1	-	-	-	-	-	-	-	-	-	-	-	-	-	-	-	SHV-28	-	-	-	WT	WT	-	-	-	ParC-80I	GyrA-83F	GyrA-87A	-	-	AAC(3)-VIa	-	-	-	aadA;AadA2	-	-
GCA_003115255.1_MH16-444M	MH16-444M	GCA_003115255.1	SAMD00112944	PRJDB6655	2016	blood	Human	NA	Viet Nam	ST15	wzi10	KL10	O1/O2v1	ybt 16; ICEKp12	237	-	-	-	-	-	KPC-2	-	-	-	-	-	-	-	SHV-28	-	-	-	OmpK35-40%	WT	-	-	QnrB6	ParC-80I	GyrA-83F	GyrA-87A	-	AAC(6')-Ib-cr;AAC(6')-Ib7	-	-	-	-	AadA16	-	-
GCA_003115275.1_MH17-553M	MH17-553M	GCA_003115275.1	SAMD00112945	PRJDB6655	2017	blood	Human	NA	Viet Nam	ST15	wzi10	KL10	O1v1	ybt 16; ICEKp12	237	-	-	-	-	-	KPC-2	-	-	CTX-M-15	-	-	-	-	SHV-28	OXA-1	TEM-1D	-	OmpK35-40%	WT	-	-	QnrB6	ParC-80I	GyrA-83F	GyrA-87A	-	AAC(6')-Ib-cr	AAC(3)-IIa	strA	strB	-	AadA16	-	-
GCA_003115295.1_MH17-536D	MH17-536D	GCA_003115295.1	SAMD00112946	PRJDB6655	2017	pus	Human	NA	Viet Nam	ST15	wzi10	KL10	O1v1	ybt 16; ICEKp12	237	-	-	-	-	-	KPC-2	-	-	-	-	-	-	-	SHV-28	-	-	-	OmpK35-40%	WT	-	-	QnrB6	ParC-80I	GyrA-83F	GyrA-87A	-	AAC(6')-Ib-cr;AAC(6')-Ib7	-	-	-	-	AadA16	-	-
GCA_003115315.1_MH16-519D	MH16-519D	GCA_003115315.1	SAMD00112947	PRJDB6655	2016	pus	Human	NA	Viet Nam	ST15	wzi10	KL10	O1v1	ybt 16; ICEKp12	237	-	-	-	-	-	KPC-2	-	-	CTX-M-15	-	-	-	-	SHV-28	OXA-1	TEM-1D	-	OmpK35-40%	WT	-	-	QnrB6	ParC-80I	GyrA-83F	GyrA-87A	-	AAC(6')-Ib-cr	AAC(3)-IIa	strA	strB	-	AadA16	-	-
GCA_003115335.1_MH17-011M	MH17-011M	GCA_003115335.1	SAMD00112948	PRJDB6655	2017	blood	Human	NA	Viet Nam	ST15	wzi10	KL10	O1v1	ybt 13; ICEKp2	299-3LV	-	-	-	-	-	KPC-2	-	-	CTX-M-15	-	-	-	-	SHV-28	OXA-1	TEM-1D	-	OmpK35-64%	WT	-	-	-	ParC-80I	GyrA-83F	GyrA-87A	-	AAC(6')-Ib-cr	AAC(3)-IId	strA	strB	-	AadA16	-	-
GCA_002153275.1_MGH171	MGH171	GCA_002153275.1	SAMN04521920	PRJNA271899	2015	NA	Human	NA	USA	ST15	wzi2	KL2	O2v1	ybt 16; ICEKp12	277	-	-	-	-	-	-	-	-	CTX-M-15	-	-	-		SHV-28	-	-	-	WT	WT	-	-	-	ParC-80I	GyrA-83F	GyrA-87A	rmtC	AAC(6')-Ib*	-	-	-	-	-	-	-
GCA_002211905.1_DHQP1605752	DHQP1605752_NV	GCA_002211905.1	SAMN07265011	PRJNA391323	2016	wound	Human	NA	USA	ST15	wzi2	KL2	O1v1	ybt 16; ICEKp12	277	-	-	-	-	NDM-1	-	-	-	CTX-M-15	-	-	-	CMY-6	SHV-28	-	-	-	WT	WT	MgrB-83%	-	-	ParC-80I	GyrA-83F	GyrA-87A	rmtC	AAC(6')-Ib*	-	-	-	-	-	-	-
EuSCAPE_IT399	IT399	GCA_900515625.1	SAMEA3538835	PRJEB10018	2014	Blood	Human	Infection	Italy	ST15	wzi118	KL146	O1v2	-	-	-	-	-	-	-	-	-	-	-	SHV-12	-	-	-		-	TEM-1D	-	WT	WT	-	-	QnrS1	ParC-80I	GyrA-83F	GyrA-87A	-	AAC(6')-Ib-cr	AAC(3)-IId	strA	strB	-	AadA16	-	-
GCA_001031325.1_CHS112	CHS112	GCA_001031325.1	SAMN03280255	PRJNA271899	2014	NA	Human	NA	USA	ST15	wzi118	KL146	O1v2	-	-	-	-	-	-	-	-	-	-	-	SHV2	-	-	-		-	TEM-1D	-	WT	WT	-	-	QnrB6	ParC-80I	GyrA-83F	GyrA-87A	-	AAC(6')-Ib-cr	AAC(3)-IId	strA	strB	-	AadA16	-	-
GCA_001033725.1_MGH101	MGH101	GCA_001033725.1	SAMN03280398	PRJNA271899	2014	NA	Human	NA	NA	ST15	wzi118	KL146	O1v1	-	-	-	-	-	-	-	-	-	-	-	SHV-2 (2x)	-	-	-		-	TEM-1D	-	WT	OmpK36-25%	-	-	QnrB6	ParC-80I	GyrA-83F	GyrA-87A	-	AAC(6')-Ib-cr	AAC(3)-IId	strA	strB	-	AadA16	-	-
EuSCAPE_IT207	IT207	GCA_900514315.1	SAMEA3515235	PRJEB10018	2014	Blood	Human	Infection	Italy	ST15	wzi29	KL106	O1v2	-	-	-	-	-	-	-	-	-	-	-	-	-	-	-	SHV-28	-	TEM-1D	-	OmpK35-0%	WT	MgrB-0%	-	-	ParC-80I	GyrA-83F	GyrA-87A	-	-	-	strA	strB	-	-	-	-
GCA_002248955.1_KPCTRSRTH09	KPCTRSRTH09	GCA_002248955.1	SAMN07450600	PRJNA389557	2016	Rectal swab	Swine	Colonization	Thailand	ST15	wzi29	KL106	O1/O2v2	-	-	-	-	-	-	-	-	-	-	-	-	-	-	-	SHV-28	-	-	-	WT	WT	-	MCR-3.21	-	ParC-80I	GyrA-83F	GyrA-87A	-	-	AAC(3)-IId	-	-	-	-	-	-
GCA_002252415.1_SCKP-LL83	SCKP-LL83	GCA_002252415.1	SAMN07371089	PRJNA353728	2017	NA	Human	NA	China	ST15	wzi29	KL106	O1/O2v2	-	-	-	-	-	-	NDM-5	-	-	-	CTX-M-3	-	-	DHA-1	-	SHV-28	-	-	-	WT	WT	-	MCR-1.1	QnrS1	ParC-80I	GyrA-83F	GyrA-87A	armA	AAC(6')-Ib-cr	-	-	-	APH(3')-Ia	AadA16	-	-
GCA_003037715.1_SCKP020138	SCKP020138	GCA_003037715.1	SAMN08624698	PRJNA353728	NA	NA	Human	NA	China	ST15	wzi29	KL106	O1/O2v2	-	-	-	-	-	-	NDM-5	-	-	-	CTX-M-3	-	-	-	-	SHV-28	-	TEM-1D	-	WT	WT	-	MCR-1.1	QnrS1	ParC-80I	GyrA-83F	GyrA-87A	armA	AAC(6')-Ib-cr	-	-	-	APH(3')-Ia,AphA2*	AadA16	-	-
GCA_002941095.1_YH17175	YH17175	GCA_002941095.1	SAMN08534311	PRJNA434044	2016	NA	Chicken	NA	China	ST3037	wzi29	KL106	O1/O2v2	-	-	-	-	-	-	-	-	-	-	CTX-M-14;CTX-M-3	-	-	-	-	SHV-28	-	TEM-1D	-	WT	WT	-	MCR-1.1	QnrS1;QnrB91	ParC-80I	GyrA-83F	GyrA-87A	-	-	AAC(3)-IId	strA	strB	APH(3')-Ia,Aph4-Ia	AadA16	-	-
EuSCAPE_BE026	BE026	GCA_900506865.1	SAMEA3727616	PRJEB10018	2014	urine	Human	Infection	Belgium	ST15	wzi323	KL62	O1/O2v1	-	-	-	-	-	-	-	-	-	-	-	-	-	DHA-1	-	SHV-28	OXA-1;OXA-9	TEM-168?	-	WT	WT	-	-	QnrB4	ParC-80I	GyrA-83Y	GyrA-87A	-	AAC(6')-Ib-cr;AAC(6')-Ib7,AAC(6')-Ib	-	strA	strB	APH(3')-Ia	AadA1	-	-
GCA_002897415.1_MH17-016D	MH17-016D	GCA_002897415.1	SAMD00109349	PRJDB6655	2017	pus	Human	NA	Viet Nam	ST15	wzi323	KL62	O1/O2v1	ybt 14; ICEKp5	146-3LV	-	-	-	-	NDM-4	-	OXA-48	-	CTX-M-15	SHV-12?	-	-	-		OXA-9*	-	-	WT	WT	-	-	-	ParC-80I	GyrA-83Y	GyrA-87A	-	AAC(6')-Ib	-	-	-	-	AadA1	-	-
GCA_003115195.1_MH17-556D	MH17-556D	GCA_003115195.1	SAMD00112941	PRJDB6655	2017	pus	Human	NA	Viet Nam	ST15	wzi323	KL62	O1v1	ybt 14; ICEKp5	146-3LV	-	-	-	-	NDM-4	-	-	-	-	SHV-12?	-	-	-		OXA-9*	-	-	WT	WT	-	-	-	ParC-80I	GyrA-83Y	GyrA-87A	-	AAC(6')-Ib	-	-	-	-	AadA1	-	-
GCA_003115215.1_MH16-335M	MH16-335M	GCA_003115215.1	SAMD00112942	PRJDB6655	2016	blood	Human	NA	Viet Nam	ST15	wzi323	KL62	O1v1	ybt 14; ICEKp5	146-3LV	-	-	-	-	NDM-4	-	-	-	CTX-M-15	-	-	-	-	SHV-28	OXA-9*	-	-	WT	WT	-	-	QnrB6	ParC-80I	GyrA-83Y	GyrA-87A	-	AAC(6')-Ib*	AAC(3)-IId	-	-	-	AadA5;AadA16;AadA1	-	-
GCA_003115235.1_MH17-017D	MH17-017D	GCA_003115235.1	SAMD00112943	PRJDB6655	2017	pus	Human	Na	Viet Nam	ST15	wzi323	KL62	O1v1	ybt 14; ICEKp5	146-3LV	-	-	-	-	NDM-4	-	-	-	CTX-M-15	-	-	-	-	SHV-28	OXA-9*	TEM-1D	-	WT	WT	-	-	QnrB6	ParC-80I	GyrA-83Y	GyrA-87A	-	AAC(6')-Ib-cr;AAC(6')-Ib7	AAC(3)-IId	-	-	-	AadA16;AadA1	-	-
EuSCAPE_RO032	RO032	GCA_900504625.1	SAMEA3673133	PRJEB10018	2013	Wound Secretion	Human	Infection	Romania	ST15	wzi84	KL28	O1v1	-	-	-	-	-	-	-	-	-	-	CTX-M-15	-	-	-	-	SHV-28	OXA-1	TEM-1D	-	WT	WT	-	-	-	ParC-80I	GyrA-83F	GyrA-87A	-	AAC(6')-Ib-cr	AAC(3)-IIa	strA	strB?	APH(3')-Ia	AadA2	-	-
GCA_002257855.1_WCHKP9G2	WCHKP9G2	GCA_002257855.1	SAMN06671961	PRJNA353728	2015	NA	Human	NA	China	ST15	wzi84	KL28	O1v1	ybt 10; ICEKp4?	72-3LV	-	-	-	-	-	KPC-2	-	-	CTX-M-3	-	-	-	-	SHV-28	-	-	-	OmpK35-40%	WT	-	-	QnrS1;QnrB91	ParC-80I	GyrA-83F	GyrA-87A	-	AAC(6')-Ib-cr;AAC(6')-Ib7	AAC(3)-IId	strA	strB	APH(3')-Ia	AadA16	-	-
GCA_003054385.1_SCM96	SCM96	GCA_003054385.1	SAMN08848079	PRJNA448464	2017	Sputum sample	Human	NA	China	ST15	wzi84	KL28	O1v1	ybt 10; ICEKp4?	72-3LV	-	-	-	-	NDM-19	-	-	-	CTX-M-3	-	-	-	-	SHV-28	-	TEM-1D	-	OmpK35-40%	WT	-	-	QnrS1	ParC-80I	GyrA-83I	-	-	AAC(6')-Ib-cr;AAC(6')-Ib7	AAC(3)-IId	strA	strB	APH(3')-Ia	AadA16	-	-
GCA_900493955.1_6470432	KP39	GCA_900493955.1	SAMEA4364613	PRJEB19226	2016	NA	Human	NA	Thailand	ST15	wzi84	KL28	O1v1	ybt 10; ICEKp4?	72-2LV	-	-	-	-	NDM-1	-	OXA-48	-	CTX-M-15	-	-	-	-	SHV-28	-	-	-	OmpK35-40%	OmpK36-11%	-	-	-	ParC-80I	GyrA-83I	-	-	-	-	strA	strB	-	-	-	-
GCA_900494585.1_6470426	KP33	GCA_900494585.1	SAMEA4364607	PRJEB19226	2016	NA	Human	NA	Thailand	ST15	wzi84	KL28	O1v1	ybt 10; ICEKp4?	72-3LV	-	-	-	-	-	-	OXA-48	-	CTX-M-15	-	-	-	-	SHV-28	-	TEM-1D	-	OmpK35-40%	WT	-	-	QnrB6	ParC-80I	GyrA-83I	-	-	-	AAC(3)-IId	strA	strB	-	AadA16	-	-
K47contigs	K47		SAMN07682353	PRJNA408270	2012	urine	Human	Infection	Portugal	ST15	wzi89	KL110	O1v1	-	-	-	-	-	-	-	-	-	VIM-34	-	SHV-12?	OXA-17	-	-	-	-	-	-	WT	WT	-	-	-	ParC-80I	GyrA-83F	GyrA-87A	-	-	-	-	-	AphA15	AadA1	-	-
EuSCAPE_PT041	PT041	GCA_900501775.1	SAMEA3649855	PRJEB10018	2014	urine	Human	Infection	Portugal	ST15	wzi89	KL110	O1v1	-	-	-	-	-	-	-	-	-	-	CTX-M-15	-	-	-	-	SHV-28	OXA-1	TEM-1D	-	WT	WT	-	-	QnrB1	ParC-80I	GyrA-83F	GyrA-87A	-	AAC(6')-Ib-cr	AAC(3)-IIa	strA	strB	-	aadA	-	-
GCA_002811535.1_WCHKP1931	WCHKP1931	GCA_002811535.1	SAMN07510675	PRJNA353728	2017	NA	Sewage	not applicable	China	ST15	wzi516	KL131	O4	-	-	-	-	-	-	NDM-5	-	-	-	CTX-M-199	-	-	DHA-1	-	SHV-28	-	-	-	WT	WT	-	MCR-1.1	QnrB2;QnrB4	ParC-80I	GyrA-83F	GyrA-87A	-	AAC(6')-Ib-cr;AAC(6')-Ib7	AAC(3)-IId	strA	strB	APH(3')-Ia	AadA16	-	-
GCA_002811585.1_WCHKP1929	WCHKP1929	GCA_002811585.1	SAMN07510674	PRJNA353728	2017	NA	Sewage	not applicable	China	ST15	wzi516	KL131	O4	-	-	-	-	-	-	NDM-5	-	-	-	CTX-M-199	-	-	-	-	SHV-28	-	-	-	WT	WT	-	MCR-1.1	QnrB2	ParC-80I	GyrA-83F	GyrA-87A	-	AAC(6')-Ib-cr;AAC(6')-Ib7	AAC(3)-IId	strA	strB	APH(3')-Ia	AadA16	-	-
EuSCAPE_HU014	HU014	GCA_900516765.1	SAMEA3538767	PRJEB10018	2013	Lower Respiratory Tract Secrection	Human	Infection	Hungary	ST15	wzi64	KL64	O1v1	-	-	-	-	-	-	-	-	-	-	-	-	-	-	-	SHV-28	-	TEM-1D	-	OmpK35-0%	OmpK36-86%	MgrB-0%	-	-	ParC-80I	GyrA-83F	GyrA-87A	-	-	AAC(3)-IIa	strA	strB	-	AadA2	-	-
GCA_001750805.1_KP36	KP36	GCA_001750805.1	SAMN05786944	PRJNA343398	2007	urine	Human	acute pyelonephritis	Taiwan	ST15	wzi64	KL64	O1v1	ybt 9; ICEKp3	183-2LV	-	-	-	-	-	-	-	-	-	SHV-12*	-	-	-	SHV-28	-	-	-	WT	-	-	-	QnrS1;QnrB2	ParC-80I	GyrA-83F	GyrA-87A	-	-	AAC(3)-IId	-	-	-	-	-	-
EuSCAPE_RO077	RO077	GCA_900504275.1	SAMEA3720986	PRJEB10018	2014	urine	Human	Infection	Romania	ST15	wzi151	KL48	O1v1	-	-	-	-	-	-	-	-	-	-	-	-	-	-	-	SHV-28	OXA-1	TEM-1D	-	WT	WT	-	-	QnrB1	ParC-80I	GyrA-83F	GyrA-87A	-	AAC(6')-Ib-cr	-	strA	strB	-	-	-	-
GCA_900085695.1_k2708	k2708	GCA_900085695.1	SAMEA2273847	PRJEB5065	2011	blood	Human	Infection	United Kingdom	ST15	wzi274	KL30	O1v1	-	-	-	-	-	-	-	-	-	-	-	-	-	-	-	SHV-28	-	-	-	WT	WT	-	-	-	ParC-80I	GyrA-83F	GyrA-87A	-	-	-	strA	strB	-	aadA;AadA2	-	-
GCA_900086485.1_k2135	k2135	GCA_900086485.1	SAMEA2273773	PRJEB5065	2009	blood	Human	Infection	United Kingdom	ST15	wzi178	NP	O1v2	-	-	-	-	-	-	-	-	-	-	-	-	-	-	-	SHV-28	-	TEM-1D	-	OmpK35-21%	WT	-	-	-	ParC-80I	GyrA-83F	GyrA-87A	-	-	-	-	-	APH(3')-Ia	AadA2	-	-
GCA_900494345.1_6470482	KP89	GCA_900494345.1	SAMEA4364663	PRJEB19226	2016	NA	Human	NA	Thailand	ST15	-	NP	O1v1	-	-	-	-	-	-	-	-	OXA-232	-	-	-	-	-	-	SHV-28	-	TEM-1D	-	OmpK35-21%	WT	-	-	QnrB2	ParC-80I	GyrA-83F	GyrA-87A	-	-	-	-	-	APH(3')-Ia	AadA2	-	-
Final Dataset (n=235)
Year of isolation not available (n=20)
TempEST outliers (n=9)
[truncated: 15 more columns]

## Sheet: Table S6_MOBsuite
Table S6. Plasmids identified in K. pneumoniae CG14 and CG15 genomes using Mobsuite.
sample_id	Genome	num_contigs	size	gc	rep_type(s)	rep_type_accession(s)	relaxase_type(s)	relaxase_type_accession(s)	mpf_type	mpf_type_accession(s)	orit_type(s)	orit_accession(s)	predicted_mobility	mash_nearest_neighbor	mash_neighbor_distance	mash_neighbor_identification	primary_cluster_id	secondary_cluster_id	predicted_host_range_overall_rank	predicted_host_range_overall_name	observed_host_range_ncbi_rank	observed_host_range_ncbi_name	reported_host_range_lit_rank	reported_host_range_lit_name	associated_pmid(s)	shared_name	ST	Cluster	Assembly name	Strain	Assembly	KL	Cluster_size	Cluster2
44contigs:AA275	44contigs.gff	11	209702	52.2188629579117	IncFIB,IncFII,rep_cluster_2183	000107__CP014778_00094,000128__CP023916,CP017721_00179	MOBF,MOBF	CP035180_00077,MF156708_00148	MPF_F	NC_021502_00123	-	-	conjugative	CP029588	0.00115999	Klebsiella pneumoniae	AA275	AI077	order	Enterobacterales	order	Enterobacterales	order	Enterobacterales	11254626; 19482926; 15781495; 20851899; 16257053	44contigs~plasmid_AA275.faa	ST15	2	44contigs.fasta	44	NA	KL24	27	2
44contigs:AA002	44contigs.gff	4	61615	51.16935811084963	IncL/M	JN626286	MOBP	NC_004464_00056	-	-	-	-	mobilizable	LR025105	3.12573e-4	Escherichia coli	AA002	AH539	phylum	Proteobacteria	order	Enterobacterales	phylum	Proteobacteria	25933288; 22083465; 17698626; 20851899	44contigs~plasmid_AA002.faa	ST15	1	44contigs.fasta	44	NA	KL24	37	1
44contigs:AA619	44contigs.gff	2	31482	41.16955720729305	IncX4	000224__NC_022105_00002	MOBP	NC_013718_00057	-	-	-	-	mobilizable	CP021735	1.19496e-4	Escherichia coli	AA619	AI862	family	Enterobacteriaceae	family	Enterobacteriaceae	family	Enterobacteriaceae	26842776; 21911569; 28336940	44contigs~plasmid_AA619.faa	ST15	3	44contigs.fasta	44	NA	KL24	4	Other
C1694contigs:AA275	C1694contigs.gff	15	208310	52.85824012289376	IncFIB,IncFII,rep_cluster_2183	000107__CP014778_00094,000128__CP023916,CP017721_00179	MOBF,MOBF	MF156708_00148,CP035180_00077	MPF_F	NC_014615_00033,NC_021654_00016,NC_019389_00080,NC_022609_00081,NC_023332_00154,NC_022609_00068,NC_014312_00116	-	-	conjugative	CP041100	0.00853806	Klebsiella pneumoniae subsp. pneumoniae	AA275	AI074	order	Enterobacterales	order	Enterobacterales	order	Enterobacterales	11254626; 19482926; 15781495; 20851899; 16257053	C1694contigs~plasmid_AA275.faa	ST15	4	C1694contigs.fasta	C1694	NA	KL19	44	4
C1694contigs:AA553	C1694contigs.gff	3	16683	53.86321405023077	-	-	-	-	-	-	-	-	non-mobilizable	CP028179	0.0296126	Klebsiella pneumoniae	AA553	-	genus	Klebsiella	genus	Klebsiella	-	-	-	C1694contigs~plasmid_AA553.faa	ST15	5	C1694contigs.fasta	C1694	NA	KL19	1	Other
C1699contigs:AA277	C1699contigs.gff	9	160421	51.13295640845026	IncFIB,IncFII	000107__CP014778_00094,MK649828_00114	MOBF,MOBF	MF156708_00148,CP035180_00077	MPF_F	NC_014615_00033,NC_021654_00016,NC_011281_00082,NC_022609_00081,NC_019389_00068,NC_023332_00154,NC_014312_00118	-	-	conjugative	LR134219	0.0187432	Klebsiella aerogenes	AA277	AI090	order	Enterobacterales	order	Enterobacterales	order	Enterobacterales	11254626; 19482926; 15781495; 20851899; 16257053	C1699contigs~plasmid_AA277.faa	ST15	6	C1699contigs.fasta	C1699	NA	KL112	45	6
C1699contigs:AA553	C1699contigs.gff	6	60792	52.26674562442427	IncFIA,IncR,rep_cluster_1418	AF250878,000204__CP008701_00115,000759__NC_013950_00034	-	-	-	-	MOBF	NZ_CP016035	mobilizable	CP029135	0.00928558	Klebsiella pneumoniae	AA553	AI760	order	Enterobacterales	order	Enterobacterales	order	Enterobacterales	10773089; 16940067; 25389419; 19897651; 23711894; 24247128; 20851899; 22511964	C1699contigs~plasmid_AA553.faa	ST15	7	C1699contigs.fasta	C1699	NA	KL112	32	7
EuSCAPE_AT029:AA275	EuSCAPE_AT029.gff	7	165567	51.98741295064838	IncFIB,IncFII,rep_cluster_2183	000107__CP014778_00094,000132__HG969996,CP017721_00179	MOBF	CP034777_00116	-	-	-	-	mobilizable	CP020499	0.00208065	Klebsiella pneumoniae	AA275	AI074	order	Enterobacterales	order	Enterobacterales	order	Enterobacterales	11254626; 19482926; 15781495; 20851899; 16257053	EuSCAPE_AT029~plasmid_AA275.faa	ST15	4	EuSCAPE_AT029.fasta	AT029	GCA_900511255.1	KL24	44	4
EuSCAPE_AT029:AB531	EuSCAPE_AT029.gff	1	54973	52.52214723591581	rep_cluster_1	000232__CP012429	-	-	-	-	-	-	non-mobilizable	CP034057	0	Klebsiella pneumoniae	AB531	AK352	family	Enterobacteriaceae	family	Enterobacteriaceae	-	-	-	EuSCAPE_AT029~plasmid_AB531.faa	ST15	10	EuSCAPE_AT029.fasta	AT029	GCA_900511255.1	KL24	43	10
EuSCAPE_AT029:AA046	EuSCAPE_AT029.gff	7	110798	55.17698875430965	IncFIB,IncFII,rep_cluster_2272,IncR	000101__NZ_CP012345_00042,AJ851089,CP042519_00001,000204__CP008701_00115	MOBF	MF042352_00080	-	-	-	-	mobilizable	CP022350	0.00495906	Klebsiella michiganensis	AA046	AH632	order	Enterobacterales	order	Enterobacterales	order	Enterobacterales	11254626; 19482926; 23711894; 15781495; 20851899; 16257053	EuSCAPE_AT029~plasmid_AA046.faa	ST15	8	EuSCAPE_AT029.fasta	AT029	GCA_900511255.1	KL24	1	Other
EuSCAPE_AT029:AC247	EuSCAPE_AT029.gff	4	15088	57.07184517497349	-	-	-	-	-	-	MOBF	NZ_CP016035	mobilizable	MF621616	0.0351567	Aeromonas salmonicida subsp. salmonicida	AC247	-	class	Gammaproteobacteria	class	Gammaproteobacteria	-	-	-	EuSCAPE_AT029~plasmid_AC247.faa	ST15	11	EuSCAPE_AT029.fasta	AT029	GCA_900511255.1	KL24	1	Other
EuSCAPE_AT029:AB236	EuSCAPE_AT029.gff	1	2151	56.25290562529056	ColpVC	JX133088	-	-	-	-	-	-	non-mobilizable	CP034052	1.43503e-4	Klebsiella pneumoniae	AB236	AJ933	order	Enterobacterales	order	Enterobacterales	-	-	-	EuSCAPE_AT029~plasmid_AB236.faa	ST15	9	EuSCAPE_AT029.fasta	AT029	GCA_900511255.1	KL24	59	9
EuSCAPE_BE013:AC125	EuSCAPE_BE013.gff	1	108165	49.460546387463594	IncFIB	000100__NZ_CP016161_00012	-	-	-	-	-	-	non-mobilizable	MF144193	0.0130157	Klebsiella pneumoniae	AC125	AL188	order	Enterobacterales	order	Enterobacterales	order	Enterobacterales	11254626; 19482926; 15781495; 20851899; 16257053	EuSCAPE_BE013~plasmid_AC125.faa	ST15	15	EuSCAPE_BE013.fasta	BE013	GCA_900506515.1	KL112	34	15
EuSCAPE_BE013:AA590	EuSCAPE_BE013.gff	5	72065	48.62554638173871	IncFIB	000107__CP014778_00094	-	-	-	-	-	-	non-mobilizable	CP028792	0.0252411	Klebsiella pneumoniae	AA590	-	order	Enterobacterales	order	Enterobacterales	order	Enterobacterales	11254626; 19482926; 15781495; 20851899; 16257053	EuSCAPE_BE013~plasmid_AA590.faa	ST15	13	EuSCAPE_BE013.fasta	BE013	GCA_900506515.1	KL112	1	Other
EuSCAPE_BE013:AA450	EuSCAPE_BE013.gff	35	96313	52.05320154080965	IncFII,IncFII,rep_cluster_1418	000129__CP018340,MK649828_00114,000759__NC_013950_00034	MOBF	CP026151_00010	MPF_F	NC_022609_00081,NC_011281_00082,NC_023332_00154,NC_007607_00115,NC_014312_00116,NC_022609_00068	-	-	conjugative	CP044038	0.0269047	Klebsiella pneumoniae	AA450	-	order	Enterobacterales	order	Enterobacterales	family	Enterobacteriaceae	16940067; 20851899	EuSCAPE_BE013~plasmid_AA450.faa	ST15	12	EuSCAPE_BE013.fasta	BE013	GCA_900506515.1	KL112	1	Other
EuSCAPE_BE013:AB685	EuSCAPE_BE013.gff	1	1551	51.644100580270795	Col(MG828)	NC_008486	-	-	-	-	MOBP,MOB_unknown	NC_018997,CP018359	mobilizable	AP019768	0.00473708	Escherichia coli O111:H-	AB685	AK564	order	Enterobacterales	order	Enterobacterales	genus	Escherichia	30761100	EuSCAPE_BE013~plasmid_AB685.faa	ST15	14	EuSCAPE_BE013.fasta	BE013	GCA_900506515.1	KL112	1	Other
EuSCAPE_BE025:AA275	EuSCAPE_BE025.gff	19	210012	52.37795935470354	IncFIB,IncFII,rep_cluster_2183	000107__CP014778_00094,000128__CP023916,CP017721_00179	MOBF,MOBF	CP035180_00077,MF156708_00148	MPF_F	NC_014312_00116,NC_014312_00118,NC_023332_00154,NC_022609_00081,NC_021654_00016	-	-	conjugative	CP002474	0.00126265	Klebsiella pneumoniae	AA275	AI077	order	Enterobacterales	order	Enterobacterales	order	Enterobacterales	11254626; 19482926; 15781495; 20851899; 16257053	EuSCAPE_BE025~plasmid_AA275.faa	ST15	2	EuSCAPE_BE025.fasta	BE025	GCA_900506785.1	KL24	27	2
EuSCAPE_BE026:AC125	EuSCAPE_BE026.gff	1	109794	49.262254768020114	IncFIB	000100__NZ_CP016161_00012	-	-	-	-	-	-	non-mobilizable	CP031791	1.19496e-4	Klebsiella pneumoniae	AC125	AL189	order	Enterobacterales	order	Enterobacterales	order	Enterobacterales	11254626; 19482926; 15781495; 20851899; 16257053	EuSCAPE_BE026~plasmid_AC125.faa	ST15	15	EuSCAPE_BE026.fasta	BE026	GCA_900506865.1	KL62	34	15
EuSCAPE_BE026:AA405	EuSCAPE_BE026.gff	14	241676	45.65865042453533	IncFIB,IncHI1B	CP024497_00001,JN420336	-	-	-	-	-	-	non-mobilizable	MF150122	0.0110882	Klebsiella pneumoniae	AA405	AI445	order	Enterobacterales	order	Enterobacterales	order	Enterobacterales	18606786; 11254626; 19482926; 15781495; 20851899; 16257053	EuSCAPE_BE026~plasmid_AA405.faa	ST15	16	EuSCAPE_BE026.fasta	BE026	GCA_900506865.1	KL62	20	16
EuSCAPE_BE026:AA275	EuSCAPE_BE026.gff	24	220063	52.87076882529094	IncFIB,IncFII,rep_cluster_2183,IncR	000107__CP014778_00094,000132__HG969996,CP017721_00179,000204__CP008701_00115	-	-	-	-	MOBF	NZ_CP016035	mobilizable	CP015386	0.00470559	Klebsiella pneumoniae	AA275	AI074	order	Enterobacterales	order	Enterobacterales	order	Enterobacterales	11254626; 19482926; 23711894; 15781495; 20851899; 16257053	EuSCAPE_BE026~plasmid_AA275.faa	ST15	4	EuSCAPE_BE026.fasta	BE026	GCA_900506865.1	KL62	44	4
EuSCAPE_BE026:AB160	EuSCAPE_BE026.gff	1	34890	50.289481226712525	IncN	000152__NZ_CP011646_00085	-	-	-	-	-	-	non-mobilizable	CP035471	0.0259767	Escherichia coli	AB160	-	class	Gammaproteobacteria	class	Gammaproteobacteria	order	Enterobacterales	23114770; 20851899; 28842132	EuSCAPE_BE026~plasmid_AB160.faa	ST15	17	EuSCAPE_BE026.fasta	BE026	GCA_900506865.1	KL62	4	Other
EuSCAPE_BE026:AC288	EuSCAPE_BE026.gff	1	26473	53.55645374532543	-	-	-	-	-	-	-	-	non-mobilizable	NC_019984	0.00659353	Citrobacter freundii	AC288	AL406	genus	Citrobacter	genus	Citrobacter	-	-	-	EuSCAPE_BE026~plasmid_AC288.faa	ST15	18	EuSCAPE_BE026.fasta	BE026	GCA_900506865.1	KL62	3	Other
EuSCAPE_BE026:AD529	EuSCAPE_BE026.gff	1	3847	50.32492851572654	-	-	-	-	-	-	-	-	non-mobilizable	JF703130	0.0319897	Enterobacter sp. W001	AD529	-	family	Enterobacteriaceae	family	Enterobacteriaceae	-	-	-	EuSCAPE_BE026~plasmid_AD529.faa	ST15	19	EuSCAPE_BE026.fasta	BE026	GCA_900506865.1	KL62	1	Other
EuSCAPE_BE036:AB531	EuSCAPE_BE036.gff	2	54932	51.94240151459987	rep_cluster_1	000232__CP012429	-	-	-	-	-	-	non-mobilizable	CP027046	0.0103986	Klebsiella pneumoniae	AB531	AK350	family	Enterobacteriaceae	family	Enterobacteriaceae	-	-	-	EuSCAPE_BE036~plasmid_AB531.faa	ST15	10	EuSCAPE_BE036.fasta	BE036	GCA_900506605.1	KL112	43	10
EuSCAPE_BE036:AB187	EuSCAPE_BE036.gff	2	20082	55.11901205059257	IncR	000204__CP008701_00115	-	-	-	-	-	-	non-mobilizable	AP018752	0.0174761	Klebsiella pneumoniae	AB187	AJ832	order	Enterobacterales	order	Enterobacterales	genus	Klebsiella	23711894	EuSCAPE_BE036~plasmid_AB187.faa	ST15	7	EuSCAPE_BE036.fasta	BE036	GCA_900506605.1	KL112	32	7
EuSCAPE_BE036:AA553	EuSCAPE_BE036.gff	13	66791	53.27065023730742	IncFIA	AF250878	-	-	-	-	MOBF	NZ_CP016035	mobilizable	CP032212	0.0374354	Klebsiella pneumoniae	AA553	-	order	Enterobacterales	order	Enterobacterales	order	Enterobacterales	10773089; 25389419; 19897651; 24247128; 20851899; 22511964	EuSCAPE_BE036~plasmid_AA553.faa	ST15	20	EuSCAPE_BE036.fasta	BE036	GCA_900506605.1	KL112	1	Other
EuSCAPE_BE036:AD548	EuSCAPE_BE036.gff	1	3708	44.01294498381877	rep_cluster_1418	000759__NC_013950_00034	-	-	-	-	-	-	non-mobilizable	CP006921	0.0465005	Klebsiella pneumoniae 30684/NJST258_2	AD548	-	family	Enterobacteriaceae	family	Enterobacteriaceae	genus	Klebsiella	16940067	EuSCAPE_BE036~plasmid_AD548.faa	ST15	21	EuSCAPE_BE036.fasta	BE036	GCA_900506605.1	KL112	11	21
EuSCAPE_BE036:AB236	EuSCAPE_BE036.gff	1	2151	56.206415620641565	ColpVC	JX133088	-	-	-	-	-	-	non-mobilizable	CP034052	1.43503e-4	Klebsiella pneumoniae	AB236	AJ933	order	Enterobacterales	order	Enterobacterales	-	-	-	EuSCAPE_BE036~plasmid_AB236.faa	ST15	9	EuSCAPE_BE036.fasta	BE036	GCA_900506605.1	KL112	59	9
EuSCAPE_BE075:AA275	EuSCAPE_BE075.gff	15	143804	51.84626296904119	IncFIB	000107__CP014778_00094	MOBF	MF156708_00148	-	-	-	-	mobilizable	CP025142	0.00796745	Klebsiella pneumoniae	AA275	AI076	order	Enterobacterales	order	Enterobacterales	order	Enterobacterales	11254626; 19482926; 15781495; 20851899; 16257053	EuSCAPE_BE075~plasmid_AA275.faa	ST15	4	EuSCAPE_BE075.fasta	BE075	GCA_900506895.1	KL24	44	4
EuSCAPE_BE075:AA031	EuSCAPE_BE075.gff	1	26734	50.60222937083864	IncR	000204__CP008701_00115	-	-	-	-	-	-	non-mobilizable	CP033395	0.0369409	Klebsiella pneumoniae	AA031	-	order	Enterobacterales	order	Enterobacterales	genus	Klebsiella	23711894	EuSCAPE_BE075~plasmid_AA031.faa	ST15	23	EuSCAPE_BE075.fasta	BE075	GCA_900506895.1	KL24	1	Other
EuSCAPE_BE075:AB048	EuSCAPE_BE075.gff	1	8768	43.92107664233577	ColRNAI_rep_cluster_1987	CP041116_00002	-	-	-	-	MOB_unknown	CP016722	mobilizable	CP036338	0.00325637	Klebsiella pneumoniae	AB048	AJ599	multi-phylla	Actinobacteria,Proteobacteria	multi-phylla	Actinobacteria,Proteobacteria	-	-	-	EuSCAPE_BE075~plasmid_AB048.faa	ST15	25	EuSCAPE_BE075.fasta	BE075	GCA_900506895.1	KL24	1	Other
EuSCAPE_BE075:AA019	EuSCAPE_BE075.gff	15	56533	51.88473988643801	IncFIB,IncFII	000097__NC_025166_00051,000129__CP018340	-	-	-	-	-	-	non-mobilizable	CP014757	0.0186195	Klebsiella pneumoniae	AA019	AH565	order	Enterobacterales	order	Enterobacterales	order	Enterobacterales	11254626; 19482926; 15781495; 20851899; 16257053	EuSCAPE_BE075~plasmid_AA019.faa	ST15	22	EuSCAPE_BE075.fasta	BE075	GCA_900506895.1	KL24	1	Other
EuSCAPE_BE075:AA521	EuSCAPE_BE075.gff	1	5253	49.24804873405673	rep_cluster_2335	KJ541069_00010	MOBP	NC_016979_00005	-	-	MOBP	HQ328804	mobilizable	CP029592	5.08006e-4	Klebsiella pneumoniae	AA521	AI696	multi-phylla	Firmicutes,Actinobacteria,Proteobacteria	multi-phylla	Firmicutes,Actinobacteria,Proteobacteria	order	Enterobacterales	20008783	EuSCAPE_BE075~plasmid_AA521.faa	ST15	24	EuSCAPE_BE075.fasta	BE075	GCA_900506895.1	KL24	7	24
EuSCAPE_BE075:AB056	EuSCAPE_BE075.gff	1	3162	42.44149272612271	rep_cluster_2358	CP000974_00005	-	-	-	-	-	-	non-mobilizable	CP031822	0.00564181	Klebsiella pneumoniae	AB056	AJ614	phylum	Proteobacteria	order	Enterobacterales	phylum	Proteobacteria	24096417	EuSCAPE_BE075~plasmid_AB056.faa	ST15	26	EuSCAPE_BE075.fasta	BE075	GCA_900506895.1	KL24	1	Other
EuSCAPE_BE075:AB443	EuSCAPE_BE075.gff	2	3660	49.67213114754098	rep_cluster_2350	CP041342_00001	MOBP	LT985292_00003	-	-	MOBP	NZ_CP011417	mobilizable	CP035351	0.0380652	Escherichia coli	AB443	-	multi-phylla	Firmicutes,Bacteroidetes,Actinobacteria,Proteobacteria	multi-phylla	Firmicutes,Bacteroidetes,Actinobacteria,Proteobacteria	genus	Escherichia	6263753; 17122402; 26802429	EuSCAPE_BE075~plasmid_AB443.faa	ST15	27	EuSCAPE_BE075.fasta	BE075	GCA_900506895.1	KL24	1	Other
EuSCAPE_BE076:AB531	EuSCAPE_BE076.gff	1	54948	52.529664409987625	rep_cluster_1	000232__CP012429	-	-	-	-	-	-	non-mobilizable	CP034057	0	Klebsiella pneumoniae	AB531	AK352	family	Enterobacteriaceae	family	Enterobacteriaceae	-	-	-	EuSCAPE_BE076~plasmid_AB531.faa	ST15	10	EuSCAPE_BE076.fasta	BE076	GCA_900506905.1	KL24	43	10
EuSCAPE_BE076:AA448	EuSCAPE_BE076.gff	4	69095	53.163036399160575	rep_cluster_1418	000759__NC_013950_00034	-	-	-	-	-	-	non-mobilizable	MK413718	0.0135016	Klebsiella pneumoniae	AA448	AI530	family	Enterobacteriaceae	family	Enterobacteriaceae	genus	Klebsiella	16940067	EuSCAPE_BE076~plasmid_AA448.faa	ST15	30	EuSCAPE_BE076.fasta	BE076	GCA_900506905.1	KL24	16	30
EuSCAPE_BE076:AA002	EuSCAPE_BE076.gff	13	83599	51.70994868359669	IncL/M	JN626286	-	-	-	-	-	-	non-mobilizable	LR025105	0.00834599	Escherichia coli	AA002	AH539	phylum	Proteobacteria	order	Enterobacterales	phylum	Proteobacteria	25933288; 22083465; 17698626; 20851899	EuSCAPE_BE076~plasmid_AA002.faa	ST15	1	EuSCAPE_BE076.fasta	BE076	GCA_900506905.1	KL24	37	1
EuSCAPE_BE076:AA436	EuSCAPE_BE076.gff	4	56060	54.070638601498395	IncFIB,IncFII,IncFII,rep_cluster_2183	000097__NC_025166_00051,000124__KP125893_00142,000129__CP018340,CP033468_00001	-	-	-	-	-	-	non-mobilizable	KY798505	0.0379382	Klebsiella pneumoniae	AA436	-	order	Enterobacterales	order	Enterobacterales	order	Enterobacterales	11254626; 19482926; 15781495; 20851899; 16257053	EuSCAPE_BE076~plasmid_AA436.faa	ST15	29	EuSCAPE_BE076.fasta	BE076	GCA_900506905.1	KL24	4	Other
EuSCAPE_BE076:AA941	EuSCAPE_BE076.gff	3	12755	53.99451195609565	ColRNAI_rep_cluster_1857	000003__NC_002119_00001	-	-	-	-	-	-	non-mobilizable	CP006928	0.00550978	Klebsiella pneumoniae 30660/NJST258_1	AA941	AJ418	order	Enterobacterales	order	Enterobacterales	genus	Klebsiella	23800906; 24777092	EuSCAPE_BE076~plasmid_AA941.faa	ST15	32	EuSCAPE_BE076.fasta	BE076	GCA_900506905.1	KL24	20	32
EuSCAPE_BE076:AA521	EuSCAPE_BE076.gff	1	5387	52.1811769073696	ColRNAI_rep_cluster_1987,rep_cluster_2335	CP041116_00002,KJ541069_00010	-	-	-	-	MOB_unknown	CP016722	mobilizable	CP018738	6.56154e-4	Klebsiella pneumoniae	AA521	AI695	family	Enterobacteriaceae	family	Enterobacteriaceae	-	-	-	EuSCAPE_BE076~plasmid_AA521.faa	ST15	31	EuSCAPE_BE076.fasta	BE076	GCA_900506905.1	KL24	4	Other
EuSCAPE_BE076:AA121	EuSCAPE_BE076.gff	1	5019	45.12851165570831	rep_cluster_2335,rep_cluster_2358	KJ541069_00010,CP000974_00005	-	-	-	-	-	-	non-mobilizable	CP035127	6.0662e-4	Escherichia coli	AA121	AH749	family	Enterobacteriaceae	family	Enterobacteriaceae	-	-	-	EuSCAPE_BE076~plasmid_AA121.faa	ST15	28	EuSCAPE_BE076.fasta	BE076	GCA_900506905.1	KL24	7	28
EuSCAPE_BE076:AB236	EuSCAPE_BE076.gff	1	2151	56.34588563458856	ColpVC	JX133088	-	-	-	-	-	-	non-mobilizable	CP034052	1.43503e-4	Klebsiella pneumoniae	AB236	AJ933	order	Enterobacterales	order	Enterobacterales	-	-	-	EuSCAPE_BE076~plasmid_AB236.faa	ST15	9	EuSCAPE_BE076.fasta	BE076	GCA_900506905.1	KL24	59	9
EuSCAPE_CY006:AA274	EuSCAPE_CY006.gff	18	209601	50.550331343839005	IncFIB,IncFII,rep_cluster_2183	000107__CP014778_00094,000132__HG969996,CP017721_00179	-	-	-	-	-	-	non-mobilizable	CP018460	0.00205363	Klebsiella pneumoniae	AA274	AI069	order	Enterobacterales	order	Enterobacterales	order	Enterobacterales	11254626; 19482926; 15781495; 20851899; 16257053	EuSCAPE_CY006~plasmid_AA274.faa	ST15	4	EuSCAPE_CY006.fasta	CY006	GCA_900503785.1	KL24	44	4
EuSCAPE_CY006:AA002	EuSCAPE_CY006.gff	5	61261	51.114085633600496	IncL/M	JN626286	-	-	-	-	-	-	non-mobilizable	LR025105	3.61208e-4	Escherichia coli	AA002	AH539	phylum	Proteobacteria	order	Enterobacterales	phylum	Proteobacteria	25933288; 22083465; 17698626; 20851899	EuSCAPE_CY006~plasmid_AA002.faa	ST15	1	EuSCAPE_CY006.fasta	CY006	GCA_900503785.1	KL24	37	1
EuSCAPE_CY006:AA190	EuSCAPE_CY006.gff	2	31790	54.91664045297264	IncFIA,IncFIC	MK878891_00042,CP014493_00001	-	-	-	-	-	-	non-mobilizable	CP018462	0.00105797	Klebsiella pneumoniae	AA190	AH889	family	Enterobacteriaceae	family	Enterobacteriaceae	-	-	-	EuSCAPE_CY006~plasmid_AA190.faa	ST15	33	EuSCAPE_CY006.fasta	CY006	GCA_900503785.1	KL24	2	Other
EuSCAPE_CY006:AE581	EuSCAPE_CY006.gff	1	6117	49.43599803825405	-	-	-	-	-	-	-	-	non-mobilizable	MH917717	0.0478612	Escherichia coli	AE581	-	class	Gammaproteobacteria	class	Gammaproteobacteria	-	-	-	EuSCAPE_CY006~plasmid_AE581.faa	ST15	34	EuSCAPE_CY006.fasta	CY006	GCA_900503785.1	KL24	1	Other
EuSCAPE_CY006:AB236	EuSCAPE_CY006.gff	1	2151	56.29939562993956	ColpVC	JX133088	-	-	-	-	-	-	non-mobilizable	CP034052	1.43503e-4	Klebsiella pneumoniae	AB236	AJ933	order	Enterobacterales	order	Enterobacterales	-	-	-	EuSCAPE_CY006~plasmid_AB236.faa	ST15	9	EuSCAPE_CY006.fasta	CY006	GCA_900503785.1	KL24	59	9
EuSCAPE_CZ010:AA275	EuSCAPE_CZ010.gff	14	208108	53.28675495415842	IncFIB,IncFII,rep_cluster_2183	000107__CP014778_00094,000132__HG969996,CP017721_00179	MOBF,MOBF	CP035180_00077,MF156708_00148	MPF_F	NC_014312_00118,NC_023332_00154,NC_021654_00004,NC_022609_00081,NC_011281_00082,NC_021654_00016,NC_010719_00097	-	-	conjugative	CP027152	0.00360762	Klebsiella pneumoniae	AA275	AI074	order	Enterobacterales	order	Enterobacterales	order	Enterobacterales	11254626; 19482926; 15781495; 20851899; 16257053	EuSCAPE_CZ010~plasmid_AA275.faa	ST14	4	EuSCAPE_CZ010.fasta	CZ010	GCA_900508435.1	KL2	44	4
EuSCAPE_CZ010:AA627	EuSCAPE_CZ010.gff	3	42698	51.1616469155464	IncC	000092__CP025470	-	-	MPF_F	NC_012885_00167	MOBH	JQ319772	mobilizable	CP020513	0.00981378	Escherichia coli	AA627	AI887	phylum	Proteobacteria	class	Gammaproteobacteria	phylum	Proteobacteria	23800906; 20138094; 19482926; 24567731; 28842132; 20851899; 22290972; 19949054	EuSCAPE_CZ010~plasmid_AA627.faa	ST14	38	EuSCAPE_CZ010.fasta	CZ010	GCA_900508435.1	KL2	1	Other
EuSCAPE_CZ010:AA860	EuSCAPE_CZ010.gff	4	83345	52.08830763693083	-	-	MOBH	NC_012885_00072	MPF_F	NC_009349_00177,NC_012885_00091	-	-	conjugative	AP014611	0.0260597	Serratia marcescens	AA860	-	class	Gammaproteobacteria	class	Gammaproteobacteria	-	-	-	EuSCAPE_CZ010~plasmid_AA860.faa	ST14	39	EuSCAPE_CZ010.fasta	CZ010	GCA_900508435.1	KL2	1	Other
EuSCAPE_CZ010:AC288	EuSCAPE_CZ010.gff	1	13702	50.722522259524155	-	-	-	-	-	-	-	-	non-mobilizable	NC_019984	0.0128243	Citrobacter freundii	AC288	AL406	genus	Citrobacter	genus	Citrobacter	-	-	-	EuSCAPE_CZ010~plasmid_AC288.faa	ST14	18	EuSCAPE_CZ010.fasta	CZ010	GCA_900508435.1	KL2	3	Other
[truncated: 998 more rows]
